# Supplementary material for: Development of genic KASP SNP markers from RNA-Seq data for map-based cloning and marker-assisted selection in maize
Source: BMC Plant Biol. 2021 Mar 26;21:157. doi: 10.1186/s12870-021-02932-8 (PMC8004444; doi:10.1186/s12870-021-02932-8)
Supplement: Supplementary file 1 — Additional file 1. The detailed information of 71,311 KASP SNP markers. [file 12870_2021_2932_MOESM1_ESM.xlsx]

## Sheet: all-snp-markers
Development of genic KASP SNP markers from RNA-Seq data for map-based cloning and marker-assisted selection in maize Zhengjie Chen1, 2†, Dengguo Tang1†, Jixing Ni1, Peng Li1, Le Wang1, Jinhong Zhou1, Chenyang Li1, Hai Lan1, Lujiang Li1 and Jian Liu1* 1Maize Research Institute, Sichuan Agricultural University, 211 Huiming Road, Wenjiang District, Chengdu, Sichuan 611000, China; Key Laboratory of B…
Additional file 1. The detailed information of 71,311 KASP SNP markers
KASP SNP Markers
Primer_Name	Chr	Locus		Bin	Number of genome	PIC	Genotype of SNP		Genotype of SNP		Gene	GO term	Primr sequence of KASP-SNP
		v4	v5				Genotype	Number of genome	Genotype	Number of genome			FA	FD	R
Chr1-49527	1	49527	39897	1	131	0.5	G	70	A	61	Zm00001d027230	-	GAAGGTGACCAAGTTCATGCTCCATGGCCCAGTCCAGCATCA	GAAGGTCGGAGTCAACGGATTCCATGGCCCAGTCCAGCATCG	AAATGCAGAACCGTGAGTCC
Chr1-52700	1	52700	43070	1	323	0.47	C	201	T	122	Zm00001d027231	GO:0005515,GO:0006511,GO:0005515,GO:0006511	GAAGGTGACCAAGTTCATGCTACTGGGGAAAGGAAAACCAGC	GAAGGTCGGAGTCAACGGATTACTGGGGAAAGGAAAACCAGT	CTTTTGAATCTGCTGAAGCG
Chr1-53013	1	53013	43383	1	356	0.49	A	207	G	149	Zm00001d027231	GO:0005515,GO:0006511,GO:0005515,GO:0006511	GAAGGTGACCAAGTTCATGCTTTGGGACCAGAGGCAGCATTA	GAAGGTCGGAGTCAACGGATTTTGGGACCAGAGGCAGCATTG	GCTCTCCTGTGCAGCTCTTT
Chr1-53064	1	53064	43434	1	352	0.5	T	177	C	175	Zm00001d027231	GO:0005515,GO:0006511,GO:0005515,GO:0006511	GAAGGTGACCAAGTTCATGCTGAATTGCGCTCATAATATTCT	GAAGGTCGGAGTCAACGGATTGAATTGCGCTCATAATATTCC	GCTCTCCTGTGCAGCTCTTT
Chr1-53109	1	53109	43479	1	345	0.45	C	229	T	116	Zm00001d027231	GO:0005515,GO:0006511,GO:0005515,GO:0006511	GAAGGTGACCAAGTTCATGCTCAAGAATTCACAGGACAGTAC	GAAGGTCGGAGTCAACGGATTCAAGAATTCACAGGACAGTAT	CCTTCCCGTTCTCTTTCCTT
Chr1-53826	1	53826	44196	1	357	0.5	T	189	C	168	Zm00001d027231	GO:0005515,GO:0006511,GO:0005515,GO:0006511	GAAGGTGACCAAGTTCATGCTAAGGGATGGTCAAGTCGTTCT	GAAGGTCGGAGTCAACGGATTAAGGGATGGTCAAGTCGTTCC	ACAGGCTGCAAACTACCTGG
Chr1-55279	1	55279	45649	1	348	0.5	G	188	C	160	Zm00001d027231	GO:0005515,GO:0006511,GO:0005515,GO:0006511	GAAGGTGACCAAGTTCATGCTACGAAGTCTGCGTCGAAGATG	GAAGGTCGGAGTCAACGGATTACGAAGTCTGCGTCGAAGATC	CCTCGTCAAGGTCATCGAGT
Chr1-55389	1	55389	45759	1	328	0.48	G	195	T	133	Zm00001d027231	GO:0005515,GO:0006511,GO:0005515,GO:0006511	GAAGGTGACCAAGTTCATGCTCTTGACGAGGATGTGGGAGGT	GAAGGTCGGAGTCAACGGATTCTTGACGAGGATGTGGGAGGG	ACAACCAGGAGTTCGAGGTG
Chr1-55542	1	55542	45912	1	357	0.5	C	181	T	176	Zm00001d027231	GO:0005515,GO:0006511,GO:0005515,GO:0006511	GAAGGTGACCAAGTTCATGCTCTCCTTCACCTTCTCAGCCAT	GAAGGTCGGAGTCAACGGATTCTCCTTCACCTTCTCAGCCAC	CCTCACCTGGAATTCGAAAA
Chr1-55635	1	55635	46005	1	278	0.48	T	167	G	111	Zm00001d027231	GO:0005515,GO:0006511,GO:0005515,GO:0006511	GAAGGTGACCAAGTTCATGCTGCCGTTTTTCGAATTCCAGGT	GAAGGTCGGAGTCAACGGATTGCCGTTTTTCGAATTCCAGGG	TCTACATGTGAAAAGCGCCA
Chr1-180544	1	180544	170962	1	109	0.44	T	73	C	36	-		GAAGGTGACCAAGTTCATGCTACCCGCGCTAGGGGTAGCCTT	GAAGGTCGGAGTCAACGGATTACCCGCGCTAGGGGTAGCCTC	GCTACGGTCTGCGTCTGG
Chr1-197879	1	197879	188306	1	172	0.5	A	94	T	78	Zm00001d027239	-	GAAGGTGACCAAGTTCATGCTCATGCAGGGGTCCATTGATTT	GAAGGTCGGAGTCAACGGATTCATGCAGGGGTCCATTGATTA	TTGCACTGCACCCTTTTGTA
Chr1-198873	1	198873	189300	1	225	0.48	T	132	G	93	Zm00001d027239	-	GAAGGTGACCAAGTTCATGCTATCGCCGGCGCCGTGGAGGGT	GAAGGTCGGAGTCAACGGATTATCGCCGGCGCCGTGGAGGGG	CCATCCTTTCGATTCACCAT
Chr1-328588	1	328588	319029	1	140	0.47	A	86	G	54	Zm00001d027248	-	GAAGGTGACCAAGTTCATGCTAGACACAAAGTACGCAACGCA	GAAGGTCGGAGTCAACGGATTAGACACAAAGTACGCAACGCG	CTCACTGACGCCGGTTTTAT
Chr1-420833	1	420833	411389	1	165	0.41	C	117	T	48	Zm00001d027253	-	GAAGGTGACCAAGTTCATGCTATGCTCGACATCCTGATGCTC	GAAGGTCGGAGTCAACGGATTATGCTCGACATCCTGATGCTT	AGAGAGAGGGGGAGGTGTGT
Chr1-427561	1	427561	418116	1	248	0.42	C	174	T	74	Zm00001d027254	-	GAAGGTGACCAAGTTCATGCTTTTATGCTATGATGTGGCTTC	GAAGGTCGGAGTCAACGGATTTTTATGCTATGATGTGGCTTT	AGCATCAGTCTGGTCCTGCT
Chr1-428243	1	428243	418798	1	296	0.46	A	192	C	104	Zm00001d027254	-	GAAGGTGACCAAGTTCATGCTACTACATTCGTTCATAAGCAA	GAAGGTCGGAGTCAACGGATTACTACATTCGTTCATAAGCAC	AGGTGAAGCCTTGATTGCAT
Chr1-561492	1	561492	552735	1	261	0.41	A	186	T	75	Zm00001d027257	-	GAAGGTGACCAAGTTCATGCTTTGGTACCTTGCCACTCGTAA	GAAGGTCGGAGTCAACGGATTTTGGTACCTTGCCACTCGTAT	GGAAGGCAGGGAACAAAAA
Chr1-563287	1	563287	554530	1	230	0.48	A	135	G	95	Zm00001d027257	-	GAAGGTGACCAAGTTCATGCTCTTTCTCTCTTGAGGAACCAA	GAAGGTCGGAGTCAACGGATTCTTTCTCTCTTGAGGAACCAG	CTTCTGGCATTTGTGCCTTT
Chr1-563323	1	563323	554566	1	282	0.45	C	185	G	97	Zm00001d027257	-	GAAGGTGACCAAGTTCATGCTCCAGGAGGTAACCACCCAAAC	GAAGGTCGGAGTCAACGGATTCCAGGAGGTAACCACCCAAAG	CTTCTGGCATTTGTGCCTTT
Chr1-563347	1	563347	554590	1	218	0.48	C	128	T	90	Zm00001d027257	-	GAAGGTGACCAAGTTCATGCTAGAATTGGAGTTGTCAATCTC	GAAGGTCGGAGTCAACGGATTAGAATTGGAGTTGTCAATCTT	CTTCTGGCATTTGTGCCTTT
Chr1-564041	1	564041	555284	1	172	0.43	C	118	G	54	Zm00001d027257	-	GAAGGTGACCAAGTTCATGCTTCCATTGGCGAACTCGACAAC	GAAGGTCGGAGTCAACGGATTTCCATTGGCGAACTCGACAAG	TTCACCTCCCCACTGACAAT
Chr1-564086	1	564086	555329	1	108	0.44	G	72	A	36	Zm00001d027257	-	GAAGGTGACCAAGTTCATGCTCCAGCTCAGGGCATTTATATA	GAAGGTCGGAGTCAACGGATTCCAGCTCAGGGCATTTATATG	GGGGCTTCTTCGATACAACA
Chr1-564214	1	564214	555457	1	121	0.49	G	70	A	51	Zm00001d027257	-	GAAGGTGACCAAGTTCATGCTTTGCTGGAAGTAAATGTTGTA	GAAGGTCGGAGTCAACGGATTTTGCTGGAAGTAAATGTTGTG	TGGTCTAACTGAGGATGGGC
Chr1-564280	1	564280	555523	1	318	0.43	A	220	G	98	Zm00001d027257	-	GAAGGTGACCAAGTTCATGCTTGAAGCCCATCCTCAGTTAGA	GAAGGTCGGAGTCAACGGATTTGAAGCCCATCCTCAGTTAGG	TGATTCCAGTTTCAGGAGCA
Chr1-564313	1	564313	555556	1	297	0.47	T	185	C	112	Zm00001d027257	-	GAAGGTGACCAAGTTCATGCTTTTGACAAGAGTTCATCAATT	GAAGGTCGGAGTCAACGGATTTTTGACAAGAGTTCATCAATC	CATGCTCGTGCTTTATGTGG
Chr1-564448	1	564448	555691	1	255	0.43	A	175	T	80	Zm00001d027257	-	GAAGGTGACCAAGTTCATGCTCAGACCAGGATTTCGGCAGAA	GAAGGTCGGAGTCAACGGATTCAGACCAGGATTTCGGCAGAT	GCTGTACCGGTCGTCTTGTT
Chr1-565424	1	565424	556667	1	100	0.4	G	72	A	28	Zm00001d027257	-	GAAGGTGACCAAGTTCATGCTGTCGGACATGGGTTCATGGCA	GAAGGTCGGAGTCAACGGATTGTCGGACATGGGTTCATGGCG	CTACCCTGGACTTGCTCCAA
Chr1-565473	1	565473	556716	1	111	0.48	A	66	T	45	Zm00001d027257	-	GAAGGTGACCAAGTTCATGCTTTGTAGCTTCATGTGCAGTGT	GAAGGTCGGAGTCAACGGATTTTGTAGCTTCATGTGCAGTGA	AGCAATAAATTTGGCTCGAA
Chr1-572734	1	572734	563979	1	128	0.5	A	64	T	64	-		GAAGGTGACCAAGTTCATGCTATGTTACTCAATTATTTGCAT	GAAGGTCGGAGTCAACGGATTATGTTACTCAATTATTTGCAA	TTGAAACTTTGATTGCGCTG
Chr1-572855	1	572855	564100	1	122	0.5	A	66	T	56	-		GAAGGTGACCAAGTTCATGCTTAAGACATTGTTTTCAATTTA	GAAGGTCGGAGTCAACGGATTTAAGACATTGTTTTCAATTTT	AGAGGATGGACTGCTCATTCA
Chr1-573377	1	573377	564622	1	258	0.47	G	161	A	97	-		GAAGGTGACCAAGTTCATGCTTCCTCCCTGGCCGGGAAGAGG	GAAGGTCGGAGTCAACGGATTTCCTCCCTGGCCGGGAAGAGA	TTCGTCCTCTCTCTCACGGT
Chr1-689203	1	689203	680315	1	324	0.5	C	167	A	157	Zm00001d027258	GO:0012511,GO:0016021	GAAGGTGACCAAGTTCATGCTCCGTGCTGGTGCCGGCGGCCA	GAAGGTCGGAGTCAACGGATTCCGTGCTGGTGCCGGCGGCCC	CTGAAGGTAGCGGTACACCC
Chr1-690615	1	690615	681727	1	190	0.48	C	115	A	75	Zm00001d027259	-	GAAGGTGACCAAGTTCATGCTGTCATCTTCCTCCATCTCTGC	GAAGGTCGGAGTCAACGGATTGTCATCTTCCTCCATCTCTGA	TCAGGTATCCATCCATGCAA
Chr1-716678	1	716678	707790	1	117	0.41	T	83	C	34	Zm00001d027259	-	GAAGGTGACCAAGTTCATGCTCGACAACCGCTGGGACGGCGT	GAAGGTCGGAGTCAACGGATTCGACAACCGCTGGGACGGCGC	TGGGCAAATCAGTAGGGTTT
Chr1-1027734	1	1027734	1018434	1	311	0.47	C	191	G	120	Zm00001d027266	-	GAAGGTGACCAAGTTCATGCTGCGCCATGCGGATGCGGGTGC	GAAGGTCGGAGTCAACGGATTGCGCCATGCGGATGCGGGTGG	CCGAGTCCGAACCAGTAGAG
Chr1-1030066	1	1030066	1020766	1	299	0.43	A	205	G	94	Zm00001d027266	-	GAAGGTGACCAAGTTCATGCTTTGAAACGATGATGGTGTGTA	GAAGGTCGGAGTCAACGGATTTTGAAACGATGATGGTGTGTG	TGTGTTACTGAACGGGAACG
Chr1-1031959	1	1031959	1022659	1	299	0.4	T	216	C	83	Zm00001d027267	GO:0006464,GO:0008474,GO:0006464,GO:0008474	GAAGGTGACCAAGTTCATGCTGGCGGTACAGACCTCCGCCCT	GAAGGTCGGAGTCAACGGATTGGCGGTACAGACCTCCGCCCC	AGTTTCAATCCGTCAGCAGG
Chr1-1034731	1	1034731	1025431	1	297	0.46	G	188	T	109	Zm00001d027267	GO:0006464,GO:0008474,GO:0006464,GO:0008474	GAAGGTGACCAAGTTCATGCTTGGGCTTCCGACAGTGGCTTG	GAAGGTCGGAGTCAACGGATTTGGGCTTCCGACAGTGGCTTT	GGCCTTCCAACAGAACAGAA
Chr1-1035162	1	1035162	1025862	1	249	0.5	C	131	A	118	Zm00001d027268	GO:0005215,GO:0006810,GO:0016020,GO:0016021,GO:0022891,GO:0055085,GO:0005215,GO:0006810,GO:0016020,GO:0016021,GO:0022891,GO:0055085,GO:0005215,GO:0006810,GO:0016020,GO:0055085	GAAGGTGACCAAGTTCATGCTCGAAGAGCGTCATGACGCACA	GAAGGTCGGAGTCAACGGATTCGAAGAGCGTCATGACGCACC	ATGCTGTGCCACCTCAAGTT
Chr1-1036169	1	1036169	1026869	1	164	0.5	C	86	G	78	Zm00001d027268	GO:0005215,GO:0006810,GO:0016020,GO:0016021,GO:0022891,GO:0055085,GO:0005215,GO:0006810,GO:0016020,GO:0016021,GO:0022891,GO:0055085,GO:0005215,GO:0006810,GO:0016020,GO:0055085	GAAGGTGACCAAGTTCATGCTTATACGTTGACGGCTGCCCCG	GAAGGTCGGAGTCAACGGATTTATACGTTGACGGCTGCCCCC	TCTCACCGTCTTCACCTCCT
Chr1-1227704	1	1227704	1218411	1	252	0.4	G	182	T	70	Zm00001d027276	-	GAAGGTGACCAAGTTCATGCTCAAGCACTCCAGGGAAGCCTG	GAAGGTCGGAGTCAACGGATTCAAGCACTCCAGGGAAGCCTT	CTCTGGGCATAACCTTTCCA
Chr1-1231034	1	1231034	1221743	1	288	0.5	C	150	A	138	Zm00001d027276	-	GAAGGTGACCAAGTTCATGCTTGACGACGCCAACGGCTTCCA	GAAGGTCGGAGTCAACGGATTTGACGACGCCAACGGCTTCCC	CTACTTTCGGAAGGGGGTCT
Chr1-1231213	1	1231213	1221922	1	339	0.42	G	237	T	102	Zm00001d027276	-	GAAGGTGACCAAGTTCATGCTGAAGTTGACGCCGACGGCGGT	GAAGGTCGGAGTCAACGGATTGAAGTTGACGCCGACGGCGGG	AACAGATGTCGGCATTCTCC
Chr1-1231783	1	1231783	1222492	1	294	0.5	G	159	A	135	Zm00001d027277	-	GAAGGTGACCAAGTTCATGCTTGTCCTAATTACTCCATTGCG	GAAGGTCGGAGTCAACGGATTTGTCCTAATTACTCCATTGCA	CGAAGAAACTGCTCTCAGCC
Chr1-1235385	1	1235385	1226094	1	197	0.47	T	124	G	73	Zm00001d027277	-	GAAGGTGACCAAGTTCATGCTGCATCGACGCCATGGCTGGGT	GAAGGTCGGAGTCAACGGATTGCATCGACGCCATGGCTGGGG	TACTACCCTGTCTCGTCCGC
Chr1-1494637	1	1494637	1485370	1	265	0.45	T	173	C	92	Zm00001d027278	-	GAAGGTGACCAAGTTCATGCTCCTGATGAAACAGGCTTTTAC	GAAGGTCGGAGTCAACGGATTCCTGATGAAACAGGCTTTTAT	ACAATGACCCACAAACAGCA
Chr1-1504377	1	1504377	1495110	1	201	0.49	T	117	G	84	Zm00001d027278	-	GAAGGTGACCAAGTTCATGCTAAACAAAGAGAGGCTGGTGGT	GAAGGTCGGAGTCAACGGATTAAACAAAGAGAGGCTGGTGGG	TTGGGAAGCAGATAAATGCC
Chr1-1611105	1	1611105	1601839	1	263	0.45	G	174	A	89	Zm00001d027281	GO:0005576,GO:0019953	GAAGGTGACCAAGTTCATGCTGACGGTCTCGGTGCGGCCGGA	GAAGGTCGGAGTCAACGGATTGACGGTCTCGGTGCGGCCGGG	AGAACGTCAACCAGTACCCG
Chr1-1611470	1	1611470	1602204	1	101	0.48	A	60	G	41	Zm00001d027281	GO:0005576,GO:0019953	GAAGGTGACCAAGTTCATGCTCCGCTGGCGAAGGAGCAACAG	GAAGGTCGGAGTCAACGGATTCCGCTGGCGAAGGAGCAACAA	CGTTCCTTCCTTCGGTAGAA
Chr1-1716000	1	1716000	1706732	1	287	0.42	T	200	G	87	Zm00001d027283	GO:0005576,GO:0019953	GAAGGTGACCAAGTTCATGCTCGATCGATCGCATATGGCGGT	GAAGGTCGGAGTCAACGGATTCGATCGATCGCATATGGCGGG	TCTTGCTGCTGCTGGAACTA
Chr1-1716181	1	1716181	1706913	1	360	0.4	G	262	C	98	Zm00001d027283	GO:0005576,GO:0019953	GAAGGTGACCAAGTTCATGCTGGGGGACGAGCCCATGCCGCG	GAAGGTCGGAGTCAACGGATTGGGGGACGAGCCCATGCCGCC	CACCGTACCATGTCGCAC
Chr1-1716438	1	1716438	1707170	1	339	0.42	A	237	C	102	Zm00001d027283	GO:0005576,GO:0019953	GAAGGTGACCAAGTTCATGCTCCAGATCCGGTGCAAGGCCCA	GAAGGTCGGAGTCAACGGATTCCAGATCCGGTGCAAGGCCCC	GCTCAGGTCGAAGTGGTAGG
Chr1-1716950	1	1716950	1707682	1	367	0.47	C	227	T	140	-		GAAGGTGACCAAGTTCATGCTCCATCGTCCAGTTCGAGTAGC	GAAGGTCGGAGTCAACGGATTCCATCGTCCAGTTCGAGTAGT	CCGTCCATGGAATTAATGATG
Chr1-1717100	1	1717100	1707832	1	351	0.5	C	184	A	167	-		GAAGGTGACCAAGTTCATGCTACGTAAAGATAGACAGGCATA	GAAGGTCGGAGTCAACGGATTACGTAAAGATAGACAGGCATC	TGTAATGTGTGGCCTTGGAA
Chr1-1843171	1	1843171	1833915	1	318	0.44	A	212	C	106	Zm00001d027288	-	GAAGGTGACCAAGTTCATGCTTATACCTCCTGATCGTCTTCA	GAAGGTCGGAGTCAACGGATTTATACCTCCTGATCGTCTTCC	GATGATGAGGAGGTGGATGG
Chr1-1843501	1	1843501	1834245	1	362	0.5	A	192	T	170	Zm00001d027288	-	GAAGGTGACCAAGTTCATGCTTCCTCCGCCGCTCGCTCGTCA	GAAGGTCGGAGTCAACGGATTTCCTCCGCCGCTCGCTCGTCT	GCTTACAAATTCGCCCAAAA
Chr1-1938722	1	1938722	1929481	1	360	0.44	A	242	C	118	-		GAAGGTGACCAAGTTCATGCTTGCTGCGTACAGTACGTAGTA	GAAGGTCGGAGTCAACGGATTTGCTGCGTACAGTACGTAGTC	CGAAGGCGAAGAAGAGGAG
Chr1-1939303	1	1939303	1930062	1	367	0.4	A	267	G	100	-		GAAGGTGACCAAGTTCATGCTCAGTGCTTCTGATATATATGG	GAAGGTCGGAGTCAACGGATTCAGTGCTTCTGATATATATGA	TGCATCAGGCCAAATACAAA
Chr1-1939347	1	1939347	1930106	1	364	0.44	C	244	T	120	-		GAAGGTGACCAAGTTCATGCTATGCAATGCATCTCGTCGTCC	GAAGGTCGGAGTCAACGGATTATGCAATGCATCTCGTCGTCT	TGCATCAGGCCAAATACAAA
Chr1-1941981	1	1941981	1932742	1	251	0.41	A	178	G	73	-		GAAGGTGACCAAGTTCATGCTCCAATGATTTATATATTATCA	GAAGGTCGGAGTCAACGGATTCCAATGATTTATATATTATCG	TCCTCCGGATGTTTTCTTTG
Chr1-1942126	1	1942126	1932887	1	358	0.5	A	182	T	176	-		GAAGGTGACCAAGTTCATGCTAAATATGCATATGGCAACTGT	GAAGGTCGGAGTCAACGGATTAAATATGCATATGGCAACTGA	CCCTGCTCCTCAACTACTGC
Chr1-1942282	1	1942282	1933043	1	327	0.49	A	185	G	142	Zm00001d027291	-	GAAGGTGACCAAGTTCATGCTTGAGCGCGGTGCAGAGGCAGA	GAAGGTCGGAGTCAACGGATTTGAGCGCGGTGCAGAGGCAGG	CTCGTCAAGGTGTCCATCG
Chr1-1942434	1	1942434	1933195	1	297	0.4	C	216	T	81	Zm00001d027291	-	GAAGGTGACCAAGTTCATGCTTTGCCGCCGGAGCTGGACGGC	GAAGGTCGGAGTCAACGGATTTTGCCGCCGGAGCTGGACGGT	CTCGGTGACGAGGTTCCC
Chr1-2026935	1	2026935	2017705	1	204	0.5	T	110	C	94	Zm00001d027293	GO:0000166,GO:0003924,GO:0005047,GO:0005515,GO:0005525,GO:0005785,GO:0006614,GO:0006886,GO:0017111,GO:0000166,GO:0003924,GO:0005047,GO:0005515,GO:0005525,GO:0005785,GO:0006614,GO:0006886,GO:0017111,GO:0000166,GO:0003924,GO:0005047,GO:0005515,GO:0005525,GO:0005785,GO:0006614,GO:0006886,GO:0017111,GO:0003924,GO:0005047,GO:0005525,GO:0005785,GO:0006886	GAAGGTGACCAAGTTCATGCTAATGAAATCATGTCAGACATT	GAAGGTCGGAGTCAACGGATTAATGAAATCATGTCAGACATC	TATTGCTCCTGCCTCTGAGC
Chr1-2027013	1	2027013	2017783	1	165	0.47	G	102	A	63	Zm00001d027293	GO:0000166,GO:0003924,GO:0005047,GO:0005515,GO:0005525,GO:0005785,GO:0006614,GO:0006886,GO:0017111,GO:0000166,GO:0003924,GO:0005047,GO:0005515,GO:0005525,GO:0005785,GO:0006614,GO:0006886,GO:0017111,GO:0000166,GO:0003924,GO:0005047,GO:0005515,GO:0005525,GO:0005785,GO:0006614,GO:0006886,GO:0017111,GO:0003924,GO:0005047,GO:0005525,GO:0005785,GO:0006886	GAAGGTGACCAAGTTCATGCTCGCTTGCATGCTCAGAGGCAG	GAAGGTCGGAGTCAACGGATTCGCTTGCATGCTCAGAGGCAA	ACTTGTGTGCTTGCGTCAAC
Chr1-2027057	1	2027057	2017827	1	333	0.41	C	237	T	96	Zm00001d027293	GO:0000166,GO:0003924,GO:0005047,GO:0005515,GO:0005525,GO:0005785,GO:0006614,GO:0006886,GO:0017111,GO:0000166,GO:0003924,GO:0005047,GO:0005515,GO:0005525,GO:0005785,GO:0006614,GO:0006886,GO:0017111,GO:0000166,GO:0003924,GO:0005047,GO:0005515,GO:0005525,GO:0005785,GO:0006614,GO:0006886,GO:0017111,GO:0003924,GO:0005047,GO:0005525,GO:0005785,GO:0006886	GAAGGTGACCAAGTTCATGCTGATGATAGCAAACTCGCATAC	GAAGGTCGGAGTCAACGGATTGATGATAGCAAACTCGCATAT	CAAAACTTGTGTGCTTGCGT
Chr1-2027128	1	2027128	2017898	1	367	0.48	C	218	G	149	Zm00001d027293	GO:0000166,GO:0003924,GO:0005047,GO:0005515,GO:0005525,GO:0005785,GO:0006614,GO:0006886,GO:0017111,GO:0000166,GO:0003924,GO:0005047,GO:0005515,GO:0005525,GO:0005785,GO:0006614,GO:0006886,GO:0017111,GO:0000166,GO:0003924,GO:0005047,GO:0005515,GO:0005525,GO:0005785,GO:0006614,GO:0006886,GO:0017111,GO:0003924,GO:0005047,GO:0005525,GO:0005785,GO:0006886	GAAGGTGACCAAGTTCATGCTGACGGCACACGTTGACGCAAG	GAAGGTCGGAGTCAACGGATTGACGGCACACGTTGACGCAAC	CTCCTGAAGTGATTGCACCA
Chr1-2032012	1	2032012	2022782	1	368	0.49	A	207	G	161	Zm00001d027293	GO:0000166,GO:0003924,GO:0005047,GO:0005515,GO:0005525,GO:0005785,GO:0006614,GO:0006886,GO:0017111,GO:0000166,GO:0003924,GO:0005047,GO:0005515,GO:0005525,GO:0005785,GO:0006614,GO:0006886,GO:0017111,GO:0000166,GO:0003924,GO:0005047,GO:0005515,GO:0005525,GO:0005785,GO:0006614,GO:0006886,GO:0017111,GO:0003924,GO:0005047,GO:0005525,GO:0005785,GO:0006886	GAAGGTGACCAAGTTCATGCTCGCTCCTTGGCAGCGTGCACG	GAAGGTCGGAGTCAACGGATTCGCTCCTTGGCAGCGTGCACA	AGACAGCTATGGAGGATGCG
Chr1-2032255	1	2032255	2023025	1	367	0.5	G	192	A	175	Zm00001d027293	GO:0000166,GO:0003924,GO:0005047,GO:0005515,GO:0005525,GO:0005785,GO:0006614,GO:0006886,GO:0017111,GO:0000166,GO:0003924,GO:0005047,GO:0005515,GO:0005525,GO:0005785,GO:0006614,GO:0006886,GO:0017111,GO:0000166,GO:0003924,GO:0005047,GO:0005515,GO:0005525,GO:0005785,GO:0006614,GO:0006886,GO:0017111,GO:0003924,GO:0005047,GO:0005525,GO:0005785,GO:0006886	GAAGGTGACCAAGTTCATGCTAGGCTAGCTGCGACAGATTCG	GAAGGTCGGAGTCAACGGATTAGGCTAGCTGCGACAGATTCA	TGATGGCAAAGAACGTGGTA
Chr1-2033213	1	2033213	2023983	1	367	0.41	C	260	T	107	Zm00001d027293	GO:0000166,GO:0003924,GO:0005047,GO:0005515,GO:0005525,GO:0005785,GO:0006614,GO:0006886,GO:0017111,GO:0000166,GO:0003924,GO:0005047,GO:0005515,GO:0005525,GO:0005785,GO:0006614,GO:0006886,GO:0017111,GO:0000166,GO:0003924,GO:0005047,GO:0005515,GO:0005525,GO:0005785,GO:0006614,GO:0006886,GO:0017111,GO:0003924,GO:0005047,GO:0005525,GO:0005785,GO:0006886	GAAGGTGACCAAGTTCATGCTGTGGTCCTGGTTGCCATAGCC	GAAGGTCGGAGTCAACGGATTGTGGTCCTGGTTGCCATAGCT	GCACCGAGGAAATGAAGAAG
Chr1-2034039	1	2034039	2024809	1	294	0.46	C	186	T	108	Zm00001d027293	GO:0000166,GO:0003924,GO:0005047,GO:0005515,GO:0005525,GO:0005785,GO:0006614,GO:0006886,GO:0017111,GO:0000166,GO:0003924,GO:0005047,GO:0005515,GO:0005525,GO:0005785,GO:0006614,GO:0006886,GO:0017111,GO:0000166,GO:0003924,GO:0005047,GO:0005515,GO:0005525,GO:0005785,GO:0006614,GO:0006886,GO:0017111,GO:0003924,GO:0005047,GO:0005525,GO:0005785,GO:0006886	GAAGGTGACCAAGTTCATGCTCTGGGACGGCGCCTTGTATCC	GAAGGTCGGAGTCAACGGATTCTGGGACGGCGCCTTGTATCT	GGCCCAAGGCTTCTCTATCT
Chr1-2105355	1	2105355	2096128	1	242	0.42	A	170	G	72	Zm00001d027295	GO:0003924,GO:0005198,GO:0005525,GO:0005737,GO:0005874,GO:0007017,GO:0007018,GO:0043234,GO:0051258,GO:0003924,GO:0005198,GO:0005525,GO:0005737,GO:0005874,GO:0007017,GO:0007018,GO:0043234,GO:0051258,GO:0003924,GO:0005198,GO:0005525,GO:0005737,GO:0005874,GO:0007017,GO:0007018,GO:0043234,GO:0051258	GAAGGTGACCAAGTTCATGCTGGATCTTATGCCCGCCTGTCA	GAAGGTCGGAGTCAACGGATTGGATCTTATGCCCGCCTGTCG	ATACGGTCGGGGTACTCCTC
Chr1-2105650	1	2105650	2096423	1	329	0.41	T	234	C	95	Zm00001d027295	GO:0003924,GO:0005198,GO:0005525,GO:0005737,GO:0005874,GO:0007017,GO:0007018,GO:0043234,GO:0051258,GO:0003924,GO:0005198,GO:0005525,GO:0005737,GO:0005874,GO:0007017,GO:0007018,GO:0043234,GO:0051258,GO:0003924,GO:0005198,GO:0005525,GO:0005737,GO:0005874,GO:0007017,GO:0007018,GO:0043234,GO:0051258	GAAGGTGACCAAGTTCATGCTGCGACCTCAACCACCTCATCT	GAAGGTCGGAGTCAACGGATTGCGACCTCAACCACCTCATCC	AACCCCACCATGAAGAAGTG
Chr1-2105708	1	2105708	2096481	1	320	0.5	A	165	C	155	Zm00001d027295	GO:0003924,GO:0005198,GO:0005525,GO:0005737,GO:0005874,GO:0007017,GO:0007018,GO:0043234,GO:0051258,GO:0003924,GO:0005198,GO:0005525,GO:0005737,GO:0005874,GO:0007017,GO:0007018,GO:0043234,GO:0051258,GO:0003924,GO:0005198,GO:0005525,GO:0005737,GO:0005874,GO:0007017,GO:0007018,GO:0043234,GO:0051258	GAAGGTGACCAAGTTCATGCTCCCGGGGCAGCTCAACTCGGA	GAAGGTCGGAGTCAACGGATTCCCGGGGCAGCTCAACTCGGC	CACATCATGTTCTTGGCGTC
Chr1-2106507	1	2106507	2097280	1.01	354	0.44	T	236	A	118	Zm00001d027295	GO:0003924,GO:0005198,GO:0005525,GO:0005737,GO:0005874,GO:0007017,GO:0007018,GO:0043234,GO:0051258,GO:0003924,GO:0005198,GO:0005525,GO:0005737,GO:0005874,GO:0007017,GO:0007018,GO:0043234,GO:0051258,GO:0003924,GO:0005198,GO:0005525,GO:0005737,GO:0005874,GO:0007017,GO:0007018,GO:0043234,GO:0051258	GAAGGTGACCAAGTTCATGCTCTGCAATACCCTGTTGCGCTT	GAAGGTCGGAGTCAACGGATTCTGCAATACCCTGTTGCGCTA	TGCACTTTGAACTGGAGGTG
Chr1-2109339	1	2109339	2100112	1.01	314	0.5	G	163	C	151	Zm00001d027296	-	GAAGGTGACCAAGTTCATGCTAAGGAAAATATGAACATCAAG	GAAGGTCGGAGTCAACGGATTAAGGAAAATATGAACATCAAC	TTTCTCCCATCGGAAGAGTG
Chr1-2109418	1	2109418	2100191	1.01	255	0.44	T	170	G	85	Zm00001d027296	-	GAAGGTGACCAAGTTCATGCTCGATGGGAGAAAAAGGCGGGT	GAAGGTCGGAGTCAACGGATTCGATGGGAGAAAAAGGCGGGG	TCAAGAAGGGGAAGCAGAAG
Chr1-2110259	1	2110259	2101032	1.01	238	0.42	C	168	T	70	Zm00001d027296	-	GAAGGTGACCAAGTTCATGCTTCGGACCACGGGCAAGATGTC	GAAGGTCGGAGTCAACGGATTTCGGACCACGGGCAAGATGTT	AGAAGACAGGGGCACTTCAA
Chr1-2110322	1	2110322	2101095	1.01	126	0.4	T	91	G	35	Zm00001d027296	-	GAAGGTGACCAAGTTCATGCTAGACTAGTCCTCTGTGGCTGT	GAAGGTCGGAGTCAACGGATTAGACTAGTCCTCTGTGGCTGG	GGAAAAGACGGTACGGTGAA
Chr1-2110807	1	2110807	2101580	1.01	254	0.43	C	173	T	81	Zm00001d027296	-	GAAGGTGACCAAGTTCATGCTGTTTTTCCTGCTTCCTGGCCC	GAAGGTCGGAGTCAACGGATTGTTTTTCCTGCTTCCTGGCCT	TTCAAGAAGATGCTGGACCC
Chr1-2111101	1	2111101	2101874	1.01	221	0.4	A	159	G	62	Zm00001d027296	-	GAAGGTGACCAAGTTCATGCTGCCTGACCCAGTGTTTAGCAG	GAAGGTCGGAGTCAACGGATTGCCTGACCCAGTGTTTAGCAA	CAGTTCCGTGAACATCCTGA
Chr1-2111581	1	2111581	2102354	1.01	189	0.4	C	136	T	53	Zm00001d027296	-	GAAGGTGACCAAGTTCATGCTGTAGTCCAGGTGCAACTGCCT	GAAGGTCGGAGTCAACGGATTGTAGTCCAGGTGCAACTGCCC	ATCTATGGGGCAAGATGCTG
Chr1-2111609	1	2111609	2102382	1.01	182	0.43	A	125	C	57	Zm00001d027296	-	GAAGGTGACCAAGTTCATGCTCTCTCTGAGCATTTCAACTGA	GAAGGTCGGAGTCAACGGATTCTCTCTGAGCATTTCAACTGC	ATCTATGGGGCAAGATGCTG
Chr1-2113110	1	2113110	2103883	1.01	213	0.5	G	110	C	103	Zm00001d027296	-	GAAGGTGACCAAGTTCATGCTGAGCCGACAGATCAAGACGGC	GAAGGTCGGAGTCAACGGATTGAGCCGACAGATCAAGACGGG	GAGGGAGGGAGGAGTAGCAC
Chr1-2154291	1	2154291	2145064	1.01	171	0.5	A	90	C	81	Zm00001d027298	GO:0042309,GO:0050825,GO:0050826,GO:0042309,GO:0050825,GO:0050826	GAAGGTGACCAAGTTCATGCTCACACCGTTACGTATGTTTCC	GAAGGTCGGAGTCAACGGATTCACACCGTTACGTATGTTTCA	GGTGTACATGTGGCGATGAG
Chr1-2154577	1	2154577	2145350	1.01	272	0.49	C	153	A	119	Zm00001d027298	GO:0042309,GO:0050825,GO:0050826,GO:0042309,GO:0050825,GO:0050826	GAAGGTGACCAAGTTCATGCTGCAGGAGGAAATGGGGTCCAC	GAAGGTCGGAGTCAACGGATTGCAGGAGGAAATGGGGTCCAA	TCCAAAAGAGAAGGAGCCAA
Chr1-2154956	1	2154956	2145729	1.01	206	0.47	G	130	A	76	Zm00001d027298	GO:0042309,GO:0050825,GO:0050826,GO:0042309,GO:0050825,GO:0050826	GAAGGTGACCAAGTTCATGCTTAGAAGAAACTTACTTCCTCA	GAAGGTCGGAGTCAACGGATTTAGAAGAAACTTACTTCCTCG	CCCTATCCCTCTCGCATACA
Chr1-2157611	1	2157611	2148384	1.01	361	0.44	G	244	C	117	Zm00001d027299	-	GAAGGTGACCAAGTTCATGCTACACAAATGCCAACAAGTGAG	GAAGGTCGGAGTCAACGGATTACACAAATGCCAACAAGTGAC	GTGAGGGTGAGGAGGACAGA
Chr1-2157807	1	2157807	2148580	1.01	355	0.46	C	228	T	127	Zm00001d027299	-	GAAGGTGACCAAGTTCATGCTATGCTGTGGAGGGGGGGCAGT	GAAGGTCGGAGTCAACGGATTATGCTGTGGAGGGGGGGCAGC	CATTGCCTTCTCATGACCCT
Chr1-2158281	1	2158281	2149054	1.01	349	0.47	C	220	T	129	Zm00001d027299	-	GAAGGTGACCAAGTTCATGCTCTGAGAAATCTCGTTGGCTTT	GAAGGTCGGAGTCAACGGATTCTGAGAAATCTCGTTGGCTTC	TTTATGCGTTCTCCATGCAC
Chr1-2158534	1	2158534	2149307	1.01	347	0.47	A	214	T	133	Zm00001d027299	-	GAAGGTGACCAAGTTCATGCTTAGAATTGCAGAAGCAAGCGT	GAAGGTCGGAGTCAACGGATTTAGAATTGCAGAAGCAAGCGA	TTTAGCCCTTTTCCGTTTTG
Chr1-2159288	1	2159288	2150061	1.01	326	0.44	C	220	T	106	Zm00001d027299	-	GAAGGTGACCAAGTTCATGCTCGCTGCCCGCAGAGCAGAAGC	GAAGGTCGGAGTCAACGGATTCGCTGCCCGCAGAGCAGAAGT	ATCAAGTGGCCGTAGAGGAA
Chr1-2159377	1	2159377	2150150	1.01	326	0.44	T	219	G	107	Zm00001d027299	-	GAAGGTGACCAAGTTCATGCTCTCTACGGCCACTTGATTTGT	GAAGGTCGGAGTCAACGGATTCTCTACGGCCACTTGATTTGG	ATTTGACCAAACAGATGGGG
Chr1-2285190	1	2285190	2275969	1.01	334	0.48	A	198	C	136	Zm00001d027302	GO:0005515,GO:0006511,GO:0005515,GO:0006511,GO:0005515,GO:0006511,GO:0006511	GAAGGTGACCAAGTTCATGCTGGTGGCCTGTTTGGCCTTTAA	GAAGGTCGGAGTCAACGGATTGGTGGCCTGTTTGGCCTTTAC	GAAGGCAGAAGCTGAGGAGA
Chr1-2523893	1	2523893	2514907	1.01	141	0.49	G	79	C	62	Zm00001d027307	-	GAAGGTGACCAAGTTCATGCTGCTACCACGACTGACCACCAC	GAAGGTCGGAGTCAACGGATTGCTACCACGACTGACCACCAG	GAGAGAGAGCAACCTGGACG
Chr1-2527279	1	2527279	2518293	1.01	280	0.5	C	144	T	136	Zm00001d027307	-	GAAGGTGACCAAGTTCATGCTCAGGTTCCACGTATTTCAAAC	GAAGGTCGGAGTCAACGGATTCAGGTTCCACGTATTTCAAAT	AGCTTCAGCTCAAGGTCAGC
Chr1-2527548	1	2527548	2518562	1.01	135	0.5	A	73	G	62	Zm00001d027307	-	GAAGGTGACCAAGTTCATGCTACTGAGAAGAAAGCTAAACGG	GAAGGTCGGAGTCAACGGATTACTGAGAAGAAAGCTAAACGA	TCGAAGGTCATCATTTTCCTG
Chr1-2528005	1	2528005	2519019	1.01	243	0.45	T	161	C	82	Zm00001d027307	-	GAAGGTGACCAAGTTCATGCTCTGGAAGCACAATTGACTTAT	GAAGGTCGGAGTCAACGGATTCTGGAAGCACAATTGACTTAC	GATTGCTGCCGCTCTACTTT
Chr1-2528060	1	2528060	2519074	1.01	234	0.42	A	165	G	69	Zm00001d027307	-	GAAGGTGACCAAGTTCATGCTTTCATGACTCCAGATCGCTCA	GAAGGTCGGAGTCAACGGATTTTCATGACTCCAGATCGCTCG	CGAGCCTTTGAGTTTCCATC
Chr1-2530891	1	2530891	2521905	1.01	347	0.49	G	202	C	145	Zm00001d027307	-	GAAGGTGACCAAGTTCATGCTCAGTTGTTGATATGATTACTG	GAAGGTCGGAGTCAACGGATTCAGTTGTTGATATGATTACTC	CCACTCCACTGCTGTCTCAA
Chr1-2629428	1	2629428	2620444	1.01	234	0.44	G	159	T	75	Zm00001d027309	GO:0006470,GO:0008138,GO:0006470,GO:0008138,GO:0004553,GO:0005975,GO:0006470,GO:0008138,GO:0004553,GO:0005975,GO:0006470,GO:0008138	GAAGGTGACCAAGTTCATGCTGCTGTTCAACAATACGTACAG	GAAGGTCGGAGTCAACGGATTGCTGTTCAACAATACGTACAT	AGACACACCATGAGACGACG
Chr1-2629532	1	2629532	2620548	1.01	337	0.47	T	210	G	127	Zm00001d027309	GO:0006470,GO:0008138,GO:0006470,GO:0008138,GO:0004553,GO:0005975,GO:0006470,GO:0008138,GO:0004553,GO:0005975,GO:0006470,GO:0008138	GAAGGTGACCAAGTTCATGCTGAGAGGGGAAGCCCGACCTCT	GAAGGTCGGAGTCAACGGATTGAGAGGGGAAGCCCGACCTCG	GGGATGATCACTCAGGTGGT
Chr1-2629597	1	2629597	2620613	1.01	363	0.47	C	223	G	140	Zm00001d027309	GO:0006470,GO:0008138,GO:0006470,GO:0008138,GO:0004553,GO:0005975,GO:0006470,GO:0008138,GO:0004553,GO:0005975,GO:0006470,GO:0008138	GAAGGTGACCAAGTTCATGCTATGGTGTGTCTCTTCTCTTCC	GAAGGTCGGAGTCAACGGATTATGGTGTGTCTCTTCTCTTCG	CGCTAGGAGGTCCAGTTGAG
Chr1-2629820	1	2629820	2620836	1.01	364	0.49	C	204	G	160	Zm00001d027309	GO:0006470,GO:0008138,GO:0006470,GO:0008138,GO:0004553,GO:0005975,GO:0006470,GO:0008138,GO:0004553,GO:0005975,GO:0006470,GO:0008138	GAAGGTGACCAAGTTCATGCTGGTCCGTGAGATCAGGGTCCG	GAAGGTCGGAGTCAACGGATTGGTCCGTGAGATCAGGGTCCC	TTTTTCTTGGCTGCAGGTCT
Chr1-2629956	1	2629956	2620972	1.01	326	0.47	A	202	G	124	Zm00001d027309	GO:0006470,GO:0008138,GO:0006470,GO:0008138,GO:0004553,GO:0005975,GO:0006470,GO:0008138,GO:0004553,GO:0005975,GO:0006470,GO:0008138	GAAGGTGACCAAGTTCATGCTGGACAGGAGGATCTCACCTGA	GAAGGTCGGAGTCAACGGATTGGACAGGAGGATCTCACCTGG	GTAGTGGATGGCAAATGGCT
Chr1-2779889	1	2779889	2770907	1.01	345	0.46	C	224	T	121	Zm00001d027312	GO:0000151,GO:0004842,GO:0005515,GO:0008270,GO:0016567,GO:0000151,GO:0004842,GO:0005515,GO:0008270,GO:0016567	GAAGGTGACCAAGTTCATGCTTGCATATCTCTTGCATGTGCC	GAAGGTCGGAGTCAACGGATTTGCATATCTCTTGCATGTGCT	TCCTCCTGATAAGGGTGTGC
Chr1-2779931	1	2779931	2770949	1.01	353	0.49	A	197	G	156	Zm00001d027312	GO:0000151,GO:0004842,GO:0005515,GO:0008270,GO:0016567,GO:0000151,GO:0004842,GO:0005515,GO:0008270,GO:0016567	GAAGGTGACCAAGTTCATGCTGTGGCTTCCTTCCGGCCCAGA	GAAGGTCGGAGTCAACGGATTGTGGCTTCCTTCCGGCCCAGG	CATAGCAAGTCGTGCCTTCA
Chr1-2779956	1	2779956	2770974	1.01	354	0.4	G	257	T	97	Zm00001d027312	GO:0000151,GO:0004842,GO:0005515,GO:0008270,GO:0016567,GO:0000151,GO:0004842,GO:0005515,GO:0008270,GO:0016567	GAAGGTGACCAAGTTCATGCTATCCATCAGGAGATGCAGTTG	GAAGGTCGGAGTCAACGGATTATCCATCAGGAGATGCAGTTT	CATAGCAAGTCGTGCCTTCA
Chr1-2780065	1	2780065	2771083	1.01	328	0.43	G	227	C	101	Zm00001d027312	GO:0000151,GO:0004842,GO:0005515,GO:0008270,GO:0016567,GO:0000151,GO:0004842,GO:0005515,GO:0008270,GO:0016567	GAAGGTGACCAAGTTCATGCTTAACACCTGCTTCGCTGAAGG	GAAGGTCGGAGTCAACGGATTTAACACCTGCTTCGCTGAAGC	CTCCGTAGGAGAACAGGTGC
Chr1-2780108	1	2780108	2771126	1.01	318	0.47	A	196	G	122	Zm00001d027312	GO:0000151,GO:0004842,GO:0005515,GO:0008270,GO:0016567,GO:0000151,GO:0004842,GO:0005515,GO:0008270,GO:0016567	GAAGGTGACCAAGTTCATGCTAGCGAGCTGCGCATGTCAAAA	GAAGGTCGGAGTCAACGGATTAGCGAGCTGCGCATGTCAAAG	CCGTAGGAGAACAGGTGCTT
Chr1-2780463	1	2780463	2771481	1.01	303	0.44	A	202	T	101	Zm00001d027312	GO:0000151,GO:0004842,GO:0005515,GO:0008270,GO:0016567,GO:0000151,GO:0004842,GO:0005515,GO:0008270,GO:0016567	GAAGGTGACCAAGTTCATGCTAGGTCGTGCTTGTTTGGTGAA	GAAGGTCGGAGTCAACGGATTAGGTCGTGCTTGTTTGGTGAT	TATGGGAGGAATTGCTGGAG
Chr1-2780508	1	2780508	2771526	1.01	228	0.47	G	141	T	87	Zm00001d027312	GO:0000151,GO:0004842,GO:0005515,GO:0008270,GO:0016567,GO:0000151,GO:0004842,GO:0005515,GO:0008270,GO:0016567	GAAGGTGACCAAGTTCATGCTAGCTGAAATTGCCTAGTTTTG	GAAGGTCGGAGTCAACGGATTAGCTGAAATTGCCTAGTTTTT	TATGGGAGGAATTGCTGGAG
Chr1-2780620	1	2780620	2771638	1.01	128	0.5	T	67	C	61	Zm00001d027312	GO:0000151,GO:0004842,GO:0005515,GO:0008270,GO:0016567,GO:0000151,GO:0004842,GO:0005515,GO:0008270,GO:0016567	GAAGGTGACCAAGTTCATGCTAGAAAGTGTACATAAATACAC	GAAGGTCGGAGTCAACGGATTAGAAAGTGTACATAAATACAT	CGTTAGCTTGGTGGTGTGTG
Chr1-2781284	1	2781284	2772302	1.01	145	0.42	G	101	C	44	Zm00001d027313	GO:0004553,GO:0005618,GO:0005975,GO:0006073,GO:0016762,GO:0048046	GAAGGTGACCAAGTTCATGCTCGGTACGTACGTAGGGCGGCG	GAAGGTCGGAGTCAACGGATTCGGTACGTACGTAGGGCGGCC	GGACTTAGCGTGCAGCAG
Chr1-2781320	1	2781320	2772338	1.01	102	0.49	G	58	T	44	Zm00001d027313	GO:0004553,GO:0005618,GO:0005975,GO:0006073,GO:0016762,GO:0048046	GAAGGTGACCAAGTTCATGCTGCCTCCTCCATGCATGCTCTG	GAAGGTCGGAGTCAACGGATTGCCTCCTCCATGCATGCTCTT	TCGCTCCTTGTACCCAGAGT
Chr1-2781909	1	2781909	2772927	1.01	125	0.45	C	82	A	43	Zm00001d027313	GO:0004553,GO:0005618,GO:0005975,GO:0006073,GO:0016762,GO:0048046	GAAGGTGACCAAGTTCATGCTTCGATCTCGTCGTGCCTCCCA	GAAGGTCGGAGTCAACGGATTTCGATCTCGTCGTGCCTCCCC	GTACGTACGCGTCCTCGATT
Chr1-2782228	1	2782228	2773246	1.01	186	0.42	C	131	T	55	Zm00001d027313	GO:0004553,GO:0005618,GO:0005975,GO:0006073,GO:0016762,GO:0048046	GAAGGTGACCAAGTTCATGCTGAGAAGGCCATGGGCCTCACT	GAAGGTCGGAGTCAACGGATTGAGAAGGCCATGGGCCTCACC	AGCAGCTCTTCTTGCTTTGC
Chr1-2782252	1	2782252	2773270	1.01	189	0.46	A	121	C	68	Zm00001d027313	GO:0004553,GO:0005618,GO:0005975,GO:0006073,GO:0016762,GO:0048046	GAAGGTGACCAAGTTCATGCTGAGCTCGGGAAGTAGCCCGGC	GAAGGTCGGAGTCAACGGATTGAGCTCGGGAAGTAGCCCGGA	AGCAGCTCTTCTTGCTTTGC
Chr1-2782360	1	2782360	2773378	1.01	160	0.45	G	104	T	56	Zm00001d027313	GO:0004553,GO:0005618,GO:0005975,GO:0006073,GO:0016762,GO:0048046	GAAGGTGACCAAGTTCATGCTTAATTAATGCAAAGCAAGAAG	GAAGGTCGGAGTCAACGGATTTAATTAATGCAAAGCAAGAAT	CACCAACCGCTTCTTCTCTC
Chr1-2809877	1	2809877	2800895	1.01	308	0.5	A	163	C	145	Zm00001d027314	GO:0015031,GO:0015031	GAAGGTGACCAAGTTCATGCTCCCACGCGGTGCGGCCGCTGC	GAAGGTCGGAGTCAACGGATTCCCACGCGGTGCGGCCGCTGA	AGTCTGGGTCCGGAGAATG
Chr1-2809945	1	2809945	2800963	1.01	317	0.46	A	206	G	111	Zm00001d027314	GO:0015031,GO:0015031	GAAGGTGACCAAGTTCATGCTGTGAAGAGCCTTCTGAAGCCG	GAAGGTCGGAGTCAACGGATTGTGAAGAGCCTTCTGAAGCCA	TCTCCTCCCTCTGCACATCT
Chr1-2810058	1	2810058	2801076	1.01	179	0.4	G	130	A	49	Zm00001d027314	GO:0015031,GO:0015031	GAAGGTGACCAAGTTCATGCTCCGCTTCTCCCATTCTCCGGA	GAAGGTCGGAGTCAACGGATTCCGCTTCTCCCATTCTCCGGG	TCTCCTCCCTCTGCACATCT
Chr1-2810093	1	2810093	2801111	1.01	109	0.47	C	68	A	41	Zm00001d027314	GO:0015031,GO:0015031	GAAGGTGACCAAGTTCATGCTCGCCGAGTGTGGACTAACGAA	GAAGGTCGGAGTCAACGGATTCGCCGAGTGTGGACTAACGAC	ATGGCCTTCTCCACCTTCTT
Chr1-2810869	1	2810869	2801887	1.01	111	0.46	T	71	G	40	Zm00001d027314	GO:0015031,GO:0015031	GAAGGTGACCAAGTTCATGCTTTCCAAGAAAATTTTTAGTAG	GAAGGTCGGAGTCAACGGATTTTCCAAGAAAATTTTTAGTAT	AGGGAAGCTAGTCCGACGTT
Chr1-2811391	1	2811391	2802409	1.01	365	0.5	G	188	T	177	Zm00001d027314	GO:0015031,GO:0015031	GAAGGTGACCAAGTTCATGCTAACGATGCTTTAGATTCAACG	GAAGGTCGGAGTCAACGGATTAACGATGCTTTAGATTCAACT	TTTCCTTCCTGACAGCATCC
Chr1-2826030	1	2826030	2817057	1.01	245	0.5	C	133	A	112	Zm00001d027317	GO:0003700,GO:0006355,GO:0043565,GO:0003700,GO:0006355,GO:0043565,GO:0003700,GO:0005215,GO:0006355,GO:0006810,GO:0016020,GO:0043565,GO:0055085,GO:0003700,GO:0006355,GO:0043565	GAAGGTGACCAAGTTCATGCTATCTCTTATTGCGCTGCAAGA	GAAGGTCGGAGTCAACGGATTATCTCTTATTGCGCTGCAAGC	AATGTTAGCTGTTGGGTGGG
Chr1-2826245	1	2826245	2817272	1.01	258	0.5	A	135	T	123	Zm00001d027317	GO:0003700,GO:0006355,GO:0043565,GO:0003700,GO:0006355,GO:0043565,GO:0003700,GO:0005215,GO:0006355,GO:0006810,GO:0016020,GO:0043565,GO:0055085,GO:0003700,GO:0006355,GO:0043565	GAAGGTGACCAAGTTCATGCTGGAATGGGTCGGCATGTCTCA	GAAGGTCGGAGTCAACGGATTGGAATGGGTCGGCATGTCTCT	AAAATTGGCCTGCTCATCAC
Chr1-2826460	1	2826460	2817487	1.01	308	0.5	G	163	C	145	Zm00001d027317	GO:0003700,GO:0006355,GO:0043565,GO:0003700,GO:0006355,GO:0043565,GO:0003700,GO:0005215,GO:0006355,GO:0006810,GO:0016020,GO:0043565,GO:0055085,GO:0003700,GO:0006355,GO:0043565	GAAGGTGACCAAGTTCATGCTCTAGTTGTACGTCTTGAATCG	GAAGGTCGGAGTCAACGGATTCTAGTTGTACGTCTTGAATCC	ATAAGCATCGTTTCGGTTGG
Chr1-2827107	1	2827107	2818134	1.01	330	0.46	T	209	A	121	Zm00001d027318	-	GAAGGTGACCAAGTTCATGCTATAATCATACTGCAGTAATGT	GAAGGTCGGAGTCAACGGATTATAATCATACTGCAGTAATGA	CCCTGATGTTCCTCATTCGT
Chr1-2827153	1	2827153	2818180	1.01	355	0.48	C	211	G	144	Zm00001d027318	-	GAAGGTGACCAAGTTCATGCTGACGCCAAACCAAATGCTGAG	GAAGGTCGGAGTCAACGGATTGACGCCAAACCAAATGCTGAC	CCCTGATGTTCCTCATTCGT
Chr1-2827278	1	2827278	2818305	1.01	368	0.44	C	246	T	122	Zm00001d027318	-	GAAGGTGACCAAGTTCATGCTCCATGGTGTATGGTAACACAT	GAAGGTCGGAGTCAACGGATTCCATGGTGTATGGTAACACAC	GAGACATTTGAGGAGGCTGC
Chr1-2827325	1	2827325	2818352	1.01	366	0.49	G	209	C	157	Zm00001d027318	-	GAAGGTGACCAAGTTCATGCTGACACGCAACAAAATTACGAC	GAAGGTCGGAGTCAACGGATTGACACGCAACAAAATTACGAG	GAGACATTTGAGGAGGCTGC
Chr1-2827365	1	2827365	2818392	1.01	354	0.46	A	225	C	129	Zm00001d027318	-	GAAGGTGACCAAGTTCATGCTCCGCTTCAGGCACCTCCTTCA	GAAGGTCGGAGTCAACGGATTCCGCTTCAGGCACCTCCTTCC	CTGAGCTTGTCCCAGGAGAG
Chr1-2827461	1	2827461	2818488	1.01	351	0.49	C	201	A	150	Zm00001d027318	-	GAAGGTGACCAAGTTCATGCTCGCTGGCTTCGGCACCAGGTA	GAAGGTCGGAGTCAACGGATTCGCTGGCTTCGGCACCAGGTC	GGTCTACAAGACCTTCTGCCA
Chr1-2869928	1	2869928	2861009	1.01	132	0.46	C	85	G	47	Zm00001d027319	GO:0000287,GO:0006633,GO:0008897,GO:0009059,GO:0000287,GO:0006633,GO:0008897,GO:0009059	GAAGGTGACCAAGTTCATGCTTGCCGGGGGTCACCGGCGGGC	GAAGGTCGGAGTCAACGGATTTGCCGGGGGTCACCGGCGGGG	CATGCCTACCCTGAACGAAT
Chr1-2877898	1	2877898	2868979	1.01	354	0.43	A	243	G	111	Zm00001d027319	GO:0000287,GO:0006633,GO:0008897,GO:0009059,GO:0000287,GO:0006633,GO:0008897,GO:0009059	GAAGGTGACCAAGTTCATGCTAGCTGTAAAACTTGTCAGTTA	GAAGGTCGGAGTCAACGGATTAGCTGTAAAACTTGTCAGTTG	GCTCGAAGAAAACCGTTCAG
Chr1-2877959	1	2877959	2869040	1.01	352	0.42	A	246	G	106	Zm00001d027319	GO:0000287,GO:0006633,GO:0008897,GO:0009059,GO:0000287,GO:0006633,GO:0008897,GO:0009059	GAAGGTGACCAAGTTCATGCTCCAGATGACAATGTGATGCAA	GAAGGTCGGAGTCAACGGATTCCAGATGACAATGTGATGCAG	GCTCGAAGAAAACCGTTCAG
Chr1-2878083	1	2878083	2869164	1.01	315	0.49	C	178	T	137	Zm00001d027319	GO:0000287,GO:0006633,GO:0008897,GO:0009059,GO:0000287,GO:0006633,GO:0008897,GO:0009059	GAAGGTGACCAAGTTCATGCTGTTAAGATTTGGAAATGCAAT	GAAGGTCGGAGTCAACGGATTGTTAAGATTTGGAAATGCAAC	ACCCCACACACACACACAAG
Chr1-2878998	1	2878998	2870079	1.01	190	0.42	C	134	T	56	Zm00001d027320	GO:0016021	GAAGGTGACCAAGTTCATGCTTTCTGAAGCCTTCAAGATGTT	GAAGGTCGGAGTCAACGGATTTTCTGAAGCCTTCAAGATGTC	TTGTCCCTTTCAGTCTTGGG
Chr1-2879024	1	2879024	2870105	1.01	172	0.43	G	119	C	53	Zm00001d027320	GO:0016021	GAAGGTGACCAAGTTCATGCTGTTTCAGTTCTAACAGCTCTG	GAAGGTCGGAGTCAACGGATTGTTTCAGTTCTAACAGCTCTC	TTGTCCCTTTCAGTCTTGGG
Chr1-2890444	1	2890444	2881527	1.01	264	0.4	G	190	A	74	Zm00001d027321	GO:0003755,GO:0006457,GO:0003755,GO:0006457,GO:0003755,GO:0006457,GO:0003755,GO:0006457,GO:0003755,GO:0006457,GO:0003755,GO:0006457	GAAGGTGACCAAGTTCATGCTACCTCAAGGATGAGAGCTGCG	GAAGGTCGGAGTCAACGGATTACCTCAAGGATGAGAGCTGCA	GAACTTTGGGTGGCTTGGTA
Chr1-2890549	1	2890549	2881632	1.01	284	0.49	T	165	C	119	Zm00001d027321	GO:0003755,GO:0006457,GO:0003755,GO:0006457,GO:0003755,GO:0006457,GO:0003755,GO:0006457,GO:0003755,GO:0006457,GO:0003755,GO:0006457	GAAGGTGACCAAGTTCATGCTCATGACAACACCCATAAATGT	GAAGGTCGGAGTCAACGGATTCATGACAACACCCATAAATGC	CGTGGTGTCAATTGTTGAGG
Chr1-2890650	1	2890650	2881733	1.01	256	0.45	T	170	C	86	Zm00001d027321	GO:0003755,GO:0006457,GO:0003755,GO:0006457,GO:0003755,GO:0006457,GO:0003755,GO:0006457,GO:0003755,GO:0006457,GO:0003755,GO:0006457	GAAGGTGACCAAGTTCATGCTTGCCGTAGATGACGCAAACAT	GAAGGTCGGAGTCAACGGATTTGCCGTAGATGACGCAAACAC	CAAAGACGACACGACCAAGA
Chr1-2891026	1	2891026	2882109	1.01	235	0.46	T	149	C	86	Zm00001d027321	GO:0003755,GO:0006457,GO:0003755,GO:0006457,GO:0003755,GO:0006457,GO:0003755,GO:0006457,GO:0003755,GO:0006457,GO:0003755,GO:0006457	GAAGGTGACCAAGTTCATGCTGAGCTAAGGCATGCAAGGCCT	GAAGGTCGGAGTCAACGGATTGAGCTAAGGCATGCAAGGCCC	CCTGGCCCTGTAGTAACCAA
Chr1-2934321	1	2934321	2925404	1.01	324	0.47	C	201	T	123	Zm00001d027323	-	GAAGGTGACCAAGTTCATGCTCGCCGCCATCCTGGCGGCTTC	GAAGGTCGGAGTCAACGGATTCGCCGCCATCCTGGCGGCTTT	GTGACGACTGTGGTGGTGAG
Chr1-2934698	1	2934698	2925781	1.01	347	0.44	G	234	T	113	Zm00001d027323	-	GAAGGTGACCAAGTTCATGCTGCGACGACGAGGACCGGCTGT	GAAGGTCGGAGTCAACGGATTGCGACGACGAGGACCGGCTGG	CCCCAGCCCTAGTTCTTACC
Chr1-2961312	1	2961312	2952396	1.01	355	0.46	G	228	A	127	Zm00001d027324	-	GAAGGTGACCAAGTTCATGCTACCTTTGCGAAAGAGGGCATG	GAAGGTCGGAGTCAACGGATTACCTTTGCGAAAGAGGGCATA	CCCAATACATCTTGCTGGCT
Chr1-2961417	1	2961417	2952501	1.01	340	0.46	T	217	C	123	Zm00001d027324	-	GAAGGTGACCAAGTTCATGCTTTGAGAGCCAGCAAGATGTAT	GAAGGTCGGAGTCAACGGATTTTGAGAGCCAGCAAGATGTAC	GTTTGCCACGTCCAAAAAGT
Chr1-2968053	1	2968053	2959137	1.01	348	0.46	C	222	T	126	Zm00001d027324	-	GAAGGTGACCAAGTTCATGCTCCAAGTTTTCGACGCCACATC	GAAGGTCGGAGTCAACGGATTCCAAGTTTTCGACGCCACATT	GGTGTACAACATAGAGGAGTGGC
Chr1-2969439	1	2969439	2960523	1.01	330	0.42	G	229	A	101	Zm00001d027324	-	GAAGGTGACCAAGTTCATGCTTGTCTCGCATTTGAAAAGCCA	GAAGGTCGGAGTCAACGGATTTGTCTCGCATTTGAAAAGCCG	ACAGTGAGCTCGGTGCCTTA
Chr1-2971579	1	2971579	2962663	1.01	362	0.5	A	185	G	177	Zm00001d027324	-	GAAGGTGACCAAGTTCATGCTGGGGTTGTACCTTCAGAACTG	GAAGGTCGGAGTCAACGGATTGGGGTTGTACCTTCAGAACTA	TACCTGATGCTCTCTGGGCT
Chr1-2971615	1	2971615	2962699	1.01	357	0.49	A	207	C	150	Zm00001d027324	-	GAAGGTGACCAAGTTCATGCTAATGCCAAGTTTTCTTCTAAA	GAAGGTCGGAGTCAACGGATTAATGCCAAGTTTTCTTCTAAC	TACCTGATGCTCTCTGGGCT
Chr1-2971959	1	2971959	2963043	1.01	365	0.4	T	263	C	102	Zm00001d027324	-	GAAGGTGACCAAGTTCATGCTCAGTGCGAGCCTGAGGCGGAC	GAAGGTCGGAGTCAACGGATTCAGTGCGAGCCTGAGGCGGAT	TTTCATTTCATCTCTCCGGC
Chr1-2974914	1	2974914	2965998	1.01	201	0.45	G	132	C	69	Zm00001d027325	GO:0016998	GAAGGTGACCAAGTTCATGCTGGGTCCCGCTCCACGGCAGGC	GAAGGTCGGAGTCAACGGATTGGGTCCCGCTCCACGGCAGGG	AAAATGGCACTGTATTCGCC
Chr1-2976090	1	2976090	2967174	1.01	205	0.49	A	117	C	88	Zm00001d027325	GO:0016998	GAAGGTGACCAAGTTCATGCTGACCCGCTCCTTAAACTTAAA	GAAGGTCGGAGTCAACGGATTGACCCGCTCCTTAAACTTAAC	GATAAGCTTCCGGCTTTCCT
Chr1-2976392	1	2976392	2967476	1.01	359	0.43	G	247	C	112	Zm00001d027325	GO:0016998	GAAGGTGACCAAGTTCATGCTGCAGACACGAACGGCATCCAG	GAAGGTCGGAGTCAACGGATTGCAGACACGAACGGCATCCAC	GTTCCACTTGCTCTTCAGCC
Chr1-2977124	1	2977124	2968208	1.01	366	0.42	A	255	C	111	Zm00001d027326	GO:0005515,GO:0005515,GO:0005515	GAAGGTGACCAAGTTCATGCTATTAGCCCCGGTACAGAACAA	GAAGGTCGGAGTCAACGGATTATTAGCCCCGGTACAGAACAC	ACGTTTGTTGTCTTCATGGC
Chr1-2977227	1	2977227	2968311	1.01	337	0.47	A	207	T	130	Zm00001d027326	GO:0005515,GO:0005515,GO:0005515	GAAGGTGACCAAGTTCATGCTTACGTTCACCTTACATCACCT	GAAGGTCGGAGTCAACGGATTTACGTTCACCTTACATCACCA	GCCAAAGGGTTCCTTGTGTA
Chr1-3032248	1	3032248	3023336	1.01	296	0.48	G	178	A	118	Zm00001d027329	-	GAAGGTGACCAAGTTCATGCTCGAGGGGAGGCTGTGGAGCGG	GAAGGTCGGAGTCAACGGATTCGAGGGGAGGCTGTGGAGCGA	TCCTCGATCCCTCTCGTTTA
Chr1-3033130	1	3033130	3024218	1.01	327	0.5	G	167	A	160	Zm00001d027329	-	GAAGGTGACCAAGTTCATGCTCCATCTGCCTCCTTGGTTCAA	GAAGGTCGGAGTCAACGGATTCCATCTGCCTCCTTGGTTCAG	TGCTCCATTATCCCCTGAAA
Chr1-3033441	1	3033441	3024529	1.01	250	0.4	C	182	T	68	Zm00001d027329	-	GAAGGTGACCAAGTTCATGCTCTCAAAGTGGATAACGGCTTC	GAAGGTCGGAGTCAACGGATTCTCAAAGTGGATAACGGCTTT	TTAGCAACCCTGGTGCTTCT
Chr1-3036159	1	3036159	3027247	1.01	358	0.44	G	241	A	117	Zm00001d027329	-	GAAGGTGACCAAGTTCATGCTCAGAAGTTTGTGCTGGAGGAG	GAAGGTCGGAGTCAACGGATTCAGAAGTTTGTGCTGGAGGAA	ACCTCTGGTGTGATCCTTGG
Chr1-3036222	1	3036222	3027310	1.01	365	0.45	G	242	A	123	Zm00001d027329	-	GAAGGTGACCAAGTTCATGCTGCTCCCCTAGAGCCTGATGAG	GAAGGTCGGAGTCAACGGATTGCTCCCCTAGAGCCTGATGAA	GACAACACGTTCATGCCTTG
Chr1-3036561	1	3036561	3027649	1.01	367	0.49	C	209	T	158	Zm00001d027329	-	GAAGGTGACCAAGTTCATGCTACGCTGACAGCTGATAGGATC	GAAGGTCGGAGTCAACGGATTACGCTGACAGCTGATAGGATT	ACAATGAAGAATGTTCGCCC
Chr1-3036585	1	3036585	3027673	1.01	365	0.45	C	242	T	123	Zm00001d027329	-	GAAGGTGACCAAGTTCATGCTGCATATATTAGACGAATTGGC	GAAGGTCGGAGTCAACGGATTGCATATATTAGACGAATTGGT	ACAATGAAGAATGTTCGCCC
Chr1-3036638	1	3036638	3027726	1.01	310	0.41	A	219	C	91	Zm00001d027329	-	GAAGGTGACCAAGTTCATGCTCAACAATCTCGCTGGGAGCAA	GAAGGTCGGAGTCAACGGATTCAACAATCTCGCTGGGAGCAC	GGACTTGACGGAGTCCAAGA
Chr1-3036679	1	3036679	3027767	1.01	365	0.49	T	211	C	154	Zm00001d027329	-	GAAGGTGACCAAGTTCATGCTTGGAGGGCGAACATTCTTCAT	GAAGGTCGGAGTCAACGGATTTGGAGGGCGAACATTCTTCAC	TCACAGGGAAAGACGGCTAC
Chr1-3036748	1	3036748	3027836	1.01	362	0.45	A	241	T	121	Zm00001d027329	-	GAAGGTGACCAAGTTCATGCTAGCGCCTGTAGTTTTTAGAAA	GAAGGTCGGAGTCAACGGATTAGCGCCTGTAGTTTTTAGAAT	CCTGCCTTTCAATTTGCATT
Chr1-3036780	1	3036780	3027868	1.01	361	0.45	C	240	T	121	Zm00001d027329	-	GAAGGTGACCAAGTTCATGCTCTGGTTCGTAGAATTGTAGCC	GAAGGTCGGAGTCAACGGATTCTGGTTCGTAGAATTGTAGCT	CCTGCCTTTCAATTTGCATT
Chr1-3036833	1	3036833	3027921	1.01	312	0.48	T	186	A	126	Zm00001d027329	-	GAAGGTGACCAAGTTCATGCTTGAAGGTCGACTGGTGTAATA	GAAGGTCGGAGTCAACGGATTTGAAGGTCGACTGGTGTAATT	CCTGCCTTTCAATTTGCATT
Chr1-3095069	1	3095069	3086157	1.01	178	0.47	A	110	C	68	-		GAAGGTGACCAAGTTCATGCTCGTAGCAGCTATAGCCTGCGA	GAAGGTCGGAGTCAACGGATTCGTAGCAGCTATAGCCTGCGC	ACTGGTCTCGTGTACCGCTC
Chr1-3095173	1	3095173	3086261	1.01	364	0.45	A	242	G	122	-		GAAGGTGACCAAGTTCATGCTATAGAGGAGCGGTACACGAGA	GAAGGTCGGAGTCAACGGATTATAGAGGAGCGGTACACGAGG	GGCTGATCTTCCTGCTTGTT
Chr1-3122184	1	3122184	3113274	1.01	358	0.48	T	218	C	140	Zm00001d027333	GO:0005488,GO:0005515,GO:0006886,GO:0008565,GO:0015031,GO:0016020,GO:0016192,GO:0030117,GO:0030131	GAAGGTGACCAAGTTCATGCTATCCCAAGGACTCAGGTCGCC	GAAGGTCGGAGTCAACGGATTATCCCAAGGACTCAGGTCGCT	CAGGGTCATTGTATGTGGCA
Chr1-3122226	1	3122226	3113316	1.01	312	0.4	A	225	C	87	Zm00001d027333	GO:0005488,GO:0005515,GO:0006886,GO:0008565,GO:0015031,GO:0016020,GO:0016192,GO:0030117,GO:0030131	GAAGGTGACCAAGTTCATGCTCCACAGTTGCCTACTACAGCA	GAAGGTCGGAGTCAACGGATTCCACAGTTGCCTACTACAGCC	CAGCAAGATGCTTGTGGAGA
Chr1-3122470	1	3122470	3113560	1.01	365	0.45	C	239	T	126	Zm00001d027333	GO:0005488,GO:0005515,GO:0006886,GO:0008565,GO:0015031,GO:0016020,GO:0016192,GO:0030117,GO:0030131	GAAGGTGACCAAGTTCATGCTTGCGGTTTGAAGGCCCCCTCC	GAAGGTCGGAGTCAACGGATTTGCGGTTTGAAGGCCCCCTCT	TGGACCAAAAGGGGATGATA
Chr1-3122542	1	3122542	3113632	1.01	364	0.5	T	196	C	168	Zm00001d027333	GO:0005488,GO:0005515,GO:0006886,GO:0008565,GO:0015031,GO:0016020,GO:0016192,GO:0030117,GO:0030131	GAAGGTGACCAAGTTCATGCTTTATTATCATCCCCTTTTGGT	GAAGGTCGGAGTCAACGGATTTTATTATCATCCCCTTTTGGC	GGCAACTTTACAATCGGCAT
Chr1-3127170	1	3127170	3118260	1.01	130	0.43	T	90	G	40	Zm00001d027334	-	GAAGGTGACCAAGTTCATGCTAGAAATACTGAGAGCATTCCG	GAAGGTCGGAGTCAACGGATTAGAAATACTGAGAGCATTCCT	GCATGGGTACTCGTCCATTT
Chr1-3130827	1	3130827	3121917	1.01	130	0.49	C	72	T	58	Zm00001d027334	-	GAAGGTGACCAAGTTCATGCTGGGCTTTTCCTGTATCCTCTC	GAAGGTCGGAGTCAACGGATTGGGCTTTTCCTGTATCCTCTT	TGACGCTGGTGCTAATTCTG
Chr1-3131233	1	3131233	3122323	1.01	159	0.5	C	86	A	73	Zm00001d027334	-	GAAGGTGACCAAGTTCATGCTAATGGAGGTAGTGAATCAGCC	GAAGGTCGGAGTCAACGGATTAATGGAGGTAGTGAATCAGCA	TCTTGGAGTTGGACCTGGAC
Chr1-3131617	1	3131617	3122707	1.01	220	0.5	C	117	T	103	Zm00001d027334	-	GAAGGTGACCAAGTTCATGCTCGTGTTAACATCAGGACCATC	GAAGGTCGGAGTCAACGGATTCGTGTTAACATCAGGACCATT	GCTGATCCACTGACTCCTCC
Chr1-3133876	1	3133876	3124966	1.01	238	0.42	G	168	A	70	Zm00001d027334	-	GAAGGTGACCAAGTTCATGCTTGATGACCAAGATAATGTGTG	GAAGGTCGGAGTCAACGGATTTGATGACCAAGATAATGTGTA	TCCATTTTGCATATGTCGGA
Chr1-3134325	1	3134325	3125415	1.01	232	0.41	T	165	C	67	Zm00001d027334	-	GAAGGTGACCAAGTTCATGCTAAACTATTCAAAAAGAGCAAT	GAAGGTCGGAGTCAACGGATTAAACTATTCAAAAAGAGCAAC	TTGATCCTGGCATGTACGAA
Chr1-3134819	1	3134819	3125909	1.01	256	0.49	C	147	T	109	Zm00001d027334	-	GAAGGTGACCAAGTTCATGCTATTTTCAAAAAGGATCAATGT	GAAGGTCGGAGTCAACGGATTATTTTCAAAAAGGATCAATGC	CCACCCCAGTCTAAGCTCTG
Chr1-3135430	1	3135430	3126520	1.01	306	0.5	T	160	G	146	Zm00001d027334	-	GAAGGTGACCAAGTTCATGCTTGTCAAGTGCAGGAGAGAAAT	GAAGGTCGGAGTCAACGGATTTGTCAAGTGCAGGAGAGAAAG	GGATGATACAGACCATGCCC
Chr1-3135617	1	3135617	3126707	1.01	362	0.43	A	247	G	115	Zm00001d027334	-	GAAGGTGACCAAGTTCATGCTATTGCCCAAGGAGTAGATTCA	GAAGGTCGGAGTCAACGGATTATTGCCCAAGGAGTAGATTCG	TCGAAAATAGGGATTCCACG
Chr1-3172723	1	3172723	3163815	1.01	298	0.4	C	214	T	84	Zm00001d027335	GO:0003677,GO:0003779,GO:0004957,GO:0005249,GO:0006813,GO:0007010,GO:0007186,GO:0016021,GO:0016068,GO:0003677,GO:0003779,GO:0004957,GO:0005249,GO:0006813,GO:0007010,GO:0007186,GO:0016021,GO:0016068	GAAGGTGACCAAGTTCATGCTAGATGAACAAGGAAAGAGCTC	GAAGGTCGGAGTCAACGGATTAGATGAACAAGGAAAGAGCTT	TGCATAGATGCCAAAGCGTA
Chr1-3229770	1	3229770	3220720	1.01	189	0.41	T	135	C	54	Zm00001d027337	GO:0003777,GO:0005524,GO:0007018,GO:0003777,GO:0005524,GO:0007018,GO:0003777,GO:0005524,GO:0007018,GO:0003777,GO:0005524,GO:0007018	GAAGGTGACCAAGTTCATGCTACATGTTTCCAGATAAGGTGT	GAAGGTCGGAGTCAACGGATTACATGTTTCCAGATAAGGTGC	CGGTTCTCTGAGTCTCCAGC
Chr1-3229976	1	3229976	3220926	1.01	367	0.5	A	184	G	183	Zm00001d027337	GO:0003777,GO:0005524,GO:0007018,GO:0003777,GO:0005524,GO:0007018,GO:0003777,GO:0005524,GO:0007018,GO:0003777,GO:0005524,GO:0007018	GAAGGTGACCAAGTTCATGCTGAACTTGAAAGCAAGGCGAAA	GAAGGTCGGAGTCAACGGATTGAACTTGAAAGCAAGGCGAAG	TGGTTCTCCTTCTCGCTCAT
Chr1-3231050	1	3231050	3222000	1.01	320	0.4	G	230	C	90	-		GAAGGTGACCAAGTTCATGCTCAGAGCACAAGCTGCCTTGCG	GAAGGTCGGAGTCAACGGATTCAGAGCACAAGCTGCCTTGCC	GGAGAGGCGGAGGTAGAAAG
Chr1-3231074	1	3231074	3222024	1.01	344	0.5	C	182	T	162	-		GAAGGTGACCAAGTTCATGCTCGGTGATCACGAGGACACCAC	GAAGGTCGGAGTCAACGGATTCGGTGATCACGAGGACACCAT	GGAGAGGCGGAGGTAGAAAG
Chr1-3231908	1	3231908	3222858	1.01	365	0.49	T	202	C	163	-		GAAGGTGACCAAGTTCATGCTCATGTTTCGCGGAGATTTCAC	GAAGGTCGGAGTCAACGGATTCATGTTTCGCGGAGATTTCAT	TGAGCAAGTCAGACAGTGGG
Chr1-3231931	1	3231931	3222881	1.01	284	0.49	C	164	A	120	-		GAAGGTGACCAAGTTCATGCTGCGTGCTTTTTTCTTTGTTTC	GAAGGTCGGAGTCAACGGATTGCGTGCTTTTTTCTTTGTTTA	TGAGCAAGTCAGACAGTGGG
Chr1-3232452	1	3232452	3223402	1.01	118	0.42	C	82	G	36	Zm00001d027339	GO:0003723,GO:0003743,GO:0006413	GAAGGTGACCAAGTTCATGCTAGTATCAGAAAACACAGATTC	GAAGGTCGGAGTCAACGGATTAGTATCAGAAAACACAGATTG	GAGGAACCAGATTCCGATGA
Chr1-3232501	1	3232501	3223451	1.01	241	0.45	T	158	A	83	Zm00001d027339	GO:0003723,GO:0003743,GO:0006413	GAAGGTGACCAAGTTCATGCTCATACATGACATGGCACATAT	GAAGGTCGGAGTCAACGGATTCATACATGACATGGCACATAA	GAGGAACCAGATTCCGATGA
Chr1-3232693	1	3232693	3223643	1.01	365	0.45	G	241	A	124	Zm00001d027339	GO:0003723,GO:0003743,GO:0006413	GAAGGTGACCAAGTTCATGCTTCGTCGTCTTCTTCATCGGAA	GAAGGTCGGAGTCAACGGATTTCGTCGTCTTCTTCATCGGAG	GGGTGTTCTGACCAGTTCGT
Chr1-3233674	1	3233674	3224624	1.01	318	0.43	C	218	T	100	Zm00001d027339	GO:0003723,GO:0003743,GO:0006413	GAAGGTGACCAAGTTCATGCTCGCAGGTTCTTCCTCCCCGCT	GAAGGTCGGAGTCAACGGATTCGCAGGTTCTTCCTCCCCGCC	CGGCCCAGTTTTGTATTCAT
Chr1-3272470	1	3272470	3263425	1.01	292	0.5	C	154	T	138	Zm00001d027340	-	GAAGGTGACCAAGTTCATGCTCGCCGGCGTTTACCGTGTCTC	GAAGGTCGGAGTCAACGGATTCGCCGGCGTTTACCGTGTCTT	AGGAATCGAGCGAAGAATGA
Chr1-3273800	1	3273800	3264755	1.01	345	0.48	T	211	C	134	Zm00001d027340	-	GAAGGTGACCAAGTTCATGCTAATCCTGGTGTAGTCAAGCTC	GAAGGTCGGAGTCAACGGATTAATCCTGGTGTAGTCAAGCTT	TTACCAGCATGGTGTTCCAA
Chr1-3275466	1	3275466	3266421	1.01	352	0.5	T	190	G	162	Zm00001d027340	-	GAAGGTGACCAAGTTCATGCTGAAAAATTACTTAAGCATTCT	GAAGGTCGGAGTCAACGGATTGAAAAATTACTTAAGCATTCG	TTTACACGGTCCCAAAGAGG
Chr1-3275496	1	3275496	3266451	1.01	346	0.5	A	187	T	159	Zm00001d027340	-	GAAGGTGACCAAGTTCATGCTAATGCAAAACCTCCGGAGCTA	GAAGGTCGGAGTCAACGGATTAATGCAAAACCTCCGGAGCTT	ACCTGGAGTGCCTTTACACG
Chr1-3279651	1	3279651	3270606	1.01	354	0.42	T	246	C	108	Zm00001d027340	-	GAAGGTGACCAAGTTCATGCTTGTTTCAGTGATCGTTCTTCT	GAAGGTCGGAGTCAACGGATTTGTTTCAGTGATCGTTCTTCC	TTTACGTCCATCAGGCTTCC
Chr1-3279696	1	3279696	3270651	1.01	359	0.5	A	195	G	164	Zm00001d027340	-	GAAGGTGACCAAGTTCATGCTGGTCCCGAAATAAATGAAATA	GAAGGTCGGAGTCAACGGATTGGTCCCGAAATAAATGAAATG	TGTCCTCTGTTTTTGCCTGA
Chr1-3279723	1	3279723	3270678	1.01	358	0.47	T	221	C	137	Zm00001d027340	-	GAAGGTGACCAAGTTCATGCTTCCAACAATGGGAATGCCTAC	GAAGGTCGGAGTCAACGGATTTCCAACAATGGGAATGCCTAT	TGTCCTCTGTTTTTGCCTGA
Chr1-3279759	1	3279759	3270714	1.01	358	0.5	A	193	G	165	Zm00001d027340	-	GAAGGTGACCAAGTTCATGCTGATGGACGTAAAAACCCAGAA	GAAGGTCGGAGTCAACGGATTGATGGACGTAAAAACCCAGAG	TAATGTGGCCCCTTTCAGTC
Chr1-3279820	1	3279820	3270775	1.01	360	0.47	A	224	T	136	Zm00001d027340	-	GAAGGTGACCAAGTTCATGCTCTGATGGGAAAGATTATAGAT	GAAGGTCGGAGTCAACGGATTCTGATGGGAAAGATTATAGAA	TAATGTGGCCCCTTTCAGTC
Chr1-3279861	1	3279861	3270816	1.01	355	0.5	T	190	C	165	Zm00001d027340	-	GAAGGTGACCAAGTTCATGCTAGGACATACTCAGGTCCAGTT	GAAGGTCGGAGTCAACGGATTAGGACATACTCAGGTCCAGTC	GAAGCCAAGAATTTTTCGAGG
Chr1-3285593	1	3285593	3276548	1.01	121	0.49	A	67	T	54	Zm00001d027340	-	GAAGGTGACCAAGTTCATGCTTGCCTCACGTAAATTGCAAGA	GAAGGTCGGAGTCAACGGATTTGCCTCACGTAAATTGCAAGT	TGACCAATCACCAACACTGG
Chr1-3286025	1	3286025	3276980	1.01	307	0.5	T	155	C	152	Zm00001d027340	-	GAAGGTGACCAAGTTCATGCTACCTTGTGAAGCAAACTGCAT	GAAGGTCGGAGTCAACGGATTACCTTGTGAAGCAAACTGCAC	TCGACTCTCTCATTTTGTTGC
Chr1-3287777	1	3287777	3278733	1.01	359	0.47	C	224	T	135	Zm00001d027340	-	GAAGGTGACCAAGTTCATGCTTGCGGTGGAGCCTGCCCCCCT	GAAGGTCGGAGTCAACGGATTTGCGGTGGAGCCTGCCCCCCC	TCCATCAAACTCATTGCAGG
Chr1-3287982	1	3287982	3278938	1.01	365	0.48	G	218	C	147	Zm00001d027340	-	GAAGGTGACCAAGTTCATGCTAACTGTTATGTATATTCAGTC	GAAGGTCGGAGTCAACGGATTAACTGTTATGTATATTCAGTG	TTAGAGGCTGGCGTCATAGC
Chr1-3288057	1	3288057	3279013	1.01	356	0.48	C	216	G	140	Zm00001d027340	-	GAAGGTGACCAAGTTCATGCTCTTGCGATGCGCATCTACTTG	GAAGGTCGGAGTCAACGGATTCTTGCGATGCGCATCTACTTC	AGCTACTCATGCATTCCGCT
Chr1-3288240	1	3288240	3279196	1.01	307	0.48	T	181	C	126	-		GAAGGTGACCAAGTTCATGCTGTAGTACAATGGAGTGTCCCC	GAAGGTCGGAGTCAACGGATTGTAGTACAATGGAGTGTCCCT	GCAGGTGACAACATGACTGC
Chr1-3293065	1	3293065	3284021	1.01	365	0.48	C	222	G	143	Zm00001d027342	GO:0006626,GO:0042719,GO:0045039,GO:0006626,GO:0042719,GO:0045039,GO:0006626,GO:0042719,GO:0045039	GAAGGTGACCAAGTTCATGCTCCCAGCGTTCGGCTCTAAAAC	GAAGGTCGGAGTCAACGGATTCCCAGCGTTCGGCTCTAAAAG	GGACTAAGAAACACGCTGCC
Chr1-3293127	1	3293127	3284083	1.01	123	0.41	A	87	G	36	Zm00001d027342	GO:0006626,GO:0042719,GO:0045039,GO:0006626,GO:0042719,GO:0045039,GO:0006626,GO:0042719,GO:0045039	GAAGGTGACCAAGTTCATGCTGGCTACAAATCTGTGCCAGCG	GAAGGTCGGAGTCAACGGATTGGCTACAAATCTGTGCCAGCA	CGGAGAAGTTCCTGAAGCAC
Chr1-3293280	1	3293280	3284236	1.01	358	0.49	A	197	G	161	Zm00001d027342	GO:0006626,GO:0042719,GO:0045039,GO:0006626,GO:0042719,GO:0045039,GO:0006626,GO:0042719,GO:0045039	GAAGGTGACCAAGTTCATGCTACTTCTCCGCGCACCGGCGGA	GAAGGTCGGAGTCAACGGATTACTTCTCCGCGCACCGGCGGG	TGTACAATTCGCTGGTGGAG
Chr1-3294620	1	3294620	3285576	1.01	367	0.45	C	241	T	126	Zm00001d027342	GO:0006626,GO:0042719,GO:0045039,GO:0006626,GO:0042719,GO:0045039,GO:0006626,GO:0042719,GO:0045039	GAAGGTGACCAAGTTCATGCTACTTGGCCGGCGGCGGCTTGC	GAAGGTCGGAGTCAACGGATTACTTGGCCGGCGGCGGCTTGT	TTCGAGCCAAACACCAGTATC
Chr1-3369176	1	3369176	3360141	1.01	254	0.5	T	138	C	116	Zm00001d027343	-	GAAGGTGACCAAGTTCATGCTATATCCCTGGCGCCGAATCAC	GAAGGTCGGAGTCAACGGATTATATCCCTGGCGCCGAATCAT	GCTCCATCTGAGCCTTCAAC
Chr1-3369520	1	3369520	3360485	1.01	172	0.49	A	99	C	73	Zm00001d027343	-	GAAGGTGACCAAGTTCATGCTAAAGAACGGCGTTTCTGCAGC	GAAGGTCGGAGTCAACGGATTAAAGAACGGCGTTTCTGCAGA	TTTTCTGCGCTTGAAACCTT
Chr1-3369789	1	3369789	3360754	1.01	253	0.5	A	132	G	121	Zm00001d027343	-	GAAGGTGACCAAGTTCATGCTTGCGCAACAACACAAGCATCG	GAAGGTCGGAGTCAACGGATTTGCGCAACAACACAAGCATCA	TCAGAAAAGGCGTTGTTCATC
Chr1-3369844	1	3369844	3360809	1.01	289	0.5	C	146	T	143	Zm00001d027343	-	GAAGGTGACCAAGTTCATGCTGAATGGAGTTGGTATAGATGC	GAAGGTCGGAGTCAACGGATTGAATGGAGTTGGTATAGATGT	GGAGCCGAGATCTACAATGAA
Chr1-3374051	1	3374051	3365016	1.01	362	0.5	T	195	G	167	Zm00001d027344	GO:0005247,GO:0006810,GO:0006821,GO:0016020,GO:0055085	GAAGGTGACCAAGTTCATGCTATGAATTTCTTCCGCATCCCG	GAAGGTCGGAGTCAACGGATTATGAATTTCTTCCGCATCCCT	CGTTCACCTGCAAAAGACAA
Chr1-3374803	1	3374803	3365768	1.01	314	0.46	C	203	G	111	Zm00001d027344	GO:0005247,GO:0006810,GO:0006821,GO:0016020,GO:0055085	GAAGGTGACCAAGTTCATGCTAGAAACATGTTCGCTTTAAGC	GAAGGTCGGAGTCAACGGATTAGAAACATGTTCGCTTTAAGG	ATAGAATCCTGCAACCTGGC
Chr1-3378240	1	3378240	3369205	1.01	313	0.47	G	194	A	119	Zm00001d027345	GO:0003824,GO:0005488,GO:0005743,GO:0008152,GO:0008565,GO:0015031	GAAGGTGACCAAGTTCATGCTGCTCGGAGGCGGAGGCCGGGA	GAAGGTCGGAGTCAACGGATTGCTCGGAGGCGGAGGCCGGGG	TCGCAAAATATATAGCCCGC
Chr1-3378280	1	3378280	3369245	1.01	306	0.49	A	178	G	128	Zm00001d027345	GO:0003824,GO:0005488,GO:0005743,GO:0008152,GO:0008565,GO:0015031	GAAGGTGACCAAGTTCATGCTGTCGGTCCCGTACATCGTGGA	GAAGGTCGGAGTCAACGGATTGTCGGTCCCGTACATCGTGGG	AAATATATAGCCCGCACCGA
Chr1-3379371	1	3379371	3370336	1.01	364	0.48	A	216	G	148	Zm00001d027346	GO:0005507,GO:0009055,GO:0042309,GO:0050825,GO:0050826	GAAGGTGACCAAGTTCATGCTAAGCAGGGCAGGTTTTGCGAA	GAAGGTCGGAGTCAACGGATTAAGCAGGGCAGGTTTTGCGAG	CCACCAGTAGCAGGAGCAG
Chr1-3379791	1	3379791	3370756	1.01	349	0.48	A	207	C	142	Zm00001d027346	GO:0005507,GO:0009055,GO:0042309,GO:0050825,GO:0050826	GAAGGTGACCAAGTTCATGCTAGGCTCGCCGACGGCAACTCC	GAAGGTCGGAGTCAACGGATTAGGCTCGCCGACGGCAACTCA	AACTGTTCTCACTCTCGTTCCAC
Chr1-3379878	1	3379878	3370843	1.01	327	0.49	T	188	C	139	Zm00001d027346	GO:0005507,GO:0009055,GO:0042309,GO:0050825,GO:0050826	GAAGGTGACCAAGTTCATGCTGGCCAGAAGCTCTGGGTCGAC	GAAGGTCGGAGTCAACGGATTGGCCAGAAGCTCTGGGTCGAT	CCTGTTCTAGTGGTCGTTCTGTT
Chr1-3380937	1	3380937	3371902	1.01	207	0.42	G	145	C	62	Zm00001d027347	GO:0005524,GO:0005737,GO:0008152,GO:0016301,GO:0016310,GO:0016773,GO:0005524,GO:0005737,GO:0008152,GO:0016301,GO:0016310,GO:0016773,GO:0005524,GO:0005737,GO:0008152,GO:0016301,GO:0016310,GO:0016773	GAAGGTGACCAAGTTCATGCTTTGGCAAGCAGCAACGCGAAG	GAAGGTCGGAGTCAACGGATTTTGGCAAGCAGCAACGCGAAC	CAGGAGCTGGACCCTTTCT
Chr1-3381127	1	3381127	3372092	1.01	224	0.45	T	148	C	76	Zm00001d027347	GO:0005524,GO:0005737,GO:0008152,GO:0016301,GO:0016310,GO:0016773,GO:0005524,GO:0005737,GO:0008152,GO:0016301,GO:0016310,GO:0016773,GO:0005524,GO:0005737,GO:0008152,GO:0016301,GO:0016310,GO:0016773	GAAGGTGACCAAGTTCATGCTCTCTCCCGATCTTGGCTAGTT	GAAGGTCGGAGTCAACGGATTCTCTCCCGATCTTGGCTAGTC	CTGCAGAAAGTCGTGACTCG
Chr1-3381761	1	3381761	3372726	1.01	348	0.49	G	200	A	148	Zm00001d027347	GO:0005524,GO:0005737,GO:0008152,GO:0016301,GO:0016310,GO:0016773,GO:0005524,GO:0005737,GO:0008152,GO:0016301,GO:0016310,GO:0016773,GO:0005524,GO:0005737,GO:0008152,GO:0016301,GO:0016310,GO:0016773	GAAGGTGACCAAGTTCATGCTACAGCAGCTGATAATATACTA	GAAGGTCGGAGTCAACGGATTACAGCAGCTGATAATATACTG	AAGTGATCCATTCCGTCTCG
Chr1-3381891	1	3381891	3372856	1.01	334	0.49	T	192	C	142	Zm00001d027347	GO:0005524,GO:0005737,GO:0008152,GO:0016301,GO:0016310,GO:0016773,GO:0005524,GO:0005737,GO:0008152,GO:0016301,GO:0016310,GO:0016773,GO:0005524,GO:0005737,GO:0008152,GO:0016301,GO:0016310,GO:0016773	GAAGGTGACCAAGTTCATGCTTGACGAGACGGAATGGATCAC	GAAGGTCGGAGTCAACGGATTTGACGAGACGGAATGGATCAT	ACAACAGAGGACCACCTTGG
Chr1-3381994	1	3381994	3372959	1.01	326	0.49	C	189	T	137	Zm00001d027347	GO:0005524,GO:0005737,GO:0008152,GO:0016301,GO:0016310,GO:0016773,GO:0005524,GO:0005737,GO:0008152,GO:0016301,GO:0016310,GO:0016773,GO:0005524,GO:0005737,GO:0008152,GO:0016301,GO:0016310,GO:0016773	GAAGGTGACCAAGTTCATGCTGTGGTCCTCTGTTGTCTCTAT	GAAGGTCGGAGTCAACGGATTGTGGTCCTCTGTTGTCTCTAC	AAGCTTGCATCCAAGGAAGA
Chr1-3382408	1	3382408	3373373	1.01	331	0.43	T	227	A	104	Zm00001d027347	GO:0005524,GO:0005737,GO:0008152,GO:0016301,GO:0016310,GO:0016773,GO:0005524,GO:0005737,GO:0008152,GO:0016301,GO:0016310,GO:0016773,GO:0005524,GO:0005737,GO:0008152,GO:0016301,GO:0016310,GO:0016773	GAAGGTGACCAAGTTCATGCTGGATCCATATTTTATCGCCGA	GAAGGTCGGAGTCAACGGATTGGATCCATATTTTATCGCCGT	TCTTTCCACTGCATGTACGG
Chr1-3382805	1	3382805	3373770	1.01	329	0.47	A	204	G	125	Zm00001d027347	GO:0005524,GO:0005737,GO:0008152,GO:0016301,GO:0016310,GO:0016773,GO:0005524,GO:0005737,GO:0008152,GO:0016301,GO:0016310,GO:0016773,GO:0005524,GO:0005737,GO:0008152,GO:0016301,GO:0016310,GO:0016773	GAAGGTGACCAAGTTCATGCTGCTATTCTCCCATCTGGGTCG	GAAGGTCGGAGTCAACGGATTGCTATTCTCCCATCTGGGTCA	GGGTTCAACTAGCCAGGACA
Chr1-3383128	1	3383128	3374093	1.01	265	0.49	T	154	A	111	Zm00001d027347	GO:0005524,GO:0005737,GO:0008152,GO:0016301,GO:0016310,GO:0016773,GO:0005524,GO:0005737,GO:0008152,GO:0016301,GO:0016310,GO:0016773,GO:0005524,GO:0005737,GO:0008152,GO:0016301,GO:0016310,GO:0016773	GAAGGTGACCAAGTTCATGCTAAACTCACGTATATTCACCGA	GAAGGTCGGAGTCAACGGATTAAACTCACGTATATTCACCGT	CCAGAGACCACTGCTTGTGA
Chr1-3383599	1	3383599	3374564	1.01	156	0.48	T	92	C	64	Zm00001d027347	GO:0005524,GO:0005737,GO:0008152,GO:0016301,GO:0016310,GO:0016773,GO:0005524,GO:0005737,GO:0008152,GO:0016301,GO:0016310,GO:0016773,GO:0005524,GO:0005737,GO:0008152,GO:0016301,GO:0016310,GO:0016773	GAAGGTGACCAAGTTCATGCTCATGAACAAAAGCTGAAAAGC	GAAGGTCGGAGTCAACGGATTCATGAACAAAAGCTGAAAAGT	GTGTGATCATGCTTGCCAAT
Chr1-3384440	1	3384440	3375405	1.01	276	0.48	A	164	C	112	Zm00001d027347	GO:0005524,GO:0005737,GO:0008152,GO:0016301,GO:0016310,GO:0016773,GO:0005524,GO:0005737,GO:0008152,GO:0016301,GO:0016310,GO:0016773,GO:0005524,GO:0005737,GO:0008152,GO:0016301,GO:0016310,GO:0016773	GAAGGTGACCAAGTTCATGCTTCTGCAAGCTCGCTCACTGTC	GAAGGTCGGAGTCAACGGATTTCTGCAAGCTCGCTCACTGTA	CACTCTGGATGTGGCTGCTA
Chr1-3384468	1	3384468	3375433	1.01	278	0.48	T	164	C	114	Zm00001d027347	GO:0005524,GO:0005737,GO:0008152,GO:0016301,GO:0016310,GO:0016773,GO:0005524,GO:0005737,GO:0008152,GO:0016301,GO:0016310,GO:0016773,GO:0005524,GO:0005737,GO:0008152,GO:0016301,GO:0016310,GO:0016773	GAAGGTGACCAAGTTCATGCTGCAGGAGATCATCAACCAAGC	GAAGGTCGGAGTCAACGGATTGCAGGAGATCATCAACCAAGT	CACTCTGGATGTGGCTGCTA
Chr1-3442538	1	3442538	3433503	1.01	339	0.45	T	221	C	118	Zm00001d027348	-	GAAGGTGACCAAGTTCATGCTCAAGAAGGCTCCGGTGGTCGT	GAAGGTCGGAGTCAACGGATTCAAGAAGGCTCCGGTGGTCGC	TCCTCATCCTCCATCTCCAC
Chr1-3443407	1	3443407	3434372	1.01	363	0.49	A	206	G	157	-		GAAGGTGACCAAGTTCATGCTAGAGCTGAGCTGCTTATCTCA	GAAGGTCGGAGTCAACGGATTAGAGCTGAGCTGCTTATCTCG	GGAAAAGAATCACAGCTTCCAG
Chr1-3443443	1	3443443	3434408	1.01	363	0.45	A	239	G	124	-		GAAGGTGACCAAGTTCATGCTTCAGAATTCGGGACTCAGTAA	GAAGGTCGGAGTCAACGGATTTCAGAATTCGGGACTCAGTAG	TTAACACGAAAGGGGGAACA
Chr1-3443957	1	3443957	3434922	1.01	202	0.46	G	129	A	73	Zm00001d027349	GO:0000785,GO:0000786,GO:0003677,GO:0005634,GO:0006334,GO:0042309,GO:0050825,GO:0050826	GAAGGTGACCAAGTTCATGCTCAGGGTTTTACCACTTCTGCG	GAAGGTCGGAGTCAACGGATTCAGGGTTTTACCACTTCTGCA	GCTGTCAGCTCACGAACAAA
Chr1-3444515	1	3444515	3435480	1.01	234	0.43	C	161	T	73	Zm00001d027349	GO:0000785,GO:0000786,GO:0003677,GO:0005634,GO:0006334,GO:0042309,GO:0050825,GO:0050826	GAAGGTGACCAAGTTCATGCTTTGCGCAGCAACATCTTTTCC	GAAGGTCGGAGTCAACGGATTTTGCGCAGCAACATCTTTTCT	GGGATCGGTTTCTGACATTG
Chr1-3444693	1	3444693	3435658	1.01	199	0.49	C	112	T	87	Zm00001d027349	GO:0000785,GO:0000786,GO:0003677,GO:0005634,GO:0006334,GO:0042309,GO:0050825,GO:0050826	GAAGGTGACCAAGTTCATGCTTTATCAAATCTTTCAGCTTCT	GAAGGTCGGAGTCAACGGATTTTATCAAATCTTTCAGCTTCC	GCCAAGTCTGGGGATATCAA
Chr1-3444887	1	3444887	3435852	1.01	274	0.45	T	181	C	93	Zm00001d027349	GO:0000785,GO:0000786,GO:0003677,GO:0005634,GO:0006334,GO:0042309,GO:0050825,GO:0050826	GAAGGTGACCAAGTTCATGCTTGGTGTGTCCAAGACAACATT	GAAGGTCGGAGTCAACGGATTTGGTGTGTCCAAGACAACATC	CAACCCCATCACCTACTGCT
Chr1-3445008	1	3445008	3435973	1.01	258	0.49	A	151	C	107	Zm00001d027349	GO:0000785,GO:0000786,GO:0003677,GO:0005634,GO:0006334,GO:0042309,GO:0050825,GO:0050826	GAAGGTGACCAAGTTCATGCTACACCCTGAATTTTCATAAGA	GAAGGTCGGAGTCAACGGATTACACCCTGAATTTTCATAAGC	CTCACCAACTGCCGTTACCT
Chr1-3483278	1	3483278	3474245	1.01	263	0.45	C	173	T	90	Zm00001d027351	-	GAAGGTGACCAAGTTCATGCTCCCGCGAGATCCGCTTGCCCT	GAAGGTCGGAGTCAACGGATTCCCGCGAGATCCGCTTGCCCC	CACCTCCCTGGAGTCAAAGA
Chr1-3483308	1	3483308	3474275	1.01	146	0.5	T	73	G	73	Zm00001d027351	-	GAAGGTGACCAAGTTCATGCTCCAGAGCCCGGAGCGGATACG	GAAGGTCGGAGTCAACGGATTCCAGAGCCCGGAGCGGATACT	GACCCAGACCTCGAGCAG
Chr1-3483605	1	3483605	3474572	1.01	139	0.46	G	89	A	50	Zm00001d027351	-	GAAGGTGACCAAGTTCATGCTTCCTACCGGCAAGCCCCAGCA	GAAGGTCGGAGTCAACGGATTTCCTACCGGCAAGCCCCAGCG	GGTTCTTGAACACGCACTCC
Chr1-3483885	1	3483885	3474852	1.01	216	0.45	G	143	A	73	Zm00001d027351	-	GAAGGTGACCAAGTTCATGCTGAGGGTGGACGATTCCGACGA	GAAGGTCGGAGTCAACGGATTGAGGGTGGACGATTCCGACGG	CGGGAAGAAGTGGATGATGT
Chr1-3483911	1	3483911	3474878	1.01	241	0.5	G	126	C	115	Zm00001d027351	-	GAAGGTGACCAAGTTCATGCTCCACCCCGGAGAAGACTGTGC	GAAGGTCGGAGTCAACGGATTCCACCCCGGAGAAGACTGTGG	CGGGAAGAAGTGGATGATGT
Chr1-3483952	1	3483952	3474919	1.01	297	0.44	G	201	A	96	Zm00001d027351	-	GAAGGTGACCAAGTTCATGCTCGGATTGGGTGGCTACGAAGG	GAAGGTCGGAGTCAACGGATTCGGATTGGGTGGCTACGAAGA	CGGGAAGAAGTGGATGATGT
Chr1-3484021	1	3484021	3474988	1.01	252	0.5	C	137	A	115	Zm00001d027351	-	GAAGGTGACCAAGTTCATGCTGATGAGGTCAATTCGACATCA	GAAGGTCGGAGTCAACGGATTGATGAGGTCAATTCGACATCC	CTTGATGACTTGGCCCTTGT
Chr1-3484180	1	3484180	3475147	1.01	193	0.49	T	107	G	86	Zm00001d027351	-	GAAGGTGACCAAGTTCATGCTTTCAGCTCCGATGGCCAGTTG	GAAGGTCGGAGTCAACGGATTTTCAGCTCCGATGGCCAGTTT	CATCGTCAACAAAATGACGG
Chr1-3484264	1	3484264	3475231	1.01	251	0.5	G	127	C	124	Zm00001d027351	-	GAAGGTGACCAAGTTCATGCTGATGACCGTCATTTTGTTGAC	GAAGGTCGGAGTCAACGGATTGATGACCGTCATTTTGTTGAG	TATTGTGCTTGCCCTTACCC
Chr1-3484354	1	3484354	3475321	1.01	217	0.4	T	156	C	61	Zm00001d027351	-	GAAGGTGACCAAGTTCATGCTGGGGGTAAGGGCAAGCACAAT	GAAGGTCGGAGTCAACGGATTGGGGGTAAGGGCAAGCACAAC	AATTCATGCACAGGGTCCTC
Chr1-3486161	1	3486161	3477128	1.01	353	0.5	T	188	C	165	Zm00001d027351	-	GAAGGTGACCAAGTTCATGCTCACATTATTGCTGCTAGCGAT	GAAGGTCGGAGTCAACGGATTCACATTATTGCTGCTAGCGAC	ATACGGTTTTCACACGGCTC
Chr1-3486387	1	3486387	3477354	1.01	289	0.49	T	165	C	124	Zm00001d027351	-	GAAGGTGACCAAGTTCATGCTCGCAAGAGTCTGTGTCATGCT	GAAGGTCGGAGTCAACGGATTCGCAAGAGTCTGTGTCATGCC	AAGAGTGAAATTGCCGGATG
Chr1-3486467	1	3486467	3477434	1.01	316	0.49	C	185	T	131	Zm00001d027351	-	GAAGGTGACCAAGTTCATGCTACTCTTAGCAATGCATTCTCC	GAAGGTCGGAGTCAACGGATTACTCTTAGCAATGCATTCTCT	CTGAATCAGATGATGGCAGC
Chr1-3486709	1	3486709	3477676	1.01	321	0.47	A	200	G	121	Zm00001d027351	-	GAAGGTGACCAAGTTCATGCTAGTGTGACACATGGTACAAGA	GAAGGTCGGAGTCAACGGATTAGTGTGACACATGGTACAAGG	TAAAAGTTCCGCAAGCGACT
Chr1-3486943	1	3486943	3477910	1.01	358	0.41	T	256	C	102	Zm00001d027351	-	GAAGGTGACCAAGTTCATGCTGAGATCTCGGCGGCACATTGC	GAAGGTCGGAGTCAACGGATTGAGATCTCGGCGGCACATTGT	GGCCAAAACAAAGAAAAGCA
Chr1-3487010	1	3487010	3477977	1.01	230	0.44	A	155	C	75	Zm00001d027351	-	GAAGGTGACCAAGTTCATGCTTTTGCGCGAAGAGTGGTTGTA	GAAGGTCGGAGTCAACGGATTTTTGCGCGAAGAGTGGTTGTC	GGCCAAAACAAAGAAAAGCA
Chr1-3487096	1	3487096	3478063	1.01	189	0.41	G	134	T	55	Zm00001d027351	-	GAAGGTGACCAAGTTCATGCTCTGCAGTAAATATATATAGAG	GAAGGTCGGAGTCAACGGATTCTGCAGTAAATATATATAGAT	CAACACAGGGAAAACGGAAG
Chr1-3489555	1	3489555	3480522	1.01	305	0.43	T	209	G	96	Zm00001d027352	GO:0010181	GAAGGTGACCAAGTTCATGCTCTTTCAAGCCCCTGGAGGGCT	GAAGGTCGGAGTCAACGGATTCTTTCAAGCCCCTGGAGGGCG	AGGATACCTGAACACGACGG
Chr1-3491540	1	3491540	3482507	1.01	337	0.48	C	200	T	137	Zm00001d027352	GO:0010181	GAAGGTGACCAAGTTCATGCTCAAAAGGATGATGGATCCAAT	GAAGGTCGGAGTCAACGGATTCAAAAGGATGATGGATCCAAC	TGAAAAGGCCTCTCAAATATACA
Chr1-3491573	1	3491573	3482540	1.01	333	0.5	T	182	C	151	Zm00001d027352	GO:0010181	GAAGGTGACCAAGTTCATGCTGTAAAAGTTAGTCCTTAAGCT	GAAGGTCGGAGTCAACGGATTGTAAAAGTTAGTCCTTAAGCC	GAGATTACAAAGCATTCCCAAT
Chr1-3491611	1	3491611	3482578	1.01	331	0.49	A	190	T	141	Zm00001d027352	GO:0010181	GAAGGTGACCAAGTTCATGCTTGTGAGCTTCTCTTGGTAACT	GAAGGTCGGAGTCAACGGATTTGTGAGCTTCTCTTGGTAACA	CCCTGAGATTACAAAGCATTCC
Chr1-3495394	1	3495394	3486361	1.01	361	0.5	A	185	G	176	Zm00001d027353	GO:0008152,GO:0008667,GO:0009239,GO:0016491,GO:0055114,GO:0008152,GO:0016491,GO:0008152,GO:0008667,GO:0009239,GO:0016491,GO:0055114,GO:0008152,GO:0008667,GO:0009239,GO:0016491,GO:0055114	GAAGGTGACCAAGTTCATGCTACGGATATACTGGAACTGGAG	GAAGGTCGGAGTCAACGGATTACGGATATACTGGAACTGGAA	ACCACTGCTCCTCTACCACG
Chr1-3496458	1	3496458	3487425	1.01	263	0.48	T	159	G	104	Zm00001d027353	GO:0008152,GO:0008667,GO:0009239,GO:0016491,GO:0055114,GO:0008152,GO:0016491,GO:0008152,GO:0008667,GO:0009239,GO:0016491,GO:0055114,GO:0008152,GO:0008667,GO:0009239,GO:0016491,GO:0055114	GAAGGTGACCAAGTTCATGCTGACGACACGTTCACGATGCGG	GAAGGTCGGAGTCAACGGATTGACGACACGTTCACGATGCGT	ATGACCTTCGCCACCAACTA
Chr1-3544667	1	3544667	3535638	1.01	331	0.41	G	237	C	94	Zm00001d027354	GO:0016021,GO:0051205	GAAGGTGACCAAGTTCATGCTCCTGTCACACCACTTCTCCGG	GAAGGTCGGAGTCAACGGATTCCTGTCACACCACTTCTCCGC	GGAGTCCGACAAGACCTCC
Chr1-3544769	1	3544769	3535740	1.01	350	0.48	C	210	G	140	Zm00001d027354	GO:0016021,GO:0051205	GAAGGTGACCAAGTTCATGCTGCAGCCTCGGCCCCAATCGTC	GAAGGTCGGAGTCAACGGATTGCAGCCTCGGCCCCAATCGTG	GAGAGCAGCTCCGACACAG
Chr1-3544984	1	3544984	3535955	1.01	255	0.49	C	141	T	114	Zm00001d027354	GO:0016021,GO:0051205	GAAGGTGACCAAGTTCATGCTCGTCAGCTGCCGCGTCCGTCT	GAAGGTCGGAGTCAACGGATTCGTCAGCTGCCGCGTCCGTCC	TACCATACCAGTTGAGGCCG
Chr1-3549217	1	3549217	3540188	1.01	302	0.4	T	219	A	83	Zm00001d027354	GO:0016021,GO:0051205	GAAGGTGACCAAGTTCATGCTGGTGTAGTATATTGGCTTGTA	GAAGGTCGGAGTCAACGGATTGGTGTAGTATATTGGCTTGTT	AGACAAACATGTCGTGTGCC
Chr1-3573647	1	3573647	3564624	1.01	291	0.5	G	160	A	131	Zm00001d027355	GO:0004252,GO:0016021	GAAGGTGACCAAGTTCATGCTGGCGAGGAAGGAGCCCGGCAA	GAAGGTCGGAGTCAACGGATTGGCGAGGAAGGAGCCCGGCAG	CATTATACTCACGTGGCGGA
Chr1-3574003	1	3574003	3564980	1.01	250	0.47	A	153	C	97	Zm00001d027355	GO:0004252,GO:0016021	GAAGGTGACCAAGTTCATGCTGGTGTGGGAGAAGGTGGTGCA	GAAGGTCGGAGTCAACGGATTGGTGTGGGAGAAGGTGGTGCC	GTTATTATTGGCAGCCAGGG
Chr1-3574542	1	3574542	3565519	1.01	293	0.45	C	193	A	100	Zm00001d027355	GO:0004252,GO:0016021	GAAGGTGACCAAGTTCATGCTGGCTGGATGGAGCGCTACGGA	GAAGGTCGGAGTCAACGGATTGGCTGGATGGAGCGCTACGGC	CCCGACTAGGAGGATGATGA
Chr1-3574904	1	3574904	3565881	1.01	132	0.42	G	93	A	39	Zm00001d027355	GO:0004252,GO:0016021	GAAGGTGACCAAGTTCATGCTGTATGGTTTCCTCTCTCTGCA	GAAGGTCGGAGTCAACGGATTGTATGGTTTCCTCTCTCTGCG	CATGGATCATCAGTTGGTGC
Chr1-3741892	1	3741892	3732939	1.01	109	0.47	A	68	G	41	Zm00001d027361	-	GAAGGTGACCAAGTTCATGCTCTTCGTCGCCCCTCCGGCAAG	GAAGGTCGGAGTCAACGGATTCTTCGTCGCCCCTCCGGCAAA	GAATCCGCTCCCAAGAACTC
Chr1-3772258	1	3772258	3763381	1.01	101	0.48	C	61	G	40	Zm00001d027362	-	GAAGGTGACCAAGTTCATGCTCCACCATCTTCCAGCTCCTCG	GAAGGTCGGAGTCAACGGATTCCACCATCTTCCAGCTCCTCC	CCAAGGACAGGGACGATAAC
Chr1-3773124	1	3773124	3764247	1.01	366	0.42	T	258	G	108	Zm00001d027362	-	GAAGGTGACCAAGTTCATGCTGATGAGGATGAGAACCTGACT	GAAGGTCGGAGTCAACGGATTGATGAGGATGAGAACCTGACG	CGTTCAACTCACCTGAAGCA
Chr1-3773147	1	3773147	3764270	1.01	365	0.41	C	260	T	105	Zm00001d027362	-	GAAGGTGACCAAGTTCATGCTGATCGCTGATGAGAACTACAT	GAAGGTCGGAGTCAACGGATTGATCGCTGATGAGAACTACAC	GAGGAGAAGGAAGCGTTCAA
Chr1-3774608	1	3774608	3765731	1.01	367	0.43	C	252	T	115	Zm00001d027362	-	GAAGGTGACCAAGTTCATGCTCCAGATTTAATGATAGACCTC	GAAGGTCGGAGTCAACGGATTCCAGATTTAATGATAGACCTT	GGCGTCAATGCTGATTAGGT
Chr1-3774685	1	3774685	3765808	1.01	362	0.49	C	211	T	151	Zm00001d027362	-	GAAGGTGACCAAGTTCATGCTCCCAGAAGACCTAATCAGCAT	GAAGGTCGGAGTCAACGGATTCCCAGAAGACCTAATCAGCAC	ACACCATAGCCAGTTGCCTC
Chr1-3774908	1	3774908	3766031	1.01	352	0.5	G	193	C	159	Zm00001d027362	-	GAAGGTGACCAAGTTCATGCTTAGCGAGAAAAGATATGTGTC	GAAGGTCGGAGTCAACGGATTTAGCGAGAAAAGATATGTGTG	GGCTGCCTCCAAATTATCAA
Chr1-3799553	1	3799553	3790682	1.01	103	0.48	C	63	G	40	Zm00001d027365	GO:0005488	GAAGGTGACCAAGTTCATGCTGACCCGGCGCCGCCCGGGGAG	GAAGGTCGGAGTCAACGGATTGACCCGGCGCCGCCCGGGGAC	ACAGGACGCCGGTCTTGA
Chr1-3801151	1	3801151	3792280	1.01	174	0.49	A	99	G	75	Zm00001d027365	GO:0005488	GAAGGTGACCAAGTTCATGCTGAAGCTGCACGAGAGGCTGGA	GAAGGTCGGAGTCAACGGATTGAAGCTGCACGAGAGGCTGGG	ACAAATTCCTCACGCATTTCTAA
Chr1-3801215	1	3801215	3792344	1.01	258	0.5	G	130	C	128	-		GAAGGTGACCAAGTTCATGCTTTACTATTTTATTGCCTTGCG	GAAGGTCGGAGTCAACGGATTTTACTATTTTATTGCCTTGCC	AATCTGGACGGCTGATCTTG
Chr1-3801253	1	3801253	3792382	1.01	100	0.44	C	68	T	32	-		GAAGGTGACCAAGTTCATGCTGTATAGAAACCAAACTCAGTC	GAAGGTCGGAGTCAACGGATTGTATAGAAACCAAACTCAGTT	AATCTGGACGGCTGATCTTG
Chr1-3805551	1	3805551	3796680	1.01	121	0.44	A	82	G	39	Zm00001d027366	-	GAAGGTGACCAAGTTCATGCTCATACCTGATAGCAGGAGATA	GAAGGTCGGAGTCAACGGATTCATACCTGATAGCAGGAGATG	ACCAGGACAAAATGAGGCAG
Chr1-3809661	1	3809661	3800790	1.01	298	0.49	C	173	G	125	Zm00001d027367	-	GAAGGTGACCAAGTTCATGCTTCCCATCTCTCAGCCAAGAGC	GAAGGTCGGAGTCAACGGATTTCCCATCTCTCAGCCAAGAGG	CCTCTCTGAAGTCCACCAGC
Chr1-3809687	1	3809687	3800816	1.01	226	0.5	C	123	T	103	Zm00001d027367	-	GAAGGTGACCAAGTTCATGCTTCCAGGGCCATAGTCCTTGCC	GAAGGTCGGAGTCAACGGATTTCCAGGGCCATAGTCCTTGCT	CCTCTCTGAAGTCCACCAGC
Chr1-3809725	1	3809725	3800854	1.01	148	0.47	T	93	G	55	Zm00001d027367	-	GAAGGTGACCAAGTTCATGCTGGAGCCAGCAGGAGTGGAAGT	GAAGGTCGGAGTCAACGGATTGGAGCCAGCAGGAGTGGAAGG	CCTGGAAGTCGTTCAGAAGC
Chr1-3809796	1	3809796	3800925	1.01	248	0.46	C	161	T	87	Zm00001d027367	-	GAAGGTGACCAAGTTCATGCTAGCGAGGGCTCTGCAGCGTGC	GAAGGTCGGAGTCAACGGATTAGCGAGGGCTCTGCAGCGTGT	GCCAATCTCCGACAGAAGAG
Chr1-3812303	1	3812303	3803432	1.01	343	0.45	G	226	C	117	-		GAAGGTGACCAAGTTCATGCTTAGATCTTGGTGGTGCAATGG	GAAGGTCGGAGTCAACGGATTTAGATCTTGGTGGTGCAATGC	CGAAGCAAAAGTGCAAAACA
Chr1-3843042	1	3843042	3834172	1.01	272	0.46	C	174	T	98	Zm00001d027369	-	GAAGGTGACCAAGTTCATGCTTCAGCGCTATGATACCGACGC	GAAGGTCGGAGTCAACGGATTTCAGCGCTATGATACCGACGT	ATGCGGCTGGAAGATACAAA
Chr1-3845107	1	3845107	3836237	1.01	345	0.5	A	188	G	157	Zm00001d027369	-	GAAGGTGACCAAGTTCATGCTGATGGAGCGGTTATTGAGCCA	GAAGGTCGGAGTCAACGGATTGATGGAGCGGTTATTGAGCCG	GGATCCCCATTGCTATCAGA
Chr1-3846169	1	3846169	3837299	1.01	355	0.46	T	227	C	128	Zm00001d027369	-	GAAGGTGACCAAGTTCATGCTTTCTGTCTATTCCCACATGGC	GAAGGTCGGAGTCAACGGATTTTCTGTCTATTCCCACATGGT	ATTCTTCTTTGAGCCACCGA
Chr1-3846270	1	3846270	3837400	1.01	331	0.49	G	191	A	140	Zm00001d027369	-	GAAGGTGACCAAGTTCATGCTAAGAAGAATAATGTAATAGTA	GAAGGTCGGAGTCAACGGATTAAGAAGAATAATGTAATAGTG	GGGACATGGGCTTTTCACTA
Chr1-3913418	1	3913418	3904558	1.01	302	0.41	A	215	C	87	Zm00001d027371	GO:0005515,GO:0005524,GO:0005737,GO:0006457,GO:0042026,GO:0044267,GO:0051082	GAAGGTGACCAAGTTCATGCTACGCCCTCCACCGTCTCGCCA	GAAGGTCGGAGTCAACGGATTACGCCCTCCACCGTCTCGCCC	GTCGAGAAGGTCAGGGTGAG
Chr1-3916870	1	3916870	3908010	1.01	337	0.48	T	204	C	133	Zm00001d027371	GO:0005515,GO:0005524,GO:0005737,GO:0006457,GO:0042026,GO:0044267,GO:0051082	GAAGGTGACCAAGTTCATGCTAAACTACTACCAGGGTTGCAT	GAAGGTCGGAGTCAACGGATTAAACTACTACCAGGGTTGCAC	CTGAATTCTGGACACTGGGC
Chr1-3960564	1	3960564	3951704	1.01	205	0.47	T	126	C	79	Zm00001d027373	GO:0004672,GO:0004674,GO:0005524,GO:0006468	GAAGGTGACCAAGTTCATGCTTCCGCACCCGCAGCCGCGGCT	GAAGGTCGGAGTCAACGGATTTCCGCACCCGCAGCCGCGGCC	ATCAAAACCCTCGAGTCCG
Chr1-3964032	1	3964032	3955172	1.01	360	0.5	C	186	A	174	Zm00001d027373	GO:0004672,GO:0004674,GO:0005524,GO:0006468	GAAGGTGACCAAGTTCATGCTCAGAAATTCTGCTTGGAGCGC	GAAGGTCGGAGTCAACGGATTCAGAAATTCTGCTTGGAGCGA	GTGGCTTTTGGTTCACCATT
Chr1-3965154	1	3965154	3956294	1.01	159	0.48	T	97	G	62	-		GAAGGTGACCAAGTTCATGCTACGAGCCTACCAAGTGGCAGT	GAAGGTCGGAGTCAACGGATTACGAGCCTACCAAGTGGCAGG	CTTGTCCCAGTTCAGAAGGC
Chr1-3971455	1	3971455	3962595	1.01	252	0.4	C	183	T	69	-		GAAGGTGACCAAGTTCATGCTCGAGACAAGAACAACTCCAAC	GAAGGTCGGAGTCAACGGATTCGAGACAAGAACAACTCCAAT	CCACTCCTTCTTGATCTGCC
Chr1-3974478	1	3974478	3965618	1.01	326	0.41	A	234	G	92	Zm00001d027376	GO:0006352,GO:0006355,GO:0008270,GO:0030528,GO:0006352,GO:0006355,GO:0008270,GO:0030528,GO:0006352,GO:0006355,GO:0008270,GO:0030528,GO:0006352,GO:0006355,GO:0008270,GO:0030528	GAAGGTGACCAAGTTCATGCTCCCAGTACCAAGATAGACGGG	GAAGGTCGGAGTCAACGGATTCCCAGTACCAAGATAGACGGA	CATGTTGGCAATTGAGATGG
Chr1-3974674	1	3974674	3965814	1.01	355	0.48	C	216	T	139	Zm00001d027376	GO:0006352,GO:0006355,GO:0008270,GO:0030528,GO:0006352,GO:0006355,GO:0008270,GO:0030528,GO:0006352,GO:0006355,GO:0008270,GO:0030528,GO:0006352,GO:0006355,GO:0008270,GO:0030528	GAAGGTGACCAAGTTCATGCTTTGTATGTAACAGTCCAAATC	GAAGGTCGGAGTCAACGGATTTTGTATGTAACAGTCCAAATT	GAGCATCACACATCCTGTGG
Chr1-3975219	1	3975219	3966359	1.01	354	0.49	G	206	A	148	Zm00001d027376	GO:0006352,GO:0006355,GO:0008270,GO:0030528,GO:0006352,GO:0006355,GO:0008270,GO:0030528,GO:0006352,GO:0006355,GO:0008270,GO:0030528,GO:0006352,GO:0006355,GO:0008270,GO:0030528	GAAGGTGACCAAGTTCATGCTGTTTCGCTTCTCCGGATGAGG	GAAGGTCGGAGTCAACGGATTGTTTCGCTTCTCCGGATGAGA	ACATAACCAAGCAACCAGGC
Chr1-4114144	1	4114144	4082996	1.01	365	0.46	C	236	T	129	Zm00001d027383	GO:0003824,GO:0004421,GO:0008152,GO:0008299	GAAGGTGACCAAGTTCATGCTGTCCCGCCAAAGAAATTTATC	GAAGGTCGGAGTCAACGGATTGTCCCGCCAAAGAAATTTATT	TGCAGTAGTGGTGACACCGT
Chr1-4114410	1	4114410	4083262	1.01	354	0.4	G	256	A	98	Zm00001d027383	GO:0003824,GO:0004421,GO:0008152,GO:0008299	GAAGGTGACCAAGTTCATGCTTCTTAGATTATCTATTAGGAA	GAAGGTCGGAGTCAACGGATTTCTTAGATTATCTATTAGGAG	CGCCAGAACTTTTACCAAGC
Chr1-4116615	1	4116615	4085467	1.01	328	0.49	G	184	A	144	Zm00001d027384	GO:0005488	GAAGGTGACCAAGTTCATGCTATCATGTTGCTGCTGCAGCAA	GAAGGTCGGAGTCAACGGATTATCATGTTGCTGCTGCAGCAG	TTGCATCTCAAGTTCAGAAACC
Chr1-4116801	1	4116801	4085653	1.01	307	0.48	A	187	G	120	Zm00001d027384	GO:0005488	GAAGGTGACCAAGTTCATGCTGACAAGGAAACAGGTCGTCCG	GAAGGTCGGAGTCAACGGATTGACAAGGAAACAGGTCGTCCA	TGAAATCGCACAATGAATATG
Chr1-4118828	1	4118828	4087680	1.01	340	0.44	A	228	G	112	Zm00001d027385	GO:0005506,GO:0016705,GO:0031418,GO:0055114	GAAGGTGACCAAGTTCATGCTGACTCTTTGTATGACAACTTA	GAAGGTCGGAGTCAACGGATTGACTCTTTGTATGACAACTTG	TCAGATCAACCCGTCTAGGG
Chr1-4118867	1	4118867	4087719	1.01	352	0.45	G	229	T	123	Zm00001d027385	GO:0005506,GO:0016705,GO:0031418,GO:0055114	GAAGGTGACCAAGTTCATGCTAGAAGTACTTCCCAGCCCCAG	GAAGGTCGGAGTCAACGGATTAGAAGTACTTCCCAGCCCCAT	TACATGGCGCCAAATGTATG
Chr1-4118973	1	4118973	4087825	1.01	357	0.41	A	256	G	101	Zm00001d027385	GO:0005506,GO:0016705,GO:0031418,GO:0055114	GAAGGTGACCAAGTTCATGCTACTTGGCATTCTTTTTCACAG	GAAGGTCGGAGTCAACGGATTACTTGGCATTCTTTTTCACAA	CTGCATGATAGGTTGCTCCA
Chr1-4121002	1	4121002	4089854	1.01	118	0.5	C	62	T	56	-		GAAGGTGACCAAGTTCATGCTCACCAGTGTGCAGCTCATGGT	GAAGGTCGGAGTCAACGGATTCACCAGTGTGCAGCTCATGGC	CACCTGTCTCCCCACTGATT
Chr1-4121030	1	4121030	4089882	1.01	186	0.5	G	95	A	91	-		GAAGGTGACCAAGTTCATGCTCGGAGGTTGGGGTCGATTACG	GAAGGTCGGAGTCAACGGATTCGGAGGTTGGGGTCGATTACA	GGAATCCGAAATAAGGGGAA
Chr1-4122559	1	4122559	4091411	1.01	145	0.48	A	86	G	59	Zm00001d027386	GO:0003824,GO:0004630,GO:0005509,GO:0008152,GO:0016020,GO:0046470,GO:0003824,GO:0008152	GAAGGTGACCAAGTTCATGCTAAGCTCTCCTCAATGGCTCCA	GAAGGTCGGAGTCAACGGATTAAGCTCTCCTCAATGGCTCCG	AATCTGGTGTGCTTTCACCTG
Chr1-4133203	1	4133203	4102055	1.01	354	0.5	C	193	T	161	-		GAAGGTGACCAAGTTCATGCTAGATGATCGGGTACCCTGCCT	GAAGGTCGGAGTCAACGGATTAGATGATCGGGTACCCTGCCC	TTCTCAGCTCGTGTCGTGTC
Chr1-4133302	1	4133302	4102154	1.01	367	0.44	A	249	T	118	-		GAAGGTGACCAAGTTCATGCTACTGAATACTGATGACCTTCA	GAAGGTCGGAGTCAACGGATTACTGAATACTGATGACCTTCT	AACCTGAAGTGGGTGTCGAG
Chr1-4133325	1	4133325	4102177	1.01	253	0.47	T	156	A	97	-		GAAGGTGACCAAGTTCATGCTCTCGGAGACACGACACGAGCT	GAAGGTCGGAGTCAACGGATTCTCGGAGACACGACACGAGCA	AACCTGAAGTGGGTGTCGAG
Chr1-4133400	1	4133400	4102252	1.01	364	0.49	C	213	A	151	Zm00001d027387	-	GAAGGTGACCAAGTTCATGCTGCGGCCTTGGCCGGCGGTATA	GAAGGTCGGAGTCAACGGATTGCGGCCTTGGCCGGCGGTATC	GAGAAGCAGAGCTTCACCGT
Chr1-4133601	1	4133601	4102453	1.01	351	0.43	G	241	C	110	Zm00001d027387	-	GAAGGTGACCAAGTTCATGCTACGGCCTTGTACACCGAGTTG	GAAGGTCGGAGTCAACGGATTACGGCCTTGTACACCGAGTTC	GACGGCGTGAAGGAGATAAC
Chr1-4134381	1	4134381	4103233	1.01	295	0.46	C	191	G	104	Zm00001d027387	-	GAAGGTGACCAAGTTCATGCTTTCATGAGGATCATGCCGGCG	GAAGGTCGGAGTCAACGGATTTTCATGAGGATCATGCCGGCC	AAGGTGGTGCTGTGCGAG
Chr1-4134654	1	4134654	4103506	1.01	348	0.43	G	240	C	108	Zm00001d027387	-	GAAGGTGACCAAGTTCATGCTATGGTGCCCGCCGCAACCGTC	GAAGGTCGGAGTCAACGGATTATGGTGCCCGCCGCAACCGTG	CACCTGGCCATCTACAAGGT
Chr1-4135264	1	4135264	4104116	1.01	143	0.5	A	74	C	69	Zm00001d027387	-	GAAGGTGACCAAGTTCATGCTTCCAGAAGCCGTCCTTGCCCA	GAAGGTCGGAGTCAACGGATTTCCAGAAGCCGTCCTTGCCCC	TCATCCACTCGTACAGCCAC
Chr1-4135729	1	4135729	4104581	1.01	103	0.5	T	55	G	48	-		GAAGGTGACCAAGTTCATGCTCGTGGCAACAACGGAGGGGGT	GAAGGTCGGAGTCAACGGATTCGTGGCAACAACGGAGGGGGG	GGCCCAGTAGTCCTCTTCCT
Chr1-4142418	1	4142418	4111272	1.01	368	0.5	G	200	C	168	-		GAAGGTGACCAAGTTCATGCTCAGCAGTATCACATTGAACAG	GAAGGTCGGAGTCAACGGATTCAGCAGTATCACATTGAACAC	CTGGTATACTCCGGGTGGTG
Chr1-4142453	1	4142453	4111307	1.01	367	0.49	C	210	T	157	-		GAAGGTGACCAAGTTCATGCTAAATAGATCAAAACCTCCAGT	GAAGGTCGGAGTCAACGGATTAAATAGATCAAAACCTCCAGC	CTGGTATACTCCGGGTGGTG
Chr1-4142658	1	4142658	4111512	1.01	368	0.5	G	193	A	175	-		GAAGGTGACCAAGTTCATGCTACATACTGCCCAATCACATGA	GAAGGTCGGAGTCAACGGATTACATACTGCCCAATCACATGG	TATGCTTCTGTTCAACGCGA
Chr1-4149986	1	4149986	4118840	1.01	357	0.48	A	211	C	146	Zm00001d027389	-	GAAGGTGACCAAGTTCATGCTCTTCACTGCCCGCATCGTGAA	GAAGGTCGGAGTCAACGGATTCTTCACTGCCCGCATCGTGAC	CCTTTCCGTAGCTACAACCG
Chr1-4221110	1	4221110	4174103	1.01	265	0.5	A	141	C	124	Zm00001d027392	-	GAAGGTGACCAAGTTCATGCTGGGCCCATGACGAGCGGCCTC	GAAGGTCGGAGTCAACGGATTGGGCCCATGACGAGCGGCCTA	GGAAGCCCCTCGGATCTA
Chr1-4221165	1	4221165	4174158	1.01	132	0.41	T	94	C	38	Zm00001d027392	-	GAAGGTGACCAAGTTCATGCTCTAGCTAGATCCGAGGGGCTT	GAAGGTCGGAGTCAACGGATTCTAGCTAGATCCGAGGGGCTC	CTCGATGTGCACGTTGTTG
Chr1-4275077	1	4275077	4228008	1.01	225	0.48	T	136	G	89	Zm00001d027392	-	GAAGGTGACCAAGTTCATGCTTCTACATTAGGGTTGGCTGGT	GAAGGTCGGAGTCAACGGATTTCTACATTAGGGTTGGCTGGG	TCCCCCTTCTGTTTTCCATA
Chr1-4340150	1	4340150	4293083	1.01	293	0.4	G	212	T	81	Zm00001d027394	GO:0000786,GO:0003677,GO:0005634,GO:0006334,GO:0006352,GO:0016986,GO:0000786,GO:0003677,GO:0005634,GO:0006334,GO:0000786,GO:0003677,GO:0005634,GO:0006334,GO:0006352,GO:0016986	GAAGGTGACCAAGTTCATGCTCAGCCTACAAGTAGCACTCAG	GAAGGTCGGAGTCAACGGATTCAGCCTACAAGTAGCACTCAT	GATCGAACTCGAGAGGAGGC
Chr1-4404384	1	4404384	4357318	1.01	305	0.49	T	173	C	132	Zm00001d027399	-	GAAGGTGACCAAGTTCATGCTTCTATACATAATCTGATCTAT	GAAGGTCGGAGTCAACGGATTTCTATACATAATCTGATCTAC	CTGTTCCTGCCTAACTTGCC
Chr1-4418704	1	4418704	4371640	1.01	176	0.46	G	112	T	64	Zm00001d027402	-	GAAGGTGACCAAGTTCATGCTACTCTGCAGTGCAGTCCAATT	GAAGGTCGGAGTCAACGGATTACTCTGCAGTGCAGTCCAATG	CTCTCTAGCACTCCAAGCAGC
Chr1-4419071	1	4419071	4372007	1.01	296	0.5	T	161	C	135	Zm00001d027402	-	GAAGGTGACCAAGTTCATGCTGTGCAGACACTCTCGCAGTTT	GAAGGTCGGAGTCAACGGATTGTGCAGACACTCTCGCAGTTC	TGGTGTGCCCTCTTCTAAGG
Chr1-4419096	1	4419096	4372032	1.01	300	0.47	G	187	A	113	Zm00001d027402	-	GAAGGTGACCAAGTTCATGCTCGCATTTCATAAGCGATACAG	GAAGGTCGGAGTCAACGGATTCGCATTTCATAAGCGATACAA	TTTTACCTGCAATGGTGTGC
Chr1-4419291	1	4419291	4372227	1.01	193	0.49	T	109	C	84	Zm00001d027402	-	GAAGGTGACCAAGTTCATGCTTACCTGGGAACTTTCACAAAC	GAAGGTCGGAGTCAACGGATTTACCTGGGAACTTTCACAAAT	GCACTGTCAGATGCCGTAGA
Chr1-4420548	1	4420548	4373484	1.01	247	0.5	C	135	T	112	Zm00001d027402	-	GAAGGTGACCAAGTTCATGCTATAACAATTTACTTCAGGAAT	GAAGGTCGGAGTCAACGGATTATAACAATTTACTTCAGGAAC	CTGTGACCCCTTCATCCTGT
Chr1-4423873	1	4423873	4376809	1.01	297	0.5	G	149	A	148	Zm00001d027401	GO:0016020,GO:0016020,GO:0016020,GO:0016020	GAAGGTGACCAAGTTCATGCTTGCCAGGCTATATCCTTTTTA	GAAGGTCGGAGTCAACGGATTTGCCAGGCTATATCCTTTTTG	CGTTGCTTGGAGTTTGTTCA
Chr1-4495321	1	4495321	4448257	1.01	121	0.5	C	64	T	57	Zm00001d027403	-	GAAGGTGACCAAGTTCATGCTGGGTCATGCTATGTTACAGTC	GAAGGTCGGAGTCAACGGATTGGGTCATGCTATGTTACAGTT	CACACGCCTTCCTCTTTCTC
Chr1-4495357	1	4495357	4448293	1.01	211	0.44	T	142	C	69	Zm00001d027403	-	GAAGGTGACCAAGTTCATGCTCTGGTCATGCAGTGAAGGAAT	GAAGGTCGGAGTCAACGGATTCTGGTCATGCAGTGAAGGAAC	GGCTCAGATCCGAGAAACC
Chr1-4495433	1	4495433	4448369	1.01	160	0.44	T	107	C	53	Zm00001d027403	-	GAAGGTGACCAAGTTCATGCTCTCGGATCTGAGCCGCCTGCT	GAAGGTCGGAGTCAACGGATTCTCGGATCTGAGCCGCCTGCC	AGAAGCTCCCTCTCTGATCG
Chr1-4535305	1	4535305	4488406	1.01	141	0.47	G	87	A	54	Zm00001d027404	-	GAAGGTGACCAAGTTCATGCTTCCTCGGTTCCGGACCAAGCA	GAAGGTCGGAGTCAACGGATTTCCTCGGTTCCGGACCAAGCG	GGATTTCGACTGCTTCCAGA
Chr1-4719235	1	4719235	4672460	1.01	281	0.47	G	177	C	104	Zm00001d027411	GO:0004601,GO:0005576,GO:0006826,GO:0006879,GO:0006979,GO:0008199,GO:0020037,GO:0055114,GO:0004601,GO:0005576,GO:0006826,GO:0006879,GO:0006979,GO:0008199,GO:0020037,GO:0055114,GO:0004601,GO:0005576,GO:0006826,GO:0006879,GO:0006979,GO:0008199,GO:0020037,GO:0055114	GAAGGTGACCAAGTTCATGCTAGCACATGAGTCTACAGGTAC	GAAGGTCGGAGTCAACGGATTAGCACATGAGTCTACAGGTAG	TGATCAAGATGGGTGCCATA
Chr1-4719330	1	4719330	4672555	1.01	363	0.44	G	245	C	118	Zm00001d027411	GO:0004601,GO:0005576,GO:0006826,GO:0006879,GO:0006979,GO:0008199,GO:0020037,GO:0055114,GO:0004601,GO:0005576,GO:0006826,GO:0006879,GO:0006979,GO:0008199,GO:0020037,GO:0055114,GO:0004601,GO:0005576,GO:0006826,GO:0006879,GO:0006979,GO:0008199,GO:0020037,GO:0055114	GAAGGTGACCAAGTTCATGCTTGTATGGCACCCATCTTGATC	GAAGGTCGGAGTCAACGGATTTGTATGGCACCCATCTTGATG	CGACACCAACTACTACGCCA
Chr1-4719540	1	4719540	4672765	1.01	304	0.49	G	177	C	127	Zm00001d027411	GO:0004601,GO:0005576,GO:0006826,GO:0006879,GO:0006979,GO:0008199,GO:0020037,GO:0055114,GO:0004601,GO:0005576,GO:0006826,GO:0006879,GO:0006979,GO:0008199,GO:0020037,GO:0055114,GO:0004601,GO:0005576,GO:0006826,GO:0006879,GO:0006979,GO:0008199,GO:0020037,GO:0055114	GAAGGTGACCAAGTTCATGCTGCGGCGCCGGTCCCCTGCGGC	GAAGGTCGGAGTCAACGGATTGCGGCGCCGGTCCCCTGCGGG	CGAGACTACTACCACTACCAGCG
Chr1-4719736	1	4719736	4672961	1.01	124	0.5	G	68	C	56	Zm00001d027411	GO:0004601,GO:0005576,GO:0006826,GO:0006879,GO:0006979,GO:0008199,GO:0020037,GO:0055114,GO:0004601,GO:0005576,GO:0006826,GO:0006879,GO:0006979,GO:0008199,GO:0020037,GO:0055114,GO:0004601,GO:0005576,GO:0006826,GO:0006879,GO:0006979,GO:0008199,GO:0020037,GO:0055114	GAAGGTGACCAAGTTCATGCTACGCCTGCGTCAGCTGGCTCG	GAAGGTCGGAGTCAACGGATTACGCCTGCGTCAGCTGGCTCC	CGAGACTACTACCACTACCAGCG
Chr1-4719796	1	4719796	4673021	1.01	103	0.42	T	72	C	31	Zm00001d027411	GO:0004601,GO:0005576,GO:0006826,GO:0006879,GO:0006979,GO:0008199,GO:0020037,GO:0055114,GO:0004601,GO:0005576,GO:0006826,GO:0006879,GO:0006979,GO:0008199,GO:0020037,GO:0055114,GO:0004601,GO:0005576,GO:0006826,GO:0006879,GO:0006979,GO:0008199,GO:0020037,GO:0055114	GAAGGTGACCAAGTTCATGCTGCGCCGAGGAGACGTTGCCGT	GAAGGTCGGAGTCAACGGATTGCGCCGAGGAGACGTTGCCGC	CGCATGGTTCTAGTACGTGG
Chr1-4721644	1	4721644	4674869	1.01	304	0.49	G	174	C	130	Zm00001d027411	GO:0004601,GO:0005576,GO:0006826,GO:0006879,GO:0006979,GO:0008199,GO:0020037,GO:0055114,GO:0004601,GO:0005576,GO:0006826,GO:0006879,GO:0006979,GO:0008199,GO:0020037,GO:0055114,GO:0004601,GO:0005576,GO:0006826,GO:0006879,GO:0006979,GO:0008199,GO:0020037,GO:0055114	GAAGGTGACCAAGTTCATGCTCGCGTCTTGGCGCTGTCGATG	GAAGGTCGGAGTCAACGGATTCGCGTCTTGGCGCTGTCGATC	GTGGTGTCACGTACTGTGGG
Chr1-4722013	1	4722013	4675238	1.01	356	0.43	C	246	G	110	Zm00001d027411	GO:0004601,GO:0005576,GO:0006826,GO:0006879,GO:0006979,GO:0008199,GO:0020037,GO:0055114,GO:0004601,GO:0005576,GO:0006826,GO:0006879,GO:0006979,GO:0008199,GO:0020037,GO:0055114,GO:0004601,GO:0005576,GO:0006826,GO:0006879,GO:0006979,GO:0008199,GO:0020037,GO:0055114	GAAGGTGACCAAGTTCATGCTTTGCCGGACGCCGCCTTGCTC	GAAGGTCGGAGTCAACGGATTTTGCCGGACGCCGCCTTGCTG	GAGGTGAGGAGCGAAAGAAA
Chr1-4724738	1	4724738	4677963	1.01	123	0.4	C	89	T	34	Zm00001d027412	GO:0003676,GO:0003723,GO:0003725,GO:0004386,GO:0004525,GO:0005524,GO:0005622,GO:0006396	GAAGGTGACCAAGTTCATGCTCGTTGTTGCCAAACAACACAC	GAAGGTCGGAGTCAACGGATTCGTTGTTGCCAAACAACACAT	CACGTTACTCACCTTTCGCA
Chr1-4724830	1	4724830	4678055	1.01	141	0.44	C	95	T	46	Zm00001d027412	GO:0003676,GO:0003723,GO:0003725,GO:0004386,GO:0004525,GO:0005524,GO:0005622,GO:0006396	GAAGGTGACCAAGTTCATGCTGTTGGAGTATACGGGATTATC	GAAGGTCGGAGTCAACGGATTGTTGGAGTATACGGGATTATT	CACGTTACTCACCTTTCGCA
Chr1-4725685	1	4725685	4678910	1.01	305	0.4	A	221	C	84	Zm00001d027412	GO:0003676,GO:0003723,GO:0003725,GO:0004386,GO:0004525,GO:0005524,GO:0005622,GO:0006396	GAAGGTGACCAAGTTCATGCTACACTCGGCATTGGCTCTCCA	GAAGGTCGGAGTCAACGGATTACACTCGGCATTGGCTCTCCC	GGTGTATAAACGAGGGTGGC
Chr1-4833109	1	4833109	4786339	1.01	128	0.45	T	85	G	43	Zm00001d027415	GO:0004672,GO:0004674,GO:0005524,GO:0006468	GAAGGTGACCAAGTTCATGCTGAGGGGCTCGTTCGCCGAGGT	GAAGGTCGGAGTCAACGGATTGAGGGGCTCGTTCGCCGAGGG	GAGGAGGCGGAGGATGTT
Chr1-4837132	1	4837132	4790359	1.01	331	0.42	A	233	G	98	Zm00001d027415	GO:0004672,GO:0004674,GO:0005524,GO:0006468	GAAGGTGACCAAGTTCATGCTCACCTATGAATGTAGTACAAG	GAAGGTCGGAGTCAACGGATTCACCTATGAATGTAGTACAAA	TCTCTGCACGATCATATGCC
Chr1-4838136	1	4838136	4791363	1.01	204	0.46	A	132	G	72	Zm00001d027415	GO:0004672,GO:0004674,GO:0005524,GO:0006468	GAAGGTGACCAAGTTCATGCTCAGGTTCCAGGGCAACGGCAG	GAAGGTCGGAGTCAACGGATTCAGGTTCCAGGGCAACGGCAA	TCATGGTGTTCGGCAACTAC
Chr1-4840256	1	4840256	4793483	1.01	173	0.5	C	94	T	79	Zm00001d027416	-	GAAGGTGACCAAGTTCATGCTGCTGAGACGGATGAATGCAAT	GAAGGTCGGAGTCAACGGATTGCTGAGACGGATGAATGCAAC	CTTTTGTGGAGAGTGGGCAT
Chr1-4840303	1	4840303	4793530	1.01	225	0.5	G	114	C	111	Zm00001d027416	-	GAAGGTGACCAAGTTCATGCTGCAGGTCCAACTCAAAATCAG	GAAGGTCGGAGTCAACGGATTGCAGGTCCAACTCAAAATCAC	AATCCTTTGGGAAAAGCCTG
Chr1-4840485	1	4840485	4793712	1.01	287	0.49	C	158	T	129	Zm00001d027416	-	GAAGGTGACCAAGTTCATGCTACATCCAGTGCCATGTCCTTC	GAAGGTCGGAGTCAACGGATTACATCCAGTGCCATGTCCTTT	ACGGTGTGAGGTACTCCAGG
Chr1-4840566	1	4840566	4793793	1.01	226	0.5	G	115	A	111	Zm00001d027416	-	GAAGGTGACCAAGTTCATGCTGCATACTCCTTTGTTCTTCTG	GAAGGTCGGAGTCAACGGATTGCATACTCCTTTGTTCTTCTA	ACCGACCCTTCTATGCCTTT
Chr1-4840755	1	4840755	4793982	1.01	138	0.5	T	70	C	68	Zm00001d027416	-	GAAGGTGACCAAGTTCATGCTATCCTGTAGAAGTTTGCAGAT	GAAGGTCGGAGTCAACGGATTATCCTGTAGAAGTTTGCAGAC	GTGTACGTTTGGGCCTTGTT
Chr1-4898639	1	4898639	4851932	1.01	119	0.49	A	66	G	53	-		GAAGGTGACCAAGTTCATGCTTTCGCTTGCGTGCTCAGGCCA	GAAGGTCGGAGTCAACGGATTTTCGCTTGCGTGCTCAGGCCG	ACTGAGCAAGGCAGACCAGT
Chr1-4901175	1	4901175	4854468	1.01	360	0.4	C	262	T	98	Zm00001d027421	GO:0003735,GO:0005840,GO:0006412	GAAGGTGACCAAGTTCATGCTCTCTTGCAGTTCAAGTCCGGC	GAAGGTCGGAGTCAACGGATTCTCTTGCAGTTCAAGTCCGGT	GAGAGAGCCACAATGGTTCC
Chr1-4902935	1	4902935	4856228	1.01	264	0.49	T	151	G	113	Zm00001d027421	GO:0003735,GO:0005840,GO:0006412	GAAGGTGACCAAGTTCATGCTCTCGAGCGCCAGCTTTATAAG	GAAGGTCGGAGTCAACGGATTCTCGAGCGCCAGCTTTATAAT	GCTCATCAGGGATGACGTTT
Chr1-4903301	1	4903301	4856594	1.01	236	0.5	G	119	A	117	Zm00001d027421	GO:0003735,GO:0005840,GO:0006412	GAAGGTGACCAAGTTCATGCTATAAGCAGCGCCGCGAAGGAG	GAAGGTCGGAGTCAACGGATTATAAGCAGCGCCGCGAAGGAA	TGAAGTACGTGTCAGGCGTC
Chr1-4907289	1	4907289	4860582	1.01	271	0.5	T	137	C	134	Zm00001d027422	GO:0005509,GO:0009654,GO:0015979,GO:0019898	GAAGGTGACCAAGTTCATGCTCGAAATGAAACTGATCAGCAT	GAAGGTCGGAGTCAACGGATTCGAAATGAAACTGATCAGCAC	ACACATTGACCACTGGAGCA
Chr1-4907349	1	4907349	4860642	1.01	348	0.5	A	185	G	163	Zm00001d027422	GO:0005509,GO:0009654,GO:0015979,GO:0019898	GAAGGTGACCAAGTTCATGCTACTGCAGTTATGTAAGAAAAA	GAAGGTCGGAGTCAACGGATTACTGCAGTTATGTAAGAAAAG	AAAACTGTCCAAATGCCGTC
Chr1-4907459	1	4907459	4860752	1.01	346	0.5	T	174	C	172	Zm00001d027422	GO:0005509,GO:0009654,GO:0015979,GO:0019898	GAAGGTGACCAAGTTCATGCTTCCTTCATCTTTTCCCACCTC	GAAGGTCGGAGTCAACGGATTTCCTTCATCTTTTCCCACCTT	AAAACTGTCCAAATGCCGTC
Chr1-4914510	1	4914510	4867803	1.01	156	0.47	T	98	G	58	Zm00001d027423	-	GAAGGTGACCAAGTTCATGCTTGTCCGGCAGCCTGTCGTGGT	GAAGGTCGGAGTCAACGGATTTGTCCGGCAGCCTGTCGTGGG	CTCTACTTCGCTGCTCCCTG
Chr1-4994709	1	4994709	4948021	1.01	148	0.5	C	74	T	74	Zm00001d027425	GO:0003700,GO:0005634,GO:0006355,GO:0043565,GO:0003700,GO:0005634,GO:0006355,GO:0043565,GO:0003700,GO:0005634,GO:0006355,GO:0043565,GO:0003700,GO:0005634,GO:0006355,GO:0043565,GO:0003700,GO:0005634,GO:0006355,GO:0043565,GO:0003700,GO:0005634,GO:0006355,GO:0043565,GO:0003700,GO:0005634,GO:0006355,GO:0043565	GAAGGTGACCAAGTTCATGCTCGCCTCCTCGGCTTTCCTTTT	GAAGGTCGGAGTCAACGGATTCGCCTCCTCGGCTTTCCTTTC	GCGATAATTTTCCTCGGATG
Chr1-5095457	1	5095457	5048770	1.01	349	0.45	C	228	G	121	Zm00001d027427	GO:0019787,GO:0043687,GO:0051246	GAAGGTGACCAAGTTCATGCTAAGGCAAGGAATTAGAACGGG	GAAGGTCGGAGTCAACGGATTAAGGCAAGGAATTAGAACGGC	GGAGTTTGGGGACTGGTCTT
Chr1-5097289	1	5097289	5050602	1.01	365	0.5	A	191	G	174	Zm00001d027427	GO:0019787,GO:0043687,GO:0051246	GAAGGTGACCAAGTTCATGCTCTTTTGCAGACTGACTGGGAA	GAAGGTCGGAGTCAACGGATTCTTTTGCAGACTGACTGGGAG	GGAAGAAACCCTGAGGGAAC
Chr1-5097608	1	5097608	5050921	1.01	368	0.5	C	186	T	182	Zm00001d027427	GO:0019787,GO:0043687,GO:0051246	GAAGGTGACCAAGTTCATGCTGCTGACCCTGCTCAAACAGAC	GAAGGTCGGAGTCAACGGATTGCTGACCCTGCTCAAACAGAT	GGATCCTGCAAAGCCAAATA
Chr1-5097914	1	5097914	5051227	1.01	367	0.48	T	217	C	150	Zm00001d027427	GO:0019787,GO:0043687,GO:0051246	GAAGGTGACCAAGTTCATGCTAGAAGTAACTATCGCCATTGT	GAAGGTCGGAGTCAACGGATTAGAAGTAACTATCGCCATTGC	GGGCGTTTCTTCCCATATTT
Chr1-5097961	1	5097961	5051274	1.01	368	0.44	A	247	T	121	Zm00001d027427	GO:0019787,GO:0043687,GO:0051246	GAAGGTGACCAAGTTCATGCTTTAACTGTTTGGAGTGTGTGT	GAAGGTCGGAGTCAACGGATTTTAACTGTTTGGAGTGTGTGA	ACCACAGGCTACCTTCCCTT
Chr1-5098012	1	5098012	5051325	1.01	368	0.48	G	222	C	146	Zm00001d027427	GO:0019787,GO:0043687,GO:0051246	GAAGGTGACCAAGTTCATGCTTCTTGTTATCAAGAATTGCTG	GAAGGTCGGAGTCAACGGATTTCTTGTTATCAAGAATTGCTC	ACCACAGGCTACCTTCCCTT
Chr1-5098151	1	5098151	5051464	1.01	189	0.42	C	132	T	57	-		GAAGGTGACCAAGTTCATGCTACAGTCATTCCTAACGCCAAT	GAAGGTCGGAGTCAACGGATTACAGTCATTCCTAACGCCAAC	TGCACATCAACCAAGAAATGA
Chr1-5098301	1	5098301	5051614	1.01	114	0.5	C	59	A	55	-		GAAGGTGACCAAGTTCATGCTAACTTTGACCTTGAGTATAGC	GAAGGTCGGAGTCAACGGATTAACTTTGACCTTGAGTATAGA	CGGATAAATTACCGGCACAC
Chr1-5106873	1	5106873	5060187	1.01	340	0.49	A	196	G	144	Zm00001d027429	GO:0003676,GO:0003723,GO:0003676,GO:0003723	GAAGGTGACCAAGTTCATGCTAGAGGGCTGCGGAGCAAGGAA	GAAGGTCGGAGTCAACGGATTAGAGGGCTGCGGAGCAAGGAG	CGGAGCTTGGTACAAGGAGT
Chr1-5107067	1	5107067	5060381	1.01	324	0.4	T	236	G	88	Zm00001d027429	GO:0003676,GO:0003723,GO:0003676,GO:0003723	GAAGGTGACCAAGTTCATGCTGCAAGAGCACCCGGCGGGGGT	GAAGGTCGGAGTCAACGGATTGCAAGAGCACCCGGCGGGGGG	CCCGTAGAACTCGAACAGCTT
Chr1-5107089	1	5107089	5060403	1.01	360	0.44	G	244	C	116	Zm00001d027429	GO:0003676,GO:0003723,GO:0003676,GO:0003723	GAAGGTGACCAAGTTCATGCTGTTGAGGCGGCAGTACAGGTG	GAAGGTCGGAGTCAACGGATTGTTGAGGCGGCAGTACAGGTC	GAGAGAGCTGCATCGACTGG
Chr1-5108174	1	5108174	5061488	1.01	368	0.5	A	200	T	168	Zm00001d027429	GO:0003676,GO:0003723,GO:0003676,GO:0003723	GAAGGTGACCAAGTTCATGCTCGTGGCTTCTGCCATGTCGAA	GAAGGTCGGAGTCAACGGATTCGTGGCTTCTGCCATGTCGAT	CTGCAGTTTCGACTGGTTCA
Chr1-5108552	1	5108552	5061866	1.01	288	0.49	G	161	A	127	Zm00001d027429	GO:0003676,GO:0003723,GO:0003676,GO:0003723	GAAGGTGACCAAGTTCATGCTGAGTACCGAGTTGTCGTTAAG	GAAGGTCGGAGTCAACGGATTGAGTACCGAGTTGTCGTTAAA	AGAGGAGACACCTGACGGAA
Chr1-5116068	1	5116068	5069382	1.01	296	0.47	T	183	C	113	Zm00001d027430	-	GAAGGTGACCAAGTTCATGCTAGTCTAAGTTGCATCGGGGGT	GAAGGTCGGAGTCAACGGATTAGTCTAAGTTGCATCGGGGGC	TGGTTGTCATGAATGGGATG
Chr1-5116327	1	5116327	5069641	1.01	222	0.46	A	141	G	81	-		GAAGGTGACCAAGTTCATGCTTCAGAGCAACAACGGCGCGCA	GAAGGTCGGAGTCAACGGATTTCAGAGCAACAACGGCGCGCG	CATACCAGGTCGACGTTTGA
Chr1-5116450	1	5116450	5069764	1.01	362	0.47	G	222	T	140	-		GAAGGTGACCAAGTTCATGCTCGGGTCAAACGTCGACCTGGT	GAAGGTCGGAGTCAACGGATTCGGGTCAAACGTCGACCTGGG	AGCATGAATGAGAAATGGGC
Chr1-5116596	1	5116596	5069910	1.01	212	0.5	C	106	T	106	-		GAAGGTGACCAAGTTCATGCTCTTGAAAAGGAGGGCTGGTTC	GAAGGTCGGAGTCAACGGATTCTTGAAAAGGAGGGCTGGTTT	AGCCAGACAAGGTTCAGCAT
Chr1-5116619	1	5116619	5069933	1.01	239	0.47	C	150	A	89	-		GAAGGTGACCAAGTTCATGCTCCCTCGACTGGCTTGTTTCGA	GAAGGTCGGAGTCAACGGATTCCCTCGACTGGCTTGTTTCGC	GTGCTGAATCCTCTCAAGCC
Chr1-5123601	1	5123601	5076917	1.01	180	0.42	G	126	C	54	Zm00001d027431	-	GAAGGTGACCAAGTTCATGCTCGCCATATATACATAGCCAAG	GAAGGTCGGAGTCAACGGATTCGCCATATATACATAGCCAAC	CCCCCTTCTCTTCTTTCCTC
Chr1-5123686	1	5123686	5077002	1.01	179	0.48	G	108	A	71	Zm00001d027431	-	GAAGGTGACCAAGTTCATGCTGCAGGCTAGCAAGTCGAAGAG	GAAGGTCGGAGTCAACGGATTGCAGGCTAGCAAGTCGAAGAA	ATGCATGTACCGACGACGAC
Chr1-5126616	1	5126616	5079932	1.01	150	0.41	C	107	T	43	Zm00001d027431	-	GAAGGTGACCAAGTTCATGCTATGCTGGAGGTGGGCCTGGAT	GAAGGTCGGAGTCAACGGATTATGCTGGAGGTGGGCCTGGAC	TGAAACCCTGCAAACCAAAT
Chr1-5127505	1	5127505	5080821	1.01	236	0.42	T	166	C	70	Zm00001d027431	-	GAAGGTGACCAAGTTCATGCTGGAGAGCTAGCTGCACCGTAT	GAAGGTCGGAGTCAACGGATTGGAGAGCTAGCTGCACCGTAC	GCTGTGAGCCACACATCATC
Chr1-5127619	1	5127619	5080935	1.01	319	0.45	C	209	T	110	Zm00001d027431	-	GAAGGTGACCAAGTTCATGCTACTCACGGAAATAAAGAGGAC	GAAGGTCGGAGTCAACGGATTACTCACGGAAATAAAGAGGAT	CCTCAAGATTATGGGGGACA
Chr1-5127649	1	5127649	5080965	1.01	299	0.5	T	159	C	140	Zm00001d027431	-	GAAGGTGACCAAGTTCATGCTCGGTTCAACTGTATATCTAGC	GAAGGTCGGAGTCAACGGATTCGGTTCAACTGTATATCTAGT	CCTCAAGATTATGGGGGACA
Chr1-5161269	1	5161269	5114585	1.01	173	0.5	T	88	G	85	Zm00001d027434	-	GAAGGTGACCAAGTTCATGCTATATGACACCCATCTGCTCCT	GAAGGTCGGAGTCAACGGATTATATGACACCCATCTGCTCCG	GCTTCTCGAGCCAAAACTTG
Chr1-5161402	1	5161402	5114718	1.01	275	0.42	T	193	C	82	Zm00001d027434	-	GAAGGTGACCAAGTTCATGCTCATCCGCGCCCAAGTTTTGGC	GAAGGTCGGAGTCAACGGATTCATCCGCGCCCAAGTTTTGGT	AGCACGAATGTTGTGTTCCA
Chr1-5161577	1	5161577	5114893	1.01	246	0.48	G	145	T	101	Zm00001d027434	-	GAAGGTGACCAAGTTCATGCTGAGCCGTGTGCCAGGTGCTTG	GAAGGTCGGAGTCAACGGATTGAGCCGTGTGCCAGGTGCTTT	TTTAGAGATGCCCATTTGCC
Chr1-5330841	1	5330841	5284180	1.01	142	0.49	T	79	G	63	Zm00001d027436	GO:0004672,GO:0004674,GO:0005524,GO:0006468	GAAGGTGACCAAGTTCATGCTGGGCGCCGTCGACAGCAAGGT	GAAGGTCGGAGTCAACGGATTGGGCGCCGTCGACAGCAAGGG	TTGGTTGCAGAGTTGAGCAC
Chr1-5330877	1	5330877	5284216	1.01	230	0.47	T	143	C	87	-		GAAGGTGACCAAGTTCATGCTCGGCGGCGAGGGCCGGTGAAT	GAAGGTCGGAGTCAACGGATTCGGCGGCGAGGGCCGGTGAAC	TTGGTTGCAGAGTTGAGCAC
Chr1-5330908	1	5330908	5284247	1.01	261	0.48	G	159	T	102	-		GAAGGTGACCAAGTTCATGCTTACTGGAGTGTACTAATCGCG	GAAGGTCGGAGTCAACGGATTTACTGGAGTGTACTAATCGCT	TTGGTTGCAGAGTTGAGCAC
Chr1-5412022	1	5412022	5365361	1.01	112	0.42	A	78	C	34	-		GAAGGTGACCAAGTTCATGCTCTCCACTCCGGCCTTGCCCGA	GAAGGTCGGAGTCAACGGATTCTCCACTCCGGCCTTGCCCGC	TTGAGCTGTGACTCCTGTGG
Chr1-5412314	1	5412314	5365653	1.01	161	0.47	C	101	T	60	Zm00001d027439	-	GAAGGTGACCAAGTTCATGCTCGCCGCTTCGTGCCGGACTCT	GAAGGTCGGAGTCAACGGATTCGCCGCTTCGTGCCGGACTCC	GAAGGGGTAGAAATGGAGGC
Chr1-5412797	1	5412797	5366136	1.01	362	0.5	C	199	G	163	Zm00001d027439	-	GAAGGTGACCAAGTTCATGCTCTCTACAGGATCAACGTCGCG	GAAGGTCGGAGTCAACGGATTCTCTACAGGATCAACGTCGCC	TCACGGATCTTGCAGAGTTG
Chr1-5412821	1	5412821	5366160	1.01	364	0.46	T	233	C	131	Zm00001d027439	-	GAAGGTGACCAAGTTCATGCTCGCAAGGTCACGCCATTCAAC	GAAGGTCGGAGTCAACGGATTCGCAAGGTCACGCCATTCAAT	TGGACGACCACACCATGTAG
Chr1-5413082	1	5413082	5366421	1.01	352	0.44	G	237	T	115	Zm00001d027439	-	GAAGGTGACCAAGTTCATGCTTGTGACATTGCTAGCAAGGCT	GAAGGTCGGAGTCAACGGATTTGTGACATTGCTAGCAAGGCG	TAGGCCAAGAATCCAGTTGC
Chr1-5413193	1	5413193	5366532	1.01	360	0.49	T	200	C	160	Zm00001d027439	-	GAAGGTGACCAAGTTCATGCTCCTTATTACATTGACTTTATC	GAAGGTCGGAGTCAACGGATTCCTTATTACATTGACTTTATT	CCATCCATACCTCCACTGGT
Chr1-5413268	1	5413268	5366607	1.01	359	0.45	C	238	T	121	Zm00001d027439	-	GAAGGTGACCAAGTTCATGCTAGTCGATCTGATGAAGTAAGT	GAAGGTCGGAGTCAACGGATTAGTCGATCTGATGAAGTAAGC	GCAAATTCTCCAATCCCCTT
Chr1-5413353	1	5413353	5366692	1.01	365	0.45	G	241	A	124	Zm00001d027439	-	GAAGGTGACCAAGTTCATGCTTCCCAATTGATCTACACATGG	GAAGGTCGGAGTCAACGGATTTCCCAATTGATCTACACATGA	AAAGCCACAAACAACCCAAC
Chr1-5413441	1	5413441	5366780	1.01	368	0.5	T	198	C	170	Zm00001d027439	-	GAAGGTGACCAAGTTCATGCTGTTGTTTGTGGCTTTGGTCAC	GAAGGTCGGAGTCAACGGATTGTTGTTTGTGGCTTTGGTCAT	TCCCTTCATCGGAGTTCATC
Chr1-5413533	1	5413533	5366872	1.01	366	0.46	G	235	A	131	Zm00001d027439	-	GAAGGTGACCAAGTTCATGCTATGAAGGGAAACTGGCCAGAA	GAAGGTCGGAGTCAACGGATTATGAAGGGAAACTGGCCAGAG	GTCACTCCTCAAAGATGCCC
Chr1-5413558	1	5413558	5366897	1.01	368	0.45	C	244	T	124	Zm00001d027439	-	GAAGGTGACCAAGTTCATGCTTCAGCTTGTGCCCAGTAAGAC	GAAGGTCGGAGTCAACGGATTTCAGCTTGTGCCCAGTAAGAT	GTCACTCCTCAAAGATGCCC
Chr1-5413743	1	5413743	5367082	1.01	364	0.49	C	202	T	162	-		GAAGGTGACCAAGTTCATGCTTTTGCATTCTCCATGCTTTGT	GAAGGTCGGAGTCAACGGATTTTTGCATTCTCCATGCTTTGC	TGCAATTCAGCTGTGAATCC
Chr1-5423751	1	5423751	5377090	1.01	111	0.47	G	68	C	43	-		GAAGGTGACCAAGTTCATGCTCGTTCCCGCACACTTTTTCAG	GAAGGTCGGAGTCAACGGATTCGTTCCCGCACACTTTTTCAC	GGACAGACGATGAGCAGACA
Chr1-5423813	1	5423813	5377152	1.01	245	0.45	A	160	G	85	-		GAAGGTGACCAAGTTCATGCTTGAAGTCCTCCGAGCCGTCCG	GAAGGTCGGAGTCAACGGATTTGAAGTCCTCCGAGCCGTCCA	GGACAGACGATGAGCAGACA
Chr1-5423854	1	5423854	5377193	1.01	194	0.5	G	100	A	94	-		GAAGGTGACCAAGTTCATGCTACCGAGCTCTTTGTCTGCTCA	GAAGGTCGGAGTCAACGGATTACCGAGCTCTTTGTCTGCTCG	TCTTTGTGCGAGGTGTGGTA
Chr1-5431355	1	5431355	5384696	1.01	178	0.49	A	102	G	76	Zm00001d027441	-	GAAGGTGACCAAGTTCATGCTAATTCGCTCGGCGTCGGGGGA	GAAGGTCGGAGTCAACGGATTAATTCGCTCGGCGTCGGGGGG	CTGACGAGACTGACCACCAA
Chr1-5434144	1	5434144	5387485	1.01	343	0.48	C	207	A	136	Zm00001d027441	-	GAAGGTGACCAAGTTCATGCTGCACCAACGTCAAGGGGGTCA	GAAGGTCGGAGTCAACGGATTGCACCAACGTCAAGGGGGTCC	CAATAGCTACACTTCGGCAGC
Chr1-5434233	1	5434233	5387574	1.01	320	0.49	A	177	C	143	Zm00001d027441	-	GAAGGTGACCAAGTTCATGCTGAAGAGCTCGTCATCGGCCCA	GAAGGTCGGAGTCAACGGATTGAAGAGCTCGTCATCGGCCCC	CGGACACTGTAATGCAAACG
Chr1-5434266	1	5434266	5387607	1.01	368	0.45	A	240	G	128	Zm00001d027441	-	GAAGGTGACCAAGTTCATGCTAAGTGTAGCTATTGAGGCCGA	GAAGGTCGGAGTCAACGGATTAAGTGTAGCTATTGAGGCCGG	TGCCAGACATTGTAATCGGA
Chr1-5434344	1	5434344	5387685	1.01	365	0.42	A	256	G	109	Zm00001d027442	GO:0003735,GO:0005622,GO:0005840,GO:0006412,GO:0003735,GO:0005622,GO:0005840,GO:0006412,GO:0003735,GO:0005622,GO:0005840,GO:0006412	GAAGGTGACCAAGTTCATGCTATGAGAAATGCAGCTGAAATA	GAAGGTCGGAGTCAACGGATTATGAGAAATGCAGCTGAAATG	TTTGCAATGATCATGTCCGT
Chr1-5434386	1	5434386	5387727	1.01	368	0.48	A	217	G	151	Zm00001d027442	GO:0003735,GO:0005622,GO:0005840,GO:0006412,GO:0003735,GO:0005622,GO:0005840,GO:0006412,GO:0003735,GO:0005622,GO:0005840,GO:0006412	GAAGGTGACCAAGTTCATGCTCTCACATTACTGCTTCCTCCG	GAAGGTCGGAGTCAACGGATTCTCACATTACTGCTTCCTCCA	TGCAATGATCATGTCCGTTT
Chr1-5434408	1	5434408	5387749	1.01	366	0.5	G	189	A	177	Zm00001d027442	GO:0003735,GO:0005622,GO:0005840,GO:0006412,GO:0003735,GO:0005622,GO:0005840,GO:0006412,GO:0003735,GO:0005622,GO:0005840,GO:0006412	GAAGGTGACCAAGTTCATGCTTTACAATGTCTGGCAGTGGTA	GAAGGTCGGAGTCAACGGATTTTACAATGTCTGGCAGTGGTG	TGCAATGATCATGTCCGTTT
Chr1-5434480	1	5434480	5387821	1.01	343	0.41	A	246	G	97	Zm00001d027442	GO:0003735,GO:0005622,GO:0005840,GO:0006412,GO:0003735,GO:0005622,GO:0005840,GO:0006412,GO:0003735,GO:0005622,GO:0005840,GO:0006412	GAAGGTGACCAAGTTCATGCTGATCATTGCAAACCTTTTTCA	GAAGGTCGGAGTCAACGGATTGATCATTGCAAACCTTTTTCG	CACGCTCTGTTCAGCTTGTT
Chr1-5434561	1	5434561	5387902	1.01	351	0.46	A	222	G	129	Zm00001d027442	GO:0003735,GO:0005622,GO:0005840,GO:0006412,GO:0003735,GO:0005622,GO:0005840,GO:0006412,GO:0003735,GO:0005622,GO:0005840,GO:0006412	GAAGGTGACCAAGTTCATGCTTGCAAAAAGATCGGAATTAAA	GAAGGTCGGAGTCAACGGATTTGCAAAAAGATCGGAATTAAG	TGATCCGGAAGAAGAGGTTG
Chr1-5434717	1	5434717	5388058	1.01	360	0.41	C	257	T	103	Zm00001d027442	GO:0003735,GO:0005622,GO:0005840,GO:0006412,GO:0003735,GO:0005622,GO:0005840,GO:0006412,GO:0003735,GO:0005622,GO:0005840,GO:0006412	GAAGGTGACCAAGTTCATGCTGTCTTGATGTTCTCCGAGAAT	GAAGGTCGGAGTCAACGGATTGTCTTGATGTTCTCCGAGAAC	GCAACTACAGCCTTGGCCT
Chr1-5434740	1	5434740	5388081	1.01	363	0.49	G	202	A	161	Zm00001d027442	GO:0003735,GO:0005622,GO:0005840,GO:0006412,GO:0003735,GO:0005622,GO:0005840,GO:0006412,GO:0003735,GO:0005622,GO:0005840,GO:0006412	GAAGGTGACCAAGTTCATGCTCATGCCGAGGAGGACCAGCAG	GAAGGTCGGAGTCAACGGATTCATGCCGAGGAGGACCAGCAA	GTGTCAACCCCAACAGCTTC
Chr1-5435260	1	5435260	5388601	1.01	351	0.46	G	228	C	123	Zm00001d027442	GO:0003735,GO:0005622,GO:0005840,GO:0006412,GO:0003735,GO:0005622,GO:0005840,GO:0006412,GO:0003735,GO:0005622,GO:0005840,GO:0006412	GAAGGTGACCAAGTTCATGCTATGGCGGCATCCAGCCCCTTC	GAAGGTCGGAGTCAACGGATTATGGCGGCATCCAGCCCCTTG	CTAGGCTAATTTGCTGGCGT
Chr1-5435532	1	5435532	5388873	1.01	276	0.48	T	164	C	112	Zm00001d027442	GO:0003735,GO:0005622,GO:0005840,GO:0006412,GO:0003735,GO:0005622,GO:0005840,GO:0006412,GO:0003735,GO:0005622,GO:0005840,GO:0006412	GAAGGTGACCAAGTTCATGCTCGGCCTTGAGCCGGTGCACCT	GAAGGTCGGAGTCAACGGATTCGGCCTTGAGCCGGTGCACCC	ACAACCGCCTCTTCCTCAT
Chr1-5435620	1	5435620	5388961	1.01	112	0.41	A	80	G	32	Zm00001d027442	GO:0003735,GO:0005622,GO:0005840,GO:0006412,GO:0003735,GO:0005622,GO:0005840,GO:0006412,GO:0003735,GO:0005622,GO:0005840,GO:0006412	GAAGGTGACCAAGTTCATGCTCGGCGCCTCGGTAGCGGCGGA	GAAGGTCGGAGTCAACGGATTCGGCGCCTCGGTAGCGGCGGG	GCCTAGCCCAGAACCACTG
Chr1-5464074	1	5464074	5417415	1.01	206	0.45	T	137	G	69	Zm00001d027443	GO:0005506,GO:0005783,GO:0006633,GO:0016491,GO:0055114	GAAGGTGACCAAGTTCATGCTGAAATTATTCCTCGATCTGCG	GAAGGTCGGAGTCAACGGATTGAAATTATTCCTCGATCTGCT	CAGTGCTTACTGCTTTGGCT
Chr1-5465062	1	5465062	5418403	1.01	100	0.41	A	71	G	29	Zm00001d027443	GO:0005506,GO:0005783,GO:0006633,GO:0016491,GO:0055114	GAAGGTGACCAAGTTCATGCTCGACGCGGGTGAGAGAAATGA	GAAGGTCGGAGTCAACGGATTCGACGCGGGTGAGAGAAATGG	GAGTCGGTCCCAGAAAAACA
Chr1-5470751	1	5470751	5424093	1.01	318	0.45	C	209	T	109	Zm00001d027444	GO:0003676,GO:0005622,GO:0003676,GO:0005622	GAAGGTGACCAAGTTCATGCTGCCGCGACGATCCAACGGAGC	GAAGGTCGGAGTCAACGGATTGCCGCGACGATCCAACGGAGT	GACGGTTGAAACTGGCAAAC
Chr1-5470832	1	5470832	5424174	1.01	328	0.49	A	181	G	147	Zm00001d027444	GO:0003676,GO:0005622,GO:0003676,GO:0005622	GAAGGTGACCAAGTTCATGCTGCCGCCTTCCGCCTTATGAAA	GAAGGTCGGAGTCAACGGATTGCCGCCTTCCGCCTTATGAAG	TCATCGCGTGACTAAAATGC
Chr1-5477893	1	5477893	5431239	1.01	323	0.44	C	216	A	107	Zm00001d027444	GO:0003676,GO:0005622,GO:0003676,GO:0005622	GAAGGTGACCAAGTTCATGCTAATCTAATTAAACGAGGGGTC	GAAGGTCGGAGTCAACGGATTAATCTAATTAAACGAGGGGTA	CACAAGAGACATTGTATGAACCTC
Chr1-5483914	1	5483914	5437260	1.01	361	0.5	G	197	A	164	Zm00001d027445	GO:0003951,GO:0004143,GO:0007205,GO:0008152	GAAGGTGACCAAGTTCATGCTGAGTAAAATCAAAACTAGACG	GAAGGTCGGAGTCAACGGATTGAGTAAAATCAAAACTAGACA	TCAAATTGTCCACAGATGCAA
Chr1-5491566	1	5491566	5444912	1.01	259	0.45	C	171	A	88	Zm00001d027446	-	GAAGGTGACCAAGTTCATGCTGCAGCACCTATCGAAGCCGCC	GAAGGTCGGAGTCAACGGATTGCAGCACCTATCGAAGCCGCA	GCTGATGGATGGGAGATAGG
Chr1-5491604	1	5491604	5444950	1.01	195	0.49	T	113	G	82	Zm00001d027446	-	GAAGGTGACCAAGTTCATGCTGGGAATCCCAAGCGGAAGGGT	GAAGGTCGGAGTCAACGGATTGGGAATCCCAAGCGGAAGGGG	AGAGGCAGACGAAGATGAGG
Chr1-5492168	1	5492168	5445514	1.01	349	0.5	G	191	C	158	Zm00001d027446	-	GAAGGTGACCAAGTTCATGCTACGGGAAGCGCGGGGATGCCG	GAAGGTCGGAGTCAACGGATTACGGGAAGCGCGGGGATGCCC	GAGCAAAACAGGCAAGGAAC
Chr1-5494430	1	5494430	5447776	1.01	354	0.45	C	233	G	121	Zm00001d027446	-	GAAGGTGACCAAGTTCATGCTGTATATAGCTTTGGCGTACTC	GAAGGTCGGAGTCAACGGATTGTATATAGCTTTGGCGTACTG	CTGGGCCTCCATATTCTTGA
Chr1-5494924	1	5494924	5448270	1.01	367	0.43	T	253	C	114	Zm00001d027446	-	GAAGGTGACCAAGTTCATGCTCCCGGGAGAGACGTTCATCCT	GAAGGTCGGAGTCAACGGATTCCCGGGAGAGACGTTCATCCC	GGGGAACATGGTTAATGTCG
Chr1-5496568	1	5496568	-	1.01	132	0.5	T	72	C	60	Zm00001d027447	-	GAAGGTGACCAAGTTCATGCTTATTTTTGCATTGCAGAGGAT	GAAGGTCGGAGTCAACGGATTTATTTTTGCATTGCAGAGGAC	TGTGCATAGCCACCTGAGAC
Chr1-5496670	1	5496670	5450018	1.01	201	0.44	C	134	G	67	Zm00001d027447	-	GAAGGTGACCAAGTTCATGCTTGTGAAATGGCACGCACCGAC	GAAGGTCGGAGTCAACGGATTTGTGAAATGGCACGCACCGAG	CTCTTCGCCTCTCACGTCTC
Chr1-5497024	1	5497024	5450372	1.01	182	0.49	T	105	A	77	Zm00001d027447	-	GAAGGTGACCAAGTTCATGCTAGCTCTCTTTGGCCTCAGCTA	GAAGGTCGGAGTCAACGGATTAGCTCTCTTTGGCCTCAGCTT	TCACTATCACGCACGGCTAC
Chr1-5500387	1	5500387	5453735	1.01	289	0.45	C	191	T	98	Zm00001d027447	-	GAAGGTGACCAAGTTCATGCTGTACATCATGATACTAGAGGC	GAAGGTCGGAGTCAACGGATTGTACATCATGATACTAGAGGT	TACAACCCGCACAACTTCAG
Chr1-5500610	1	5500610	5453958	1.01	314	0.5	C	166	T	148	Zm00001d027447	-	GAAGGTGACCAAGTTCATGCTACGGGACCACGGGTGGTTGAC	GAAGGTCGGAGTCAACGGATTACGGGACCACGGGTGGTTGAT	AGCTCTCTTTGTGGGTCGAA
Chr1-5519501	1	5519501	5472849	1.01	248	0.41	G	177	T	71	Zm00001d027448	-	GAAGGTGACCAAGTTCATGCTGTGCTACCTCCGCAGATCATG	GAAGGTCGGAGTCAACGGATTGTGCTACCTCCGCAGATCATT	TTACTGATCGGGTAGGCGAC
Chr1-5522691	1	5522691	5476039	1.01	366	0.42	C	258	G	108	Zm00001d027448	-	GAAGGTGACCAAGTTCATGCTCTCAGGGGCTCCGAAAGACTC	GAAGGTCGGAGTCAACGGATTCTCAGGGGCTCCGAAAGACTG	GTGAACTTTGCCCAGGTGTT
Chr1-5523242	1	5523242	5476590	1.01	301	0.43	A	205	G	96	Zm00001d027448	-	GAAGGTGACCAAGTTCATGCTCATACATAGGAAGTGAATGGA	GAAGGTCGGAGTCAACGGATTCATACATAGGAAGTGAATGGG	GTGTCCCATTTTTCGCTCTT
Chr1-5525510	1	5525510	5478858	1.01	116	0.5	C	60	G	56	Zm00001d027449	-	GAAGGTGACCAAGTTCATGCTGCGGGCGGCATGCTGCAGGCC	GAAGGTCGGAGTCAACGGATTGCGGGCGGCATGCTGCAGGCG	CTTCCCGTCCTCTGCCTT
Chr1-5525567	1	5525567	5478915	1.01	120	0.45	G	78	C	42	Zm00001d027449	-	GAAGGTGACCAAGTTCATGCTGGGACGAGCCCGTGGCCGACG	GAAGGTCGGAGTCAACGGATTGGGACGAGCCCGTGGCCGACC	CTTCCCGTCCTCTGCCTT
Chr1-5526670	1	5526670	5480018	1.01	281	0.47	T	174	G	107	Zm00001d027449	-	GAAGGTGACCAAGTTCATGCTTTGTGTCTGTCTGTACATATT	GAAGGTCGGAGTCAACGGATTTTGTGTCTGTCTGTACATATG	CATTGGTAACGCATGTCCTG
Chr1-5526732	1	5526732	5480080	1.01	240	0.42	C	168	T	72	Zm00001d027449	-	GAAGGTGACCAAGTTCATGCTGATGCGCTTTGTTTATAGCTC	GAAGGTCGGAGTCAACGGATTGATGCGCTTTGTTTATAGCTT	CATTGGTAACGCATGTCCTG
Chr1-5529026	1	5529026	5482374	1.01	220	0.48	A	130	T	90	Zm00001d027450	GO:0016616,GO:0048037	GAAGGTGACCAAGTTCATGCTAGTTTAAAACAGCCTTTTTTA	GAAGGTCGGAGTCAACGGATTAGTTTAAAACAGCCTTTTTTT	GCTTTGCATATTTCTCTTGCC
Chr1-5531370	1	5531370	5484718	1.01	273	0.46	T	177	C	96	Zm00001d027450	GO:0016616,GO:0048037	GAAGGTGACCAAGTTCATGCTATTTGAGACAACATCAAGAAT	GAAGGTCGGAGTCAACGGATTATTTGAGACAACATCAAGAAC	CCGAGAAGAAGGTGCCTGTA
Chr1-5531532	1	5531532	5484880	1.01	356	0.49	A	204	C	152	Zm00001d027450	GO:0016616,GO:0048037	GAAGGTGACCAAGTTCATGCTTATTTCCATCGGGGATTCAGA	GAAGGTCGGAGTCAACGGATTTATTTCCATCGGGGATTCAGC	CCCGGAGAGATGATGACACT
Chr1-5532848	1	5532848	5486196	1.01	310	0.48	C	187	T	123	Zm00001d027450	GO:0016616,GO:0048037	GAAGGTGACCAAGTTCATGCTTTTGTTAATCCGCAATGCAGC	GAAGGTCGGAGTCAACGGATTTTTGTTAATCCGCAATGCAGT	CTGAAGGCAAGTGGGAAAAC
Chr1-5535921	1	5535921	5489269	1.01	142	0.43	C	97	G	45	-		GAAGGTGACCAAGTTCATGCTTCTTTTACATGCTCTCTCCTC	GAAGGTCGGAGTCAACGGATTTCTTTTACATGCTCTCTCCTG	ACGTTCGTGGGATGGAATAG
Chr1-5536301	1	5536301	5489649	1.01	208	0.48	A	127	C	81	-		GAAGGTGACCAAGTTCATGCTGAGGTTGGAGAAGGCCACAGC	GAAGGTCGGAGTCAACGGATTGAGGTTGGAGAAGGCCACAGA	TGGAAGGGCATTTTCTTTTG
Chr1-5536344	1	5536344	5489692	1.01	208	0.49	C	120	G	88	-		GAAGGTGACCAAGTTCATGCTCAAATTAGGTGCAGCTAGAAC	GAAGGTCGGAGTCAACGGATTCAAATTAGGTGCAGCTAGAAG	CTCAAAATCATAGGACCGGG
Chr1-5537351	1	5537351	5490699	1.01	105	0.5	C	55	A	50	Zm00001d027451	-	GAAGGTGACCAAGTTCATGCTTCCAGGTCTGGGAGAGGTCCA	GAAGGTCGGAGTCAACGGATTTCCAGGTCTGGGAGAGGTCCC	TGGCCCTAGACTGTTTTGCT
Chr1-5540216	1	5540216	5493564	1.01	135	0.4	C	97	G	38	Zm00001d027451	-	GAAGGTGACCAAGTTCATGCTAGGAGCATGAAGTCCTCCGGC	GAAGGTCGGAGTCAACGGATTAGGAGCATGAAGTCCTCCGGG	GTGCACTCTATCCCCTCAGC
Chr1-5590562	1	5590562	5543912	1.01	168	0.5	C	88	T	80	-		GAAGGTGACCAAGTTCATGCTTCGGTGGCTCAGCTAGTGGGC	GAAGGTCGGAGTCAACGGATTTCGGTGGCTCAGCTAGTGGGT	CTAGCAACCACTACCCGGAA
Chr1-5597485	1	5597485	5550840	1.01	103	0.5	A	52	T	51	-		GAAGGTGACCAAGTTCATGCTCCCGTCCGAAACCGAAAAGGT	GAAGGTCGGAGTCAACGGATTCCCGTCCGAAACCGAAAAGGA	ACCTAACTCCCATTCTGGGG
Chr1-5603113	1	5603113	5556468	1.01	169	0.41	C	120	T	49	-		GAAGGTGACCAAGTTCATGCTGCCCTGCTTCTGTAGCACAGT	GAAGGTCGGAGTCAACGGATTGCCCTGCTTCTGTAGCACAGC	GCGCTAAATAGCAGGAGTGG
Chr1-5604362	1	5604362	5557717	1.01	363	0.43	C	248	A	115	Zm00001d027454	GO:0030001,GO:0046872	GAAGGTGACCAAGTTCATGCTTTATTATTACGATGAGAAGAC	GAAGGTCGGAGTCAACGGATTTTATTATTACGATGAGAAGAA	CATTCACGAACTGGCAGCTA
Chr1-5604409	1	5604409	5557764	1.01	368	0.45	C	241	A	127	Zm00001d027454	GO:0030001,GO:0046872	GAAGGTGACCAAGTTCATGCTCTTTTATTATTTTGTGAGTCA	GAAGGTCGGAGTCAACGGATTCTTTTATTATTTTGTGAGTCC	CAGTTCTGACCCATCACCCT
Chr1-5610358	1	5610358	5563713	1.01	168	0.48	G	101	C	67	-		GAAGGTGACCAAGTTCATGCTAGTGACAACAGTAGAAACTAC	GAAGGTCGGAGTCAACGGATTAGTGACAACAGTAGAAACTAG	CATTGGCAATCAATCTCGTG
Chr1-5610854	1	5610854	5564209	1.01	298	0.46	C	189	T	109	Zm00001d027455	GO:0004672,GO:0004674,GO:0005524,GO:0006468,GO:0007165,GO:0004672,GO:0004674,GO:0005524,GO:0006468,GO:0007165,GO:0004672,GO:0004674,GO:0005524,GO:0006468,GO:0007165	GAAGGTGACCAAGTTCATGCTTGAAAACGTACATTGTGGAAT	GAAGGTCGGAGTCAACGGATTTGAAAACGTACATTGTGGAAC	GGTTTTTGAGGTTGCTCCTTC
Chr1-5611671	1	5611671	5565026	1.01	336	0.44	G	228	T	108	Zm00001d027455	GO:0004672,GO:0004674,GO:0005524,GO:0006468,GO:0007165,GO:0004672,GO:0004674,GO:0005524,GO:0006468,GO:0007165,GO:0004672,GO:0004674,GO:0005524,GO:0006468,GO:0007165	GAAGGTGACCAAGTTCATGCTATAAGAGCAAATGCATTCATT	GAAGGTCGGAGTCAACGGATTATAAGAGCAAATGCATTCATG	TGATTGGTGAACATTGCAGTT
Chr1-5611698	1	5611698	5565053	1.01	249	0.44	C	168	T	81	Zm00001d027455	GO:0004672,GO:0004674,GO:0005524,GO:0006468,GO:0007165,GO:0004672,GO:0004674,GO:0005524,GO:0006468,GO:0007165,GO:0004672,GO:0004674,GO:0005524,GO:0006468,GO:0007165	GAAGGTGACCAAGTTCATGCTGGCTTTTCTCTTTTCTCTGCT	GAAGGTCGGAGTCAACGGATTGGCTTTTCTCTTTTCTCTGCC	TGATTGGTGAACATTGCAGTT
Chr1-5614649	1	5614649	5568007	1.01	294	0.48	T	173	C	121	Zm00001d027455	GO:0004672,GO:0004674,GO:0005524,GO:0006468,GO:0007165,GO:0004672,GO:0004674,GO:0005524,GO:0006468,GO:0007165,GO:0004672,GO:0004674,GO:0005524,GO:0006468,GO:0007165	GAAGGTGACCAAGTTCATGCTTCTTGTGGCGGAGAACGTGGC	GAAGGTCGGAGTCAACGGATTTCTTGTGGCGGAGAACGTGGT	TACGAGGTCGGCAAGACCAT
Chr1-5614871	1	5614871	5568229	1.01	157	0.45	C	103	T	54	Zm00001d027455	GO:0004672,GO:0004674,GO:0005524,GO:0006468,GO:0007165,GO:0004672,GO:0004674,GO:0005524,GO:0006468,GO:0007165,GO:0004672,GO:0004674,GO:0005524,GO:0006468,GO:0007165	GAAGGTGACCAAGTTCATGCTGCAAGGCGCGCGCGACGAGGT	GAAGGTCGGAGTCAACGGATTGCAAGGCGCGCGCGACGAGGC	GGAGGTCGCGAGAGCAAA
Chr1-5698559	1	5698559	5651917	1.01	305	0.46	T	195	A	110	-		GAAGGTGACCAAGTTCATGCTTGAATTTCGTATTCGAATGCT	GAAGGTCGGAGTCAACGGATTTGAATTTCGTATTCGAATGCA	GTAGCAAAACTAGGCACGGC
Chr1-5698669	1	5698669	5652027	1.01	331	0.49	G	189	T	142	-		GAAGGTGACCAAGTTCATGCTCACTCGTGCCGTGCCTAGTTT	GAAGGTCGGAGTCAACGGATTCACTCGTGCCGTGCCTAGTTG	GTCTCTTCTTTCCGTTCCCC
Chr1-5701678	1	5701678	5655036	1.01	189	0.45	C	125	G	64	-		GAAGGTGACCAAGTTCATGCTATTTGATATTGCCACAGCTTG	GAAGGTCGGAGTCAACGGATTATTTGATATTGCCACAGCTTC	TGACATTTCCCATGGTGCTA
Chr1-5701785	1	5701785	5655143	1.01	348	0.42	T	243	C	105	Zm00001d027458	-	GAAGGTGACCAAGTTCATGCTGGAAATGTCAAATGTCCTGGC	GAAGGTCGGAGTCAACGGATTGGAAATGTCAAATGTCCTGGT	CATGTAGCCGAATCAGAGCA
Chr1-5790338	1	5790338	5743699	1.01	238	0.43	G	165	T	73	-		GAAGGTGACCAAGTTCATGCTACCCCAGGCCCAGCTTGCGCG	GAAGGTCGGAGTCAACGGATTACCCCAGGCCCAGCTTGCGCT	GGAGAGCGTACCTGGTGCT
Chr1-5802494	1	5802494	5755855	1.01	108	0.48	A	64	G	44	Zm00001d027460	GO:0005515,GO:0008270	GAAGGTGACCAAGTTCATGCTAGATTGGAGGAGCATATACCA	GAAGGTCGGAGTCAACGGATTAGATTGGAGGAGCATATACCG	CAGTCGGACATCTCAACTCG
Chr1-5803915	1	5803915	5757276	1.01	351	0.48	T	210	G	141	Zm00001d027460	GO:0005515,GO:0008270	GAAGGTGACCAAGTTCATGCTTCTCCTATAACATTTGAAGAT	GAAGGTCGGAGTCAACGGATTTCTCCTATAACATTTGAAGAG	TAGGATAGGACCTGCCATGC
Chr1-5804134	1	5804134	5757495	1.01	353	0.49	A	204	G	149	Zm00001d027460	GO:0005515,GO:0008270	GAAGGTGACCAAGTTCATGCTTCTCCAACTTCCATGACTCCA	GAAGGTCGGAGTCAACGGATTTCTCCAACTTCCATGACTCCG	GCAAAGATCCCTTGGTGAAA
Chr1-5812438	1	5812438	5765799	1.01	364	0.48	A	214	G	150	-		GAAGGTGACCAAGTTCATGCTCTGCTTAAATAAATGCCAGTA	GAAGGTCGGAGTCAACGGATTCTGCTTAAATAAATGCCAGTG	CTCACATGTTCACAGACGGC
Chr1-5812831	1	5812831	5766192	1.01	188	0.49	G	109	C	79	-		GAAGGTGACCAAGTTCATGCTGCCTGCTATGCATTTCATGAC	GAAGGTCGGAGTCAACGGATTGCCTGCTATGCATTTCATGAG	TGGGCTTACAAGGAAAGTGG
Chr1-5818183	1	5818183	5771466	1.01	363	0.41	C	259	G	104	Zm00001d027461	-	GAAGGTGACCAAGTTCATGCTTACATTGGCGAGCTGGAGCAC	GAAGGTCGGAGTCAACGGATTTACATTGGCGAGCTGGAGCAG	CGAACGATGATACGGAGGAT
Chr1-5818629	1	5818629	5771912	1.01	108	0.5	G	55	T	53	Zm00001d027461	-	GAAGGTGACCAAGTTCATGCTCAATATTGACATGCTGGCTTG	GAAGGTCGGAGTCAACGGATTCAATATTGACATGCTGGCTTT	AAAATCAGCCAACCACCAAG
Chr1-5818699	1	5818699	5771982	1.01	289	0.46	A	184	T	105	Zm00001d027461	-	GAAGGTGACCAAGTTCATGCTGAGCTCGTGTTGGCATTTGGA	GAAGGTCGGAGTCAACGGATTGAGCTCGTGTTGGCATTTGGT	TCTTGGTTCCCAGAAGATGG
Chr1-5819438	1	5819438	5772721	1.01	363	0.5	G	188	C	175	Zm00001d027461	-	GAAGGTGACCAAGTTCATGCTGCCGACGGAATGATCTCAGAC	GAAGGTCGGAGTCAACGGATTGCCGACGGAATGATCTCAGAG	TGCACGGTGCTTATTAACGA
Chr1-5819476	1	5819476	5772759	1.01	364	0.43	A	251	G	113	Zm00001d027461	-	GAAGGTGACCAAGTTCATGCTTGCGTGAGCAGGGGAAAAAAA	GAAGGTCGGAGTCAACGGATTTGCGTGAGCAGGGGAAAAAAG	CAGTTTGGCAACTCAAGCAA
Chr1-5819931	1	5819931	5773214	1.01	307	0.43	A	212	T	95	Zm00001d027462	GO:0003700,GO:0005634,GO:0006355,GO:0043565,GO:0046983	GAAGGTGACCAAGTTCATGCTATACAAGCTCATACAGCGAAT	GAAGGTCGGAGTCAACGGATTATACAAGCTCATACAGCGAAA	ATTCAGGTTCAGATGGCAGC
Chr1-5885199	1	5885199	5838483	1.01	144	0.4	A	104	C	40	Zm00001d027463	-	GAAGGTGACCAAGTTCATGCTAATCAACTGACTGGGGCAATA	GAAGGTCGGAGTCAACGGATTAATCAACTGACTGGGGCAATC	TGCCCATGTAGGCAGTGTAA
Chr1-5885364	1	5885364	5838648	1.01	200	0.49	C	114	T	86	Zm00001d027463	-	GAAGGTGACCAAGTTCATGCTTTGCCCAATAACTGTGGGACC	GAAGGTCGGAGTCAACGGATTTTGCCCAATAACTGTGGGACT	TCCTCTTCCTTCATGTCCTCA
Chr1-5885541	1	5885541	5838825	1.01	114	0.47	T	72	C	42	Zm00001d027463	-	GAAGGTGACCAAGTTCATGCTCTTGTGTCTGAGAGTACTCCT	GAAGGTCGGAGTCAACGGATTCTTGTGTCTGAGAGTACTCCC	TTCCAGTTTCCCAATCTTCG
Chr1-5893958	1	5893958	5847242	1.01	314	0.49	T	181	C	133	Zm00001d027466	GO:0005337,GO:0006810,GO:0006812,GO:0015299,GO:0016020,GO:0016021,GO:0055085,GO:0005337,GO:0006810,GO:0006812,GO:0015299,GO:0016020,GO:0016021,GO:0055085	GAAGGTGACCAAGTTCATGCTCTGTCGACTGATCGAGTTGGC	GAAGGTCGGAGTCAACGGATTCTGTCGACTGATCGAGTTGGT	GGGGCTCTCCGTATAGCATT
Chr1-5894245	1	5894245	5847529	1.01	236	0.5	A	118	G	118	Zm00001d027466	GO:0005337,GO:0006810,GO:0006812,GO:0015299,GO:0016020,GO:0016021,GO:0055085,GO:0005337,GO:0006810,GO:0006812,GO:0015299,GO:0016020,GO:0016021,GO:0055085	GAAGGTGACCAAGTTCATGCTCAAAAGAATGTTGTGGCTAGG	GAAGGTCGGAGTCAACGGATTCAAAAGAATGTTGTGGCTAGA	TTCCATTACAGGAAAAGGCG
Chr1-5906203	1	5906203	5859492	1.01	104	0.48	G	63	A	41	-		GAAGGTGACCAAGTTCATGCTCGCGTCGGGGTCGTCGGGGGA	GAAGGTCGGAGTCAACGGATTCGCGTCGGGGTCGTCGGGGGG	ATATTCGGACGACGACTCCA
Chr1-5906314	1	5906314	5859603	1.01	111	0.44	G	75	A	36	-		GAAGGTGACCAAGTTCATGCTGTCCGAATATCCTCCATCCGG	GAAGGTCGGAGTCAACGGATTGTCCGAATATCCTCCATCCGA	CTATTTCCCACGGCTCTCAA
Chr1-5946124	1	5946124	5899416	1.01	334	0.49	G	190	T	144	Zm00001d027468	GO:0005215,GO:0005488,GO:0005743,GO:0006810,GO:0016020,GO:0055085,GO:0005215,GO:0005488,GO:0005743,GO:0006810,GO:0016020,GO:0055085	GAAGGTGACCAAGTTCATGCTCGGACAATCAGAGATGAGGGT	GAAGGTCGGAGTCAACGGATTCGGACAATCAGAGATGAGGGG	AATGGTTGGATGGGATAGCA
Chr1-5947256	1	5947256	5900548	1.01	368	0.4	C	267	T	101	Zm00001d027468	GO:0005215,GO:0005488,GO:0005743,GO:0006810,GO:0016020,GO:0055085,GO:0005215,GO:0005488,GO:0005743,GO:0006810,GO:0016020,GO:0055085	GAAGGTGACCAAGTTCATGCTCCTCGACACCATTTTAAGTTC	GAAGGTCGGAGTCAACGGATTCCTCGACACCATTTTAAGTTT	TGATGCAGCAAGACAGCAAT
Chr1-5947323	1	5947323	5900615	1.01	362	0.41	G	257	A	105	Zm00001d027468	GO:0005215,GO:0005488,GO:0005743,GO:0006810,GO:0016020,GO:0055085,GO:0005215,GO:0005488,GO:0005743,GO:0006810,GO:0016020,GO:0055085	GAAGGTGACCAAGTTCATGCTTCTTTTTATGTCAGAGATTGG	GAAGGTCGGAGTCAACGGATTTCTTTTTATGTCAGAGATTGA	CTGCCAAAGGTCACAGAACA
Chr1-5947442	1	5947442	5900734	1.01	305	0.42	A	213	G	92	Zm00001d027468	GO:0005215,GO:0005488,GO:0005743,GO:0006810,GO:0016020,GO:0055085,GO:0005215,GO:0005488,GO:0005743,GO:0006810,GO:0016020,GO:0055085	GAAGGTGACCAAGTTCATGCTAGGTTTCGGAATCACAGCTTA	GAAGGTCGGAGTCAACGGATTAGGTTTCGGAATCACAGCTTG	ACTACCCCCATCAAACATCG
Chr1-6020948	1	6020948	5974241	1.01	107	0.49	G	60	T	47	Zm00001d027469	-	GAAGGTGACCAAGTTCATGCTAGGCGCCGGGCGCACTGGGGT	GAAGGTCGGAGTCAACGGATTAGGCGCCGGGCGCACTGGGGG	GAATTTGGGGAGGATTAGGG
Chr1-6023313	1	6023313	-	1.01	227	0.45	C	148	T	79	Zm00001d027469	-	GAAGGTGACCAAGTTCATGCTCTATTGGCTATTTTGACCTTC	GAAGGTCGGAGTCAACGGATTCTATTGGCTATTTTGACCTTT	GCACCCTCTCAAGTGACTCAA
Chr1-6023911	1	6023911	5977204	1.01	149	0.46	A	95	G	54	-		GAAGGTGACCAAGTTCATGCTGCTTTATTGAAATGAATACGG	GAAGGTCGGAGTCAACGGATTGCTTTATTGAAATGAATACGA	CTCTCGTGATCGATGGAAGC
Chr1-6034695	1	6034695	5987988	1.01	186	0.44	G	124	T	62	-		GAAGGTGACCAAGTTCATGCTTGCTTGCTTGCTACCAGGGTT	GAAGGTCGGAGTCAACGGATTTGCTTGCTTGCTACCAGGGTG	TTGTACTCCTTGTACCCGGC
Chr1-6034840	1	6034840	5988133	1.01	297	0.44	G	198	A	99	Zm00001d027471	GO:0016068,GO:0042309,GO:0050825,GO:0050826	GAAGGTGACCAAGTTCATGCTGGGTACAAGGAGTACAAGCTA	GAAGGTCGGAGTCAACGGATTGGGTACAAGGAGTACAAGCTG	GACAGCACCAGGACGGAC
Chr1-6034869	1	6034869	5988162	1.01	211	0.43	T	145	G	66	Zm00001d027471	GO:0016068,GO:0042309,GO:0050825,GO:0050826	GAAGGTGACCAAGTTCATGCTGTACCTGTCGGAGACGAAGGT	GAAGGTCGGAGTCAACGGATTGTACCTGTCGGAGACGAAGGG	TCGTAGTAGTCGAGCACCGA
Chr1-6034907	1	6034907	5988200	1.01	320	0.43	T	219	A	101	Zm00001d027471	GO:0016068,GO:0042309,GO:0050825,GO:0050826	GAAGGTGACCAAGTTCATGCTCGCGGCAGTCGACGTCGATGT	GAAGGTCGGAGTCAACGGATTCGCGGCAGTCGACGTCGATGA	CGCCGTACTTCTTCACCTTC
Chr1-6035407	1	6035407	5988700	1.01	358	0.41	C	254	G	104	Zm00001d027471	GO:0016068,GO:0042309,GO:0050825,GO:0050826	GAAGGTGACCAAGTTCATGCTTTCGCCGTCAACGACGACGCC	GAAGGTCGGAGTCAACGGATTTTCGCCGTCAACGACGACGCG	GTGGTACTGGAGGAGCTTGG
Chr1-6035982	1	6035982	5989275	1.01	362	0.5	C	197	T	165	-		GAAGGTGACCAAGTTCATGCTTTTCTCTGTGATCTCTCTCCC	GAAGGTCGGAGTCAACGGATTTTTCTCTGTGATCTCTCTCCT	TTACATGTGGAAATGGCAATG
Chr1-6069803	1	6069803	6023097	1.01	121	0.48	T	72	C	49	Zm00001d027472	-	GAAGGTGACCAAGTTCATGCTTTAGCATGAAAGACGACAAAT	GAAGGTCGGAGTCAACGGATTTTAGCATGAAAGACGACAAAC	TTTTCACATTTTCCCTTGGC
Chr1-6239849	1	6239849	6193148	1.01	155	0.46	G	99	T	56	Zm00001d027478	-	GAAGGTGACCAAGTTCATGCTGCAATTGCAATTATATAAACG	GAAGGTCGGAGTCAACGGATTGCAATTGCAATTATATAAACT	CGCTGCGAAATCTTAGAAGG
Chr1-6240014	1	6240014	6193313	1.01	360	0.4	C	262	T	98	Zm00001d027478	-	GAAGGTGACCAAGTTCATGCTGGTAACGACCGATCCAACGAC	GAAGGTCGGAGTCAACGGATTGGTAACGACCGATCCAACGAT	TATTCGCTTCAGGCAGAGGT
Chr1-6240126	1	6240126	6193425	1.01	357	0.5	A	179	G	178	Zm00001d027478	-	GAAGGTGACCAAGTTCATGCTGGAGAACCTCTGCCTGAAGCG	GAAGGTCGGAGTCAACGGATTGGAGAACCTCTGCCTGAAGCA	TTATACAGCAGGCGTTGCAG
Chr1-6240201	1	6240201	6193500	1.01	121	0.5	A	61	G	60	Zm00001d027478	-	GAAGGTGACCAAGTTCATGCTTGAAATCTTCTTACGGAAGGG	GAAGGTCGGAGTCAACGGATTTGAAATCTTCTTACGGAAGGA	TAATGGCAAGGAGCACCAAT
Chr1-6246411	1	6246411	6199710	1.01	358	0.48	G	216	A	142	Zm00001d027478	-	GAAGGTGACCAAGTTCATGCTTGCGGGGCCTCGGATGTAGCG	GAAGGTCGGAGTCAACGGATTTGCGGGGCCTCGGATGTAGCA	CACAGCAAACTGACAAACCG
Chr1-6246563	1	6246563	6199862	1.01	299	0.47	T	183	C	116	Zm00001d027478	-	GAAGGTGACCAAGTTCATGCTCCGCAGAAATGGATCTGTTGC	GAAGGTCGGAGTCAACGGATTCCGCAGAAATGGATCTGTTGT	AGGCGGTAGTTGATTGAACG
Chr1-6246931	1	6246931	6200230	1.01	291	0.47	C	181	T	110	Zm00001d027479	GO:0003677,GO:0003887,GO:0006260,GO:0003677,GO:0003887,GO:0006260	GAAGGTGACCAAGTTCATGCTAAACGAGGCATGAGCACCAAC	GAAGGTCGGAGTCAACGGATTAAACGAGGCATGAGCACCAAT	AACCACAACCGAAACTGAGG
Chr1-6247059	1	6247059	6200358	1.01	355	0.5	C	187	T	168	Zm00001d027479	GO:0003677,GO:0003887,GO:0006260,GO:0003677,GO:0003887,GO:0006260	GAAGGTGACCAAGTTCATGCTATACATCTAATAAAGAACTGC	GAAGGTCGGAGTCAACGGATTATACATCTAATAAAGAACTGT	CAACAAGCTTTGATGCCTGA
Chr1-6247621	1	6247621	6200920	1.01	150	0.48	A	88	G	62	Zm00001d027479	GO:0003677,GO:0003887,GO:0006260,GO:0003677,GO:0003887,GO:0006260	GAAGGTGACCAAGTTCATGCTTAAGAACATACCATTACAGCA	GAAGGTCGGAGTCAACGGATTTAAGAACATACCATTACAGCG	TTCCTTGTTGAAAGTTGCCC
Chr1-6247656	1	6247656	6200955	1.01	139	0.41	G	99	A	40	Zm00001d027479	GO:0003677,GO:0003887,GO:0006260,GO:0003677,GO:0003887,GO:0006260	GAAGGTGACCAAGTTCATGCTGAACCTTGGGATGGAGATTAG	GAAGGTCGGAGTCAACGGATTGAACCTTGGGATGGAGATTAA	TTCCTTGTTGAAAGTTGCCC
Chr1-6250913	1	6250913	6204212	1.01	313	0.45	G	206	T	107	Zm00001d027479	GO:0003677,GO:0003887,GO:0006260,GO:0003677,GO:0003887,GO:0006260	GAAGGTGACCAAGTTCATGCTGCGTGGAGGAGATTCCGCATG	GAAGGTCGGAGTCAACGGATTGCGTGGAGGAGATTCCGCATT	ATGAGAGGTACGCGATCCAG
Chr1-6250956	1	6250956	6204255	1.01	223	0.5	T	115	C	108	Zm00001d027479	GO:0003677,GO:0003887,GO:0006260,GO:0003677,GO:0003887,GO:0006260	GAAGGTGACCAAGTTCATGCTTATGGCTGTACTGCTGCCCCT	GAAGGTCGGAGTCAACGGATTTATGGCTGTACTGCTGCCCCC	CATTCCCTTGTCGATCACCT
Chr1-6251182	1	6251182	6204481	1.01	228	0.5	T	120	A	108	Zm00001d027479	GO:0003677,GO:0003887,GO:0006260,GO:0003677,GO:0003887,GO:0006260	GAAGGTGACCAAGTTCATGCTTGGCGCCCTGGGGTTTCGACA	GAAGGTCGGAGTCAACGGATTTGGCGCCCTGGGGTTTCGACT	CAGTACAGGTAGCCGGTTGG
Chr1-6270420	1	6270420	6223719	1.01	350	0.5	G	180	T	170	Zm00001d027480	-	GAAGGTGACCAAGTTCATGCTGTGCTCTGCTCCGACCGAGCG	GAAGGTCGGAGTCAACGGATTGTGCTCTGCTCCGACCGAGCT	CAGGAAATCCCCAGTGTGAG
Chr1-6270509	1	6270509	6223808	1.01	335	0.46	A	216	G	119	Zm00001d027480	-	GAAGGTGACCAAGTTCATGCTTCTTCCCCAACAAATCTCGTA	GAAGGTCGGAGTCAACGGATTTCTTCCCCAACAAATCTCGTG	GAGATCCAGGCTACTCGGC
Chr1-6270739	1	6270739	6224038	1.01	332	0.49	T	185	C	147	Zm00001d027480	-	GAAGGTGACCAAGTTCATGCTTTTGGGAGCAGTAGCTCTTCT	GAAGGTCGGAGTCAACGGATTTTTGGGAGCAGTAGCTCTTCC	TTCCACCACCAGACTTGACA
Chr1-6271252	1	6271252	6224551	1.01	354	0.44	G	237	C	117	Zm00001d027480	-	GAAGGTGACCAAGTTCATGCTAGTGACTACTACAACCGCCCG	GAAGGTCGGAGTCAACGGATTAGTGACTACTACAACCGCCCC	TGGGCTTAAACGAGTTCACC
Chr1-6271402	1	6271402	6224701	1.01	352	0.49	A	203	T	149	Zm00001d027480	-	GAAGGTGACCAAGTTCATGCTCCAACGTCAATCACTGTCCTT	GAAGGTCGGAGTCAACGGATTCCAACGTCAATCACTGTCCTA	GCTTTGGGATTGTCTTGCAT
Chr1-6271681	1	6271681	6224980	1.01	348	0.5	A	182	C	166	Zm00001d027480	-	GAAGGTGACCAAGTTCATGCTATTGTGATGGAGCTCTGCGCC	GAAGGTCGGAGTCAACGGATTATTGTGATGGAGCTCTGCGCA	GAGCTCTGCAGCCTTCTGTT
Chr1-6272408	1	6272408	6225707	1.01	364	0.5	C	190	T	174	Zm00001d027480	-	GAAGGTGACCAAGTTCATGCTGAGGTACTACACAAACGGTAT	GAAGGTCGGAGTCAACGGATTGAGGTACTACACAAACGGTAC	GTAACCTGCCCAAAAAGGTG
Chr1-6272462	1	6272462	6225761	1.01	353	0.43	T	242	C	111	Zm00001d027480	-	GAAGGTGACCAAGTTCATGCTATACTGTATGTTTTGCTTAGT	GAAGGTCGGAGTCAACGGATTATACTGTATGTTTTGCTTAGC	AATGTGCCCCTTCAAGACAG
Chr1-6272652	1	6272652	6225951	1.01	365	0.42	T	257	C	108	Zm00001d027480	-	GAAGGTGACCAAGTTCATGCTTGGCCTAAGATATCTGAAAGC	GAAGGTCGGAGTCAACGGATTTGGCCTAAGATATCTGAAAGT	ACTTCATGGGCTTTCAGACG
Chr1-6274108	1	6274108	6227407	1.01	367	0.5	T	187	C	180	Zm00001d027481	GO:0005509,GO:0004672,GO:0004674,GO:0005509,GO:0005524,GO:0006468,GO:0004672,GO:0004674,GO:0004689,GO:0005509,GO:0005516,GO:0005524,GO:0005964,GO:0005978,GO:0006468	GAAGGTGACCAAGTTCATGCTGGAAGTGGTTATATCACAGTT	GAAGGTCGGAGTCAACGGATTGGAAGTGGTTATATCACAGTC	TCTTTTGGCATTATACGGTGG
Chr1-6274669	1	6274669	6227968	1.01	362	0.5	G	193	A	169	Zm00001d027481	GO:0005509,GO:0004672,GO:0004674,GO:0005509,GO:0005524,GO:0006468,GO:0004672,GO:0004674,GO:0004689,GO:0005509,GO:0005516,GO:0005524,GO:0005964,GO:0005978,GO:0006468	GAAGGTGACCAAGTTCATGCTCGTAGCCATGATGCAAGGCAG	GAAGGTCGGAGTCAACGGATTCGTAGCCATGATGCAAGGCAA	TGGAGAAACGATGAACACGA
Chr1-6274752	1	6274752	6228051	1.01	365	0.49	C	210	T	155	Zm00001d027481	GO:0005509,GO:0004672,GO:0004674,GO:0005509,GO:0005524,GO:0006468,GO:0004672,GO:0004674,GO:0004689,GO:0005509,GO:0005516,GO:0005524,GO:0005964,GO:0005978,GO:0006468	GAAGGTGACCAAGTTCATGCTCTCAAGTACACTGTCACTGAT	GAAGGTCGGAGTCAACGGATTCTCAAGTACACTGTCACTGAC	GTCATGTCGACCGGAACTCT
Chr1-6274820	1	6274820	6228119	1.01	365	0.41	C	259	A	106	Zm00001d027481	GO:0005509,GO:0004672,GO:0004674,GO:0005509,GO:0005524,GO:0006468,GO:0004672,GO:0004674,GO:0004689,GO:0005509,GO:0005516,GO:0005524,GO:0005964,GO:0005978,GO:0006468	GAAGGTGACCAAGTTCATGCTTCCACACGACCTGAGAGTTCC	GAAGGTCGGAGTCAACGGATTTCCACACGACCTGAGAGTTCA	CTGCCAGCCCACACTTTATT
Chr1-6274996	1	6274996	6228295	1.01	361	0.41	G	255	T	106	Zm00001d027481	GO:0005509,GO:0004672,GO:0004674,GO:0005509,GO:0005524,GO:0006468,GO:0004672,GO:0004674,GO:0004689,GO:0005509,GO:0005516,GO:0005524,GO:0005964,GO:0005978,GO:0006468	GAAGGTGACCAAGTTCATGCTTATTGGTTTATGTAGCGGGTG	GAAGGTCGGAGTCAACGGATTTATTGGTTTATGTAGCGGGTT	GCTGCGTTTTAAGGAAGTGC
Chr1-6275045	1	6275045	6228344	1.01	306	0.5	C	167	T	139	Zm00001d027481	GO:0005509,GO:0004672,GO:0004674,GO:0005509,GO:0005524,GO:0006468,GO:0004672,GO:0004674,GO:0004689,GO:0005509,GO:0005516,GO:0005524,GO:0005964,GO:0005978,GO:0006468	GAAGGTGACCAAGTTCATGCTCAAAAGTGCGTTCAGTTTGCC	GAAGGTCGGAGTCAACGGATTCAAAAGTGCGTTCAGTTTGCT	GCTGCGTTTTAAGGAAGTGC
Chr1-6293623	1	6293623	6246922	1.01	286	0.49	A	164	G	122	-		GAAGGTGACCAAGTTCATGCTCACATTCACACGATACTTTAA	GAAGGTCGGAGTCAACGGATTCACATTCACACGATACTTTAG	CAACTGGGTTGGCAATCTTT
Chr1-6293836	1	6293836	6247135	1.01	313	0.48	C	190	G	123	-		GAAGGTGACCAAGTTCATGCTGGCGGCGTGGCTGTGGCACTC	GAAGGTCGGAGTCAACGGATTGGCGGCGTGGCTGTGGCACTG	CACTCCTCCTGTCCCTCGT
Chr1-6293858	1	6293858	6247157	1.01	321	0.42	C	225	T	96	Zm00001d027483	GO:0000287,GO:0005515,GO:0008270,GO:0016740,GO:0030976	GAAGGTGACCAAGTTCATGCTTGAGAAGGGTCAGGAACCGGT	GAAGGTCGGAGTCAACGGATTTGAGAAGGGTCAGGAACCGGC	CCATCTGCCTCTCGGAGTT
Chr1-6293956	1	6293956	6247255	1.01	163	0.4	T	118	G	45	Zm00001d027483	GO:0000287,GO:0005515,GO:0008270,GO:0016740,GO:0030976	GAAGGTGACCAAGTTCATGCTGGGGCGGGCGCTTACTGGCGG	GAAGGTCGGAGTCAACGGATTGGGGCGGGCGCTTACTGGCGT	CCATCTGCCTCTCGGAGTT
Chr1-6294001	1	6294001	6247300	1.01	112	0.45	T	73	G	39	Zm00001d027483	GO:0000287,GO:0005515,GO:0008270,GO:0016740,GO:0030976	GAAGGTGACCAAGTTCATGCTGGCACGAGGGACAGGAGGAGT	GAAGGTCGGAGTCAACGGATTGGCACGAGGGACAGGAGGAGG	CAGGAAGAAGGCGCTCAG
Chr1-6294078	1	6294078	6247377	1.01	119	0.47	T	75	G	44	Zm00001d027483	GO:0000287,GO:0005515,GO:0008270,GO:0016740,GO:0030976	GAAGGTGACCAAGTTCATGCTAGCACGCGGACCTCCTCCCGT	GAAGGTCGGAGTCAACGGATTAGCACGCGGACCTCCTCCCGG	ACTCCGACGTGGTGGTCAT
Chr1-6296307	1	6296307	6249607	1.01	367	0.41	G	262	C	105	Zm00001d027484	GO:0004579,GO:0004714,GO:0005524,GO:0005783,GO:0006468,GO:0006486,GO:0007169,GO:0016020,GO:0016021	GAAGGTGACCAAGTTCATGCTTAGTCAGCTCCAGAATTACAC	GAAGGTCGGAGTCAACGGATTTAGTCAGCTCCAGAATTACAG	TTTGAGCAAATGAGTGCTGC
Chr1-6296374	1	6296374	6249674	1.01	365	0.47	A	226	G	139	Zm00001d027484	GO:0004579,GO:0004714,GO:0005524,GO:0005783,GO:0006468,GO:0006486,GO:0007169,GO:0016020,GO:0016021	GAAGGTGACCAAGTTCATGCTGGGAAACTAGATGGTTACCGA	GAAGGTCGGAGTCAACGGATTGGGAAACTAGATGGTTACCGG	TTTGAGCAAATGAGTGCTGC
Chr1-6296592	1	6296592	6249892	1.01	367	0.49	A	205	G	162	Zm00001d027484	GO:0004579,GO:0004714,GO:0005524,GO:0005783,GO:0006468,GO:0006486,GO:0007169,GO:0016020,GO:0016021	GAAGGTGACCAAGTTCATGCTTGCCCGCGCAGCTTCTTCTCA	GAAGGTCGGAGTCAACGGATTTGCCCGCGCAGCTTCTTCTCG	GGTTACTGTGGTTTGGGGTG
Chr1-6296871	1	6296871	6250171	1.01	316	0.49	C	183	T	133	Zm00001d027484	GO:0004579,GO:0004714,GO:0005524,GO:0005783,GO:0006468,GO:0006486,GO:0007169,GO:0016020,GO:0016021	GAAGGTGACCAAGTTCATGCTAGAGTCGCCAACAGTGGCTTC	GAAGGTCGGAGTCAACGGATTAGAGTCGCCAACAGTGGCTTT	TAAACTGGAGGCCTCATTGC
Chr1-6299686	1	6299686	6252986	1.01	359	0.46	T	232	C	127	Zm00001d027484	GO:0004579,GO:0004714,GO:0005524,GO:0005783,GO:0006468,GO:0006486,GO:0007169,GO:0016020,GO:0016021	GAAGGTGACCAAGTTCATGCTGTACTTTGACCCTTCACTTTC	GAAGGTCGGAGTCAACGGATTGTACTTTGACCCTTCACTTTT	AAATGTTGGACCAGACCCTG
Chr1-6299727	1	6299727	6253027	1.01	346	0.46	A	221	C	125	Zm00001d027484	GO:0004579,GO:0004714,GO:0005524,GO:0005783,GO:0006468,GO:0006486,GO:0007169,GO:0016020,GO:0016021	GAAGGTGACCAAGTTCATGCTAATAGCTGCCAAGTTCTTGGC	GAAGGTCGGAGTCAACGGATTAATAGCTGCCAAGTTCTTGGA	GCCTAGGCTGAAAATGTTGG
Chr1-6300728	1	6300728	6254028	1.01	352	0.49	G	196	T	156	Zm00001d027484	GO:0004579,GO:0004714,GO:0005524,GO:0005783,GO:0006468,GO:0006486,GO:0007169,GO:0016020,GO:0016021	GAAGGTGACCAAGTTCATGCTGGAGATGACGAGATCGGCGCT	GAAGGTCGGAGTCAACGGATTGGAGATGACGAGATCGGCGCG	CGAGGGTTTAGAGCCCAACT
Chr1-6300841	1	6300841	6254141	1.01	355	0.45	G	234	T	121	Zm00001d027484	GO:0004579,GO:0004714,GO:0005524,GO:0005783,GO:0006468,GO:0006486,GO:0007169,GO:0016020,GO:0016021	GAAGGTGACCAAGTTCATGCTCAGATCGCATCGGGGAGCTGG	GAAGGTCGGAGTCAACGGATTCAGATCGCATCGGGGAGCTGT	CGAAAAACCAAACCGAAGTT
Chr1-6307720	1	6307720	6261020	1.01	293	0.5	C	157	T	136	Zm00001d027485	GO:0005789,GO:0006506,GO:0016021	GAAGGTGACCAAGTTCATGCTGCTCGAAAGGCGGATGCGCGC	GAAGGTCGGAGTCAACGGATTGCTCGAAAGGCGGATGCGCGT	GAAAATACCACGAGAAGGCG
Chr1-6310008	1	6310008	6263308	1.01	231	0.49	T	134	G	97	Zm00001d027485	GO:0005789,GO:0006506,GO:0016021	GAAGGTGACCAAGTTCATGCTTGGTTGGAATGGCAGTGTCAG	GAAGGTCGGAGTCAACGGATTTGGTTGGAATGGCAGTGTCAT	CCACAGGACCACAGGCTAGT
Chr1-6319391	1	6319391	6272691	1.01	364	0.44	G	244	A	120	Zm00001d027487	GO:0003723,GO:0004540,GO:0003723,GO:0004540,GO:0003723,GO:0004540	GAAGGTGACCAAGTTCATGCTTGACCATGTGGTGATTACTGA	GAAGGTCGGAGTCAACGGATTTGACCATGTGGTGATTACTGG	GTTGAACCTCAGCCTCATCG
Chr1-6319435	1	6319435	6272735	1.01	359	0.41	A	254	G	105	Zm00001d027487	GO:0003723,GO:0004540,GO:0003723,GO:0004540,GO:0003723,GO:0004540	GAAGGTGACCAAGTTCATGCTCACCAATGTTGAACTAAAGAG	GAAGGTCGGAGTCAACGGATTCACCAATGTTGAACTAAAGAA	AAGCTGCAACTCACCCTGAT
Chr1-6319470	1	6319470	6272770	1.01	269	0.49	C	150	A	119	Zm00001d027487	GO:0003723,GO:0004540,GO:0003723,GO:0004540,GO:0003723,GO:0004540	GAAGGTGACCAAGTTCATGCTGAGAGGCCCGGGAAAACACTA	GAAGGTCGGAGTCAACGGATTGAGAGGCCCGGGAAAACACTC	AAGCTGCAACTCACCCTGAT
Chr1-6319572	1	6319572	6272872	1.01	366	0.43	T	253	A	113	Zm00001d027487	GO:0003723,GO:0004540,GO:0003723,GO:0004540,GO:0003723,GO:0004540	GAAGGTGACCAAGTTCATGCTCTCCATATGAATCCTGACAGT	GAAGGTCGGAGTCAACGGATTCTCCATATGAATCCTGACAGA	TCAGGTTTGGCATAGAAGGG
Chr1-6320066	1	6320066	6273366	1.01	327	0.42	G	230	T	97	Zm00001d027487	GO:0003723,GO:0004540,GO:0003723,GO:0004540,GO:0003723,GO:0004540	GAAGGTGACCAAGTTCATGCTGCTTGCCATCTGGGCATTTCT	GAAGGTCGGAGTCAACGGATTGCTTGCCATCTGGGCATTTCG	CTCCCACCAATCTTTCAGGA
Chr1-6320087	1	6320087	6273387	1.01	168	0.47	T	105	G	63	Zm00001d027487	GO:0003723,GO:0004540,GO:0003723,GO:0004540,GO:0003723,GO:0004540	GAAGGTGACCAAGTTCATGCTGTGCCTGTAATTCAGGTCTGG	GAAGGTCGGAGTCAACGGATTGTGCCTGTAATTCAGGTCTGT	CTCCCACCAATCTTTCAGGA
Chr1-6412567	1	6412567	6365610	1.01	138	0.5	G	75	T	63	-		GAAGGTGACCAAGTTCATGCTGTTTCTCAGGCTCTGCGTTTG	GAAGGTCGGAGTCAACGGATTGTTTCTCAGGCTCTGCGTTTT	GCCTAGGGGTAATGTGCTTG
Chr1-6539699	1	6539699	6492740	1.01	368	0.42	T	258	C	110	-		GAAGGTGACCAAGTTCATGCTTTCCTTATTCCATCATCAAAT	GAAGGTCGGAGTCAACGGATTTTCCTTATTCCATCATCAAAC	GATACGCGTTTGAATTTGGC
Chr1-6543010	1	6543010	6496051	1.01	367	0.44	G	245	A	122	Zm00001d027493	GO:0003954,GO:0005739,GO:0008137	GAAGGTGACCAAGTTCATGCTATGAGGAGGTGCGCGCACTGA	GAAGGTCGGAGTCAACGGATTATGAGGAGGTGCGCGCACTGG	GAGAGCGACTGAGATGGAGG
Chr1-6543232	1	6543232	6496273	1.01	316	0.47	T	194	C	122	-		GAAGGTGACCAAGTTCATGCTATTTGGGCCTGTAGTGGCTTC	GAAGGTCGGAGTCAACGGATTATTTGGGCCTGTAGTGGCTTT	CGAGATTGAATAAGCCCGAG
Chr1-6797896	1	6797896	6750947	1.01	348	0.41	T	247	A	101	Zm00001d027500	GO:0006952,GO:0006952	GAAGGTGACCAAGTTCATGCTGTGTTGGTTTCAGCTTGTATT	GAAGGTCGGAGTCAACGGATTGTGTTGGTTTCAGCTTGTATA	TGCGAGAGAGCTCCATTTCT
Chr1-6798103	1	6798103	6751154	1.01	170	0.43	T	117	G	53	Zm00001d027500	GO:0006952,GO:0006952	GAAGGTGACCAAGTTCATGCTCGGCAGCCTACTGATGATGAT	GAAGGTCGGAGTCAACGGATTCGGCAGCCTACTGATGATGAG	AACCTGTGGCTCTGCGAC
Chr1-6798139	1	6798139	6751190	1.01	323	0.44	C	218	G	105	Zm00001d027500	GO:0006952,GO:0006952	GAAGGTGACCAAGTTCATGCTCTGCGTGCTGCTGCAGAGGTC	GAAGGTCGGAGTCAACGGATTCTGCGTGCTGCTGCAGAGGTG	CTCGGTCCTGCAGACGTT
Chr1-6825961	1	6825961	6779012	1.01	138	0.48	C	81	T	57	Zm00001d027502	GO:0005524,GO:0006139,GO:0016776,GO:0019201,GO:0019205,GO:0005524,GO:0006139,GO:0019205	GAAGGTGACCAAGTTCATGCTCCGCTGCATCCCATGGCGGCC	GAAGGTCGGAGTCAACGGATTCCGCTGCATCCCATGGCGGCT	TAAATAAGCTCAACCATGTCGCT
Chr1-6830152	1	6830152	6783203	1.01	358	0.43	C	248	A	110	Zm00001d027503	-	GAAGGTGACCAAGTTCATGCTCTTGTATTGACAAATCAAGAC	GAAGGTCGGAGTCAACGGATTCTTGTATTGACAAATCAAGAA	TGAACACTGTGAGCTATGCAGTT
Chr1-6830173	1	6830173	6783224	1.01	359	0.4	C	258	T	101	Zm00001d027503	-	GAAGGTGACCAAGTTCATGCTGCAAGACACAAAACCCTAATC	GAAGGTCGGAGTCAACGGATTGCAAGACACAAAACCCTAATT	TCCAAGGGCGAGAATGTATC
Chr1-6830242	1	6830242	6783293	1.01	361	0.46	C	231	T	130	Zm00001d027503	-	GAAGGTGACCAAGTTCATGCTTTTAAAAGGTCCACTTGAACC	GAAGGTCGGAGTCAACGGATTTTTAAAAGGTCCACTTGAACT	TCCAAGGGCGAGAATGTATC
Chr1-6830504	1	6830504	6783555	1.01	360	0.46	G	231	A	129	Zm00001d027503	-	GAAGGTGACCAAGTTCATGCTGGAGAACTTGGAACAGAATCG	GAAGGTCGGAGTCAACGGATTGGAGAACTTGGAACAGAATCA	GGTGGCACGCATAACTCTTT
Chr1-6832083	1	6832083	6785137	1.01	268	0.46	G	172	C	96	Zm00001d027503	-	GAAGGTGACCAAGTTCATGCTTGAGTCATGCATGCCAAAGCC	GAAGGTCGGAGTCAACGGATTTGAGTCATGCATGCCAAAGCG	GGCGTTACAGTGGAGGTGAT
Chr1-6832590	1	6832590	6785644	1.01	126	0.5	C	67	T	59	Zm00001d027503	-	GAAGGTGACCAAGTTCATGCTATTATCTCCATAAATGGCACT	GAAGGTCGGAGTCAACGGATTATTATCTCCATAAATGGCACC	AGCAAAGCCATATCCTGAAA
Chr1-6908843	1	6908843	6861898	1.01	101	0.43	G	70	A	31	Zm00001d027504	-	GAAGGTGACCAAGTTCATGCTCGCCTCACCTGCAGGACGCCG	GAAGGTCGGAGTCAACGGATTCGCCTCACCTGCAGGACGCCA	GAGAGGAAAGGGAGGAAGGA
Chr1-6915231	1	6915231	6868286	1.01	273	0.45	C	181	T	92	Zm00001d027505	GO:0005524,GO:0006139,GO:0019205,GO:0005524,GO:0016740,GO:0000166,GO:0005524,GO:0016740,GO:0017111	GAAGGTGACCAAGTTCATGCTCACCGAATGCAAATACATGAT	GAAGGTCGGAGTCAACGGATTCACCGAATGCAAATACATGAC	AGGAGTTTGTTGCAGAGGTGA
Chr1-6915368	1	6915368	6868423	1.01	126	0.5	G	65	A	61	Zm00001d027505	GO:0005524,GO:0006139,GO:0019205,GO:0005524,GO:0016740,GO:0000166,GO:0005524,GO:0016740,GO:0017111	GAAGGTGACCAAGTTCATGCTTTGCTTGTTATCTTATGTCAA	GAAGGTCGGAGTCAACGGATTTTGCTTGTTATCTTATGTCAG	CATCCTGGAGCAGCTGTTTT
Chr1-6915431	1	6915431	6868486	1.01	183	0.46	G	118	A	65	Zm00001d027505	GO:0005524,GO:0006139,GO:0019205,GO:0005524,GO:0016740,GO:0000166,GO:0005524,GO:0016740,GO:0017111	GAAGGTGACCAAGTTCATGCTCCTCTGCAACAAACTCCTTAG	GAAGGTCGGAGTCAACGGATTCCTCTGCAACAAACTCCTTAA	CATCCTGGAGCAGCTGTTTT
Chr1-7028873	1	7028873	6981933	1.01	105	0.44	A	71	G	34	Zm00001d027506	GO:0003677,GO:0003995,GO:0004879,GO:0005634,GO:0006355,GO:0055114	GAAGGTGACCAAGTTCATGCTGGTTGGATCTGCGGTTCGGGA	GAAGGTCGGAGTCAACGGATTGGTTGGATCTGCGGTTCGGGG	AAAGGAATTCCAAACCCACC
Chr1-7032338	1	7032338	6985398	1.01	257	0.47	T	160	C	97	Zm00001d027506	GO:0003677,GO:0003995,GO:0004879,GO:0005634,GO:0006355,GO:0055114	GAAGGTGACCAAGTTCATGCTTCTGTCCAGTTTTCACGATAC	GAAGGTCGGAGTCAACGGATTTCTGTCCAGTTTTCACGATAT	CCACTTCGATGAACCTAGAAAAG
Chr1-7032490	1	7032490	6985550	1.01	148	0.49	C	84	G	64	Zm00001d027506	GO:0003677,GO:0003995,GO:0004879,GO:0005634,GO:0006355,GO:0055114	GAAGGTGACCAAGTTCATGCTTCTACTTTTCTAGGTTCATCG	GAAGGTCGGAGTCAACGGATTTCTACTTTTCTAGGTTCATCC	TTGAAATACGACGGTGGTTG
Chr1-7033076	1	7033076	6986136	1.01	298	0.49	T	173	A	125	Zm00001d027506	GO:0003677,GO:0003995,GO:0004879,GO:0005634,GO:0006355,GO:0055114	GAAGGTGACCAAGTTCATGCTCACAAGTCTGGACCGTCTTCT	GAAGGTCGGAGTCAACGGATTCACAAGTCTGGACCGTCTTCA	TGACTCATGGCGTTTGACAT
Chr1-7033163	1	7033163	6986223	1.01	325	0.48	T	195	G	130	Zm00001d027506	GO:0003677,GO:0003995,GO:0004879,GO:0005634,GO:0006355,GO:0055114	GAAGGTGACCAAGTTCATGCTTTTGATAAGAGCTCTGACATT	GAAGGTCGGAGTCAACGGATTTTTGATAAGAGCTCTGACATG	ATGCCAGAAAACATCCCAAG
Chr1-7033233	1	7033233	6986293	1.01	314	0.4	G	227	T	87	Zm00001d027506	GO:0003677,GO:0003995,GO:0004879,GO:0005634,GO:0006355,GO:0055114	GAAGGTGACCAAGTTCATGCTGTACGGACAATACGGGATCAG	GAAGGTCGGAGTCAACGGATTGTACGGACAATACGGGATCAT	ATGCCAGAAAACATCCCAAG
Chr1-7033364	1	7033364	6986424	1.01	340	0.45	A	225	G	115	Zm00001d027506	GO:0003677,GO:0003995,GO:0004879,GO:0005634,GO:0006355,GO:0055114	GAAGGTGACCAAGTTCATGCTGGATCAGGCATTCATATGACG	GAAGGTCGGAGTCAACGGATTGGATCAGGCATTCATATGACA	ATCAGCAGTTACTGGGTGCC
Chr1-7033608	1	7033608	6986668	1.01	306	0.43	G	211	A	95	Zm00001d027506	GO:0003677,GO:0003995,GO:0004879,GO:0005634,GO:0006355,GO:0055114	GAAGGTGACCAAGTTCATGCTCCTCGCCTAGGGGAAAGCTGA	GAAGGTCGGAGTCAACGGATTCCTCGCCTAGGGGAAAGCTGG	GAGGAGCTCATGCCTCTGTC
Chr1-7033688	1	7033688	6986748	1.01	346	0.48	A	208	G	138	Zm00001d027506	GO:0003677,GO:0003995,GO:0004879,GO:0005634,GO:0006355,GO:0055114	GAAGGTGACCAAGTTCATGCTTAGTTTGGTTTAGTACTGTGA	GAAGGTCGGAGTCAACGGATTTAGTTTGGTTTAGTACTGTGG	CAAATGTCTATCAGCGTGCC
Chr1-7033783	1	7033783	6986843	1.01	344	0.47	G	215	C	129	Zm00001d027506	GO:0003677,GO:0003995,GO:0004879,GO:0005634,GO:0006355,GO:0055114	GAAGGTGACCAAGTTCATGCTACATTTGTAGCTTGCCAAGCG	GAAGGTCGGAGTCAACGGATTACATTTGTAGCTTGCCAAGCC	ACAACAACTCACTGGGGGTC
Chr1-7033840	1	7033840	6986900	1.01	357	0.5	T	190	G	167	Zm00001d027506	GO:0003677,GO:0003995,GO:0004879,GO:0005634,GO:0006355,GO:0055114	GAAGGTGACCAAGTTCATGCTGAATAATAACGCAAAGCAGCT	GAAGGTCGGAGTCAACGGATTGAATAATAACGCAAAGCAGCG	ACAACAACTCACTGGGGGTC
Chr1-7036055	1	7036055	6989115	1.01	223	0.44	C	149	T	74	-		GAAGGTGACCAAGTTCATGCTTCCACGTAAGGCTAACGCGGC	GAAGGTCGGAGTCAACGGATTTCCACGTAAGGCTAACGCGGT	AGAAGATTAGCATGGCCCCT
Chr1-7067148	1	7067148	7020209	1.01	271	0.5	C	140	G	131	Zm00001d027508	GO:0004674,GO:0005524,GO:0006468,GO:0004674,GO:0005524,GO:0006468,GO:0004672,GO:0005524,GO:0006468,GO:0004672,GO:0004674,GO:0005524,GO:0006468	GAAGGTGACCAAGTTCATGCTATATACAGTTTCGGCGTGCTC	GAAGGTCGGAGTCAACGGATTATATACAGTTTCGGCGTGCTG	TGTCAACAGACTCTGCTCCG
Chr1-7074628	1	7074628	7027689	1.01	330	0.5	A	167	G	163	-		GAAGGTGACCAAGTTCATGCTAGGCTACCTCAAAAAACACAA	GAAGGTCGGAGTCAACGGATTAGGCTACCTCAAAAAACACAG	CTTGCTTCAACCATGCAGAA
Chr1-7074707	1	7074707	7027768	1.01	345	0.5	T	173	C	172	-		GAAGGTGACCAAGTTCATGCTTGCATTGTCGTCTAGGAGACT	GAAGGTCGGAGTCAACGGATTTGCATTGTCGTCTAGGAGACC	TGTTCTTGCTTCAACCATGC
Chr1-7076157	1	7076157	7029218	1.01	222	0.46	T	141	G	81	Zm00001d027510	-	GAAGGTGACCAAGTTCATGCTGAGCTTTGGCTACAAGAGGGT	GAAGGTCGGAGTCAACGGATTGAGCTTTGGCTACAAGAGGGG	AGGAAAAAGGTCCCTTGGAA
Chr1-7077971	1	7077971	7031032	1.01	142	0.47	C	87	T	55	Zm00001d027510	-	GAAGGTGACCAAGTTCATGCTTCACTCGAAACATCAGAGCTC	GAAGGTCGGAGTCAACGGATTTCACTCGAAACATCAGAGCTT	CGATGAAATGCCCTTAGGAA
Chr1-7144650	1	7144650	7097716	1.01	273	0.49	T	156	A	117	Zm00001d027511	GO:0004096,GO:0005506,GO:0006979,GO:0020037,GO:0055114,GO:0004096,GO:0005506,GO:0006979,GO:0020037,GO:0055114	GAAGGTGACCAAGTTCATGCTTAAACTAAACGCGATTCAGTT	GAAGGTCGGAGTCAACGGATTTAAACTAAACGCGATTCAGTA	GATGTCATTTGCTCGCTGAA
Chr1-7144757	1	7144757	7097823	1.01	302	0.5	A	152	T	150	Zm00001d027511	GO:0004096,GO:0005506,GO:0006979,GO:0020037,GO:0055114,GO:0004096,GO:0005506,GO:0006979,GO:0020037,GO:0055114	GAAGGTGACCAAGTTCATGCTGCGCGGCGCCCTTGTCTGGTA	GAAGGTCGGAGTCAACGGATTGCGCGGCGCCCTTGTCTGGTT	CTGGCTCTCCAACTGGTCTC
Chr1-7145320	1	7145320	7098386	1.01	309	0.5	C	156	G	153	Zm00001d027511	GO:0004096,GO:0005506,GO:0006979,GO:0020037,GO:0055114,GO:0004096,GO:0005506,GO:0006979,GO:0020037,GO:0055114	GAAGGTGACCAAGTTCATGCTGCGATGTGGGCGGTCGGGATC	GAAGGTCGGAGTCAACGGATTGCGATGTGGGCGGTCGGGATG	CACAACAACCACTACGACGG
Chr1-7145757	1	7145757	7098823	1.01	161	0.5	C	83	T	78	Zm00001d027511	GO:0004096,GO:0005506,GO:0006979,GO:0020037,GO:0055114,GO:0004096,GO:0005506,GO:0006979,GO:0020037,GO:0055114	GAAGGTGACCAAGTTCATGCTGAGCGTCCACTCGGGGAAGTT	GAAGGTCGGAGTCAACGGATTGAGCGTCCACTCGGGGAAGTC	CTACGTCAAGTTCCACTGGC
Chr1-7145859	1	7145859	7098925	1.01	169	0.5	G	89	T	80	Zm00001d027511	GO:0004096,GO:0005506,GO:0006979,GO:0020037,GO:0055114,GO:0004096,GO:0005506,GO:0006979,GO:0020037,GO:0055114	GAAGGTGACCAAGTTCATGCTCAGCGAGCGCACGCCGCAGGT	GAAGGTCGGAGTCAACGGATTCAGCGAGCGCACGCCGCAGGG	AGCCTGCACATGTTCTCCTT
Chr1-7146442	1	7146442	7099508	1.01	260	0.5	T	135	G	125	Zm00001d027511	GO:0004096,GO:0005506,GO:0006979,GO:0020037,GO:0055114,GO:0004096,GO:0005506,GO:0006979,GO:0020037,GO:0055114	GAAGGTGACCAAGTTCATGCTAGGATGGGACCTCGTGCGCCG	GAAGGTCGGAGTCAACGGATTAGGATGGGACCTCGTGCGCCT	CAATTCGTGTTTCGTCGTTG
Chr1-7148476	1	7148476	7101542	1.01	339	0.44	A	228	G	111	Zm00001d027512	-	GAAGGTGACCAAGTTCATGCTGGGAATTGAGGAGATTCCAAA	GAAGGTCGGAGTCAACGGATTGGGAATTGAGGAGATTCCAAG	TGGCATTTGTTGTTCCCTTT
Chr1-7148732	1	7148732	7101798	1.01	357	0.5	C	188	T	169	Zm00001d027512	-	GAAGGTGACCAAGTTCATGCTCTTTCCACGAGTCTGGCCTTT	GAAGGTCGGAGTCAACGGATTCTTTCCACGAGTCTGGCCTTC	CTTAGCACTGAGCCATGCAC
Chr1-7177832	1	7177832	7130898	1.01	368	0.5	C	186	T	182	Zm00001d027514	-	GAAGGTGACCAAGTTCATGCTCACAGAATCTAGATGCCGCCT	GAAGGTCGGAGTCAACGGATTCACAGAATCTAGATGCCGCCC	ACACAGGAGAACATCCGAGC
Chr1-7183232	1	7183232	7136298	1.01	169	0.47	A	105	C	64	-		GAAGGTGACCAAGTTCATGCTAGAAGGCAACGCACCACACGC	GAAGGTCGGAGTCAACGGATTAGAAGGCAACGCACCACACGA	ATCGACACGTCCAGAACCTT
Chr1-7238646	1	7238646	7181182	1.01	116	0.49	C	68	T	48	Zm00001d027515	GO:0003723,GO:0006396,GO:0016779,GO:0003723,GO:0006396,GO:0016779,GO:0003723,GO:0006396,GO:0016779	GAAGGTGACCAAGTTCATGCTAGACCGCCGCCCGCGCCGCAC	GAAGGTCGGAGTCAACGGATTAGACCGCCGCCCGCGCCGCAT	GTGCTCGATGAAATGCTTGA
Chr1-7292734	1	7292734	7235270	1.01	319	0.42	C	222	T	97	Zm00001d027516	GO:0005509,GO:0005509,GO:0005509,GO:0005509	GAAGGTGACCAAGTTCATGCTCGTCTAGTCCTTTGTACTGAC	GAAGGTCGGAGTCAACGGATTCGTCTAGTCCTTTGTACTGAT	CGTTAGCGATCAGCACTCAG
Chr1-7292845	1	7292845	7235381	1.01	290	0.5	C	152	G	138	Zm00001d027516	GO:0005509,GO:0005509,GO:0005509,GO:0005509	GAAGGTGACCAAGTTCATGCTAGTGGTTTGACCGCGTCGACG	GAAGGTCGGAGTCAACGGATTAGTGGTTTGACCGCGTCGACC	GTGAAGGCTATGGCGAAGAG
Chr1-7296698	1	7296698	7239234	1.01	366	0.5	C	184	G	182	Zm00001d027516	GO:0005509,GO:0005509,GO:0005509,GO:0005509	GAAGGTGACCAAGTTCATGCTAAGGTTAGCAGTGTGAAGTGC	GAAGGTCGGAGTCAACGGATTAAGGTTAGCAGTGTGAAGTGG	AACAAGCCTTAGATGGCGAA
Chr1-7296725	1	7296725	7239261	1.01	366	0.5	T	185	A	181	Zm00001d027516	GO:0005509,GO:0005509,GO:0005509,GO:0005509	GAAGGTGACCAAGTTCATGCTTTCGCCAATCAAACTTCGTTT	GAAGGTCGGAGTCAACGGATTTTCGCCAATCAAACTTCGTTA	AAACTGGACACGGATTGACC
Chr1-7296747	1	7296747	7239283	1.01	361	0.5	G	185	A	176	Zm00001d027516	GO:0005509,GO:0005509,GO:0005509,GO:0005509	GAAGGTGACCAAGTTCATGCTTGAACCGGCAGCTGGGTATTG	GAAGGTCGGAGTCAACGGATTTGAACCGGCAGCTGGGTATTA	AAACTGGACACGGATTGACC
Chr1-7296781	1	7296781	7239317	1.01	355	0.5	C	182	T	173	Zm00001d027516	GO:0005509,GO:0005509,GO:0005509,GO:0005509	GAAGGTGACCAAGTTCATGCTGCCATCTAAGGCTTGTTGTAC	GAAGGTCGGAGTCAACGGATTGCCATCTAAGGCTTGTTGTAT	AGCCACAAATTGCCAAGTCT
Chr1-7296829	1	7296829	7239365	1.01	357	0.5	G	180	C	177	Zm00001d027516	GO:0005509,GO:0005509,GO:0005509,GO:0005509	GAAGGTGACCAAGTTCATGCTTCACCTATTGGTCAATCCGTG	GAAGGTCGGAGTCAACGGATTTCACCTATTGGTCAATCCGTC	GGGAAATCACAATGCAAAGG
Chr1-7296872	1	7296872	7239408	1.01	314	0.5	T	158	A	156	Zm00001d027516	GO:0005509,GO:0005509,GO:0005509,GO:0005509	GAAGGTGACCAAGTTCATGCTCTGTATATACAGAATAAGACT	GAAGGTCGGAGTCAACGGATTCTGTATATACAGAATAAGACA	GGGAAATCACAATGCAAAGG
Chr1-7296902	1	7296902	7239438	1.01	288	0.4	T	207	C	81	Zm00001d027516	GO:0005509,GO:0005509,GO:0005509,GO:0005509	GAAGGTGACCAAGTTCATGCTGTGGCTGTATTTATATAAAAT	GAAGGTCGGAGTCAACGGATTGTGGCTGTATTTATATAAAAC	TGCTAGACGCCTTATCCCAT
Chr1-7298244	1	7298244	7240780	1.01	286	0.49	T	166	C	120	Zm00001d027517	-	GAAGGTGACCAAGTTCATGCTTTCTTCCCAGGAGCAGGAGAT	GAAGGTCGGAGTCAACGGATTTTCTTCCCAGGAGCAGGAGAC	CCCGTGAGCTTGAGGTAAGT
Chr1-7298266	1	7298266	7240802	1.01	268	0.41	G	190	A	78	Zm00001d027517	-	GAAGGTGACCAAGTTCATGCTTCCGGCGCCCCTCCCGCCCCG	GAAGGTCGGAGTCAACGGATTTCCGGCGCCCCTCCCGCCCCA	CCCGTGAGCTTGAGGTAAGT
Chr1-7299202	1	7299202	7241738	1.01	119	0.47	A	73	G	46	Zm00001d027517	-	GAAGGTGACCAAGTTCATGCTGTATCCAGAAGTTCGCTGGCA	GAAGGTCGGAGTCAACGGATTGTATCCAGAAGTTCGCTGGCG	GGAAGCCTCACCCTTTCAAT
Chr1-7299664	1	7299664	7242200	1.01	330	0.49	C	183	T	147	Zm00001d027517	-	GAAGGTGACCAAGTTCATGCTCATCCCCATTTGCCATTGCAC	GAAGGTCGGAGTCAACGGATTCATCCCCATTTGCCATTGCAT	ACAATCCCTCGCAACAGAAT
Chr1-7300472	1	7300472	7243008	1.01	365	0.5	T	190	G	175	Zm00001d027517	-	GAAGGTGACCAAGTTCATGCTATCGCAGAATTGATATTAAAT	GAAGGTCGGAGTCAACGGATTATCGCAGAATTGATATTAAAG	CTTCGGATGCAACTGTGCTA
Chr1-7300538	1	7300538	7243074	1.01	362	0.5	T	186	C	176	Zm00001d027517	-	GAAGGTGACCAAGTTCATGCTGCAGTCTTTAGATAGCAATAT	GAAGGTCGGAGTCAACGGATTGCAGTCTTTAGATAGCAATAC	GCTGTCTTGGGGTTTGTTCT
Chr1-7300718	1	7300718	7243254	1.01	233	0.5	G	127	C	106	Zm00001d027517	-	GAAGGTGACCAAGTTCATGCTTGTGTAATCCTACGAAAACGG	GAAGGTCGGAGTCAACGGATTTGTGTAATCCTACGAAAACGC	AATGATATGCAGCCCTCCTG
Chr1-7340386	1	7340386	7282923	1.01	202	0.45	G	134	A	68	Zm00001d027519	GO:0003824,GO:0008152,GO:0003824,GO:0008152,GO:0003824,GO:0008152	GAAGGTGACCAAGTTCATGCTTGTCGCTCCGCAAGGGCCAGG	GAAGGTCGGAGTCAACGGATTTGTCGCTCCGCAAGGGCCAGA	GAGCTTGGGGAGGAGGTC
Chr1-7340839	1	7340839	7283376	1.01	349	0.5	G	181	A	168	Zm00001d027519	GO:0003824,GO:0008152,GO:0003824,GO:0008152,GO:0003824,GO:0008152	GAAGGTGACCAAGTTCATGCTGCTTCCGCCTCGAGGCCTCCA	GAAGGTCGGAGTCAACGGATTGCTTCCGCCTCGAGGCCTCCG	GGAGGTAGGTGACCCCGTAT
Chr1-7341171	1	7341171	7283708	1.01	313	0.42	G	221	A	92	Zm00001d027519	GO:0003824,GO:0008152,GO:0003824,GO:0008152,GO:0003824,GO:0008152	GAAGGTGACCAAGTTCATGCTCTTCAGGGGTACGGGCTGACG	GAAGGTCGGAGTCAACGGATTCTTCAGGGGTACGGGCTGACA	GATCTTAGCCTCGGTGCTTG
Chr1-7345458	1	7345458	7287995	1.01	259	0.49	A	149	G	110	Zm00001d027519	GO:0003824,GO:0008152,GO:0003824,GO:0008152,GO:0003824,GO:0008152	GAAGGTGACCAAGTTCATGCTGAGTTGGAAGCTCTTTTGCTA	GAAGGTCGGAGTCAACGGATTGAGTTGGAAGCTCTTTTGCTG	ACCTGGCACAGCTAAGATGC
Chr1-7345675	1	7345675	7288212	1.01	321	0.48	T	196	G	125	Zm00001d027519	GO:0003824,GO:0008152,GO:0003824,GO:0008152,GO:0003824,GO:0008152	GAAGGTGACCAAGTTCATGCTCGCGAGGTGATGGAGTTCGTG	GAAGGTCGGAGTCAACGGATTCGCGAGGTGATGGAGTTCGTT	GGCAATCATCTGATCCGTTC
Chr1-7345984	1	7345984	7288521	1.01	302	0.44	A	204	C	98	Zm00001d027519	GO:0003824,GO:0008152,GO:0003824,GO:0008152,GO:0003824,GO:0008152	GAAGGTGACCAAGTTCATGCTCGTGTTTACAGTGCTGGAATA	GAAGGTCGGAGTCAACGGATTCGTGTTTACAGTGCTGGAATC	GACGCCTAGTATTCCCTCCC
Chr1-7346032	1	7346032	7288569	1.01	354	0.48	G	209	T	145	Zm00001d027519	GO:0003824,GO:0008152,GO:0003824,GO:0008152,GO:0003824,GO:0008152	GAAGGTGACCAAGTTCATGCTTTCTCTACGCTGCCCCGGTAG	GAAGGTCGGAGTCAACGGATTTTCTCTACGCTGCCCCGGTAT	GACGCCTAGTATTCCCTCCC
Chr1-7356364	1	7356364	7298901	1.01	102	0.43	G	70	C	32	Zm00001d027520	-	GAAGGTGACCAAGTTCATGCTGCACTAGGTGTGAGAGTTTTG	GAAGGTCGGAGTCAACGGATTGCACTAGGTGTGAGAGTTTTC	GAGACGAGGGAGAGGGAGAG
Chr1-7356479	1	7356479	7299016	1.01	359	0.5	T	181	G	178	Zm00001d027520	-	GAAGGTGACCAAGTTCATGCTCACACCTCCGCGATACGATGT	GAAGGTCGGAGTCAACGGATTCACACCTCCGCGATACGATGG	GTAGTAGGCGGCCTTGGAGT
Chr1-7357692	1	7357692	7300229	1.01	173	0.4	A	126	C	47	Zm00001d027520	-	GAAGGTGACCAAGTTCATGCTCGGAACTCGCTGAGGACTGGA	GAAGGTCGGAGTCAACGGATTCGGAACTCGCTGAGGACTGGC	TTCATGTACAGGGGAGGGAG
Chr1-7357727	1	7357727	7300264	1.01	211	0.49	C	117	G	94	Zm00001d027520	-	GAAGGTGACCAAGTTCATGCTGAGTTGAGTTGCTCTGTCTGC	GAAGGTCGGAGTCAACGGATTGAGTTGAGTTGCTCTGTCTGG	TTCATGTACAGGGGAGGGAG
Chr1-7395774	1	7395774	7338354	1.01	274	0.44	G	184	C	90	Zm00001d027523	GO:0004672,GO:0004674,GO:0005524,GO:0006468,GO:0004672,GO:0005524,GO:0006468	GAAGGTGACCAAGTTCATGCTTGCTGCGACGGGGACGAGCGG	GAAGGTCGGAGTCAACGGATTTGCTGCGACGGGGACGAGCGC	CTTTTATCAGAAACGGGCCA
Chr1-7398803	1	7398803	7341383	1.01	355	0.47	G	220	A	135	Zm00001d027523	GO:0004672,GO:0004674,GO:0005524,GO:0006468,GO:0004672,GO:0005524,GO:0006468	GAAGGTGACCAAGTTCATGCTGATCTGACAGCTATCCATCAA	GAAGGTCGGAGTCAACGGATTGATCTGACAGCTATCCATCAG	TCCATTCCTGGAACGATAGC
Chr1-7401594	1	7401594	7344174	1.01	122	0.5	C	61	G	61	Zm00001d027524	-	GAAGGTGACCAAGTTCATGCTATCAAAGCAAGCCATGTGGAG	GAAGGTCGGAGTCAACGGATTATCAAAGCAAGCCATGTGGAC	GCTCAGCATGCTCTGGAAC
Chr1-7402647	1	7402647	7345227	1.01	257	0.4	G	186	A	71	Zm00001d027524	-	GAAGGTGACCAAGTTCATGCTACGGGGACAACATGGCATGCG	GAAGGTCGGAGTCAACGGATTACGGGGACAACATGGCATGCA	GAGAGGCAAACACACGTGAA
Chr1-7402861	1	7402861	7345441	1.01	177	0.42	A	124	G	53	Zm00001d027524	-	GAAGGTGACCAAGTTCATGCTACGTGTGTATGAGAGAGGATA	GAAGGTCGGAGTCAACGGATTACGTGTGTATGAGAGAGGATG	TCCAAAGAAACTATTTGCCGA
Chr1-7406124	1	7406124	7348704	1.01	234	0.43	A	162	G	72	Zm00001d027525	GO:0004568,GO:0006032,GO:0016998,GO:0004568,GO:0005975,GO:0006032,GO:0016998,GO:0004568,GO:0005975,GO:0006032,GO:0016998,GO:0004568,GO:0005975,GO:0006032,GO:0016998	GAAGGTGACCAAGTTCATGCTGGCAACCTGCTACCTTCGGCA	GAAGGTCGGAGTCAACGGATTGGCAACCTGCTACCTTCGGCG	ACCGGAAACGTAAAGGTGAA
Chr1-7457449	1	7457449	7400047	1.01	345	0.49	T	194	C	151	Zm00001d027527	GO:0003735,GO:0005622,GO:0005840,GO:0006412,GO:0015935	GAAGGTGACCAAGTTCATGCTGGATCGTTTCACACGCTCTTT	GAAGGTCGGAGTCAACGGATTGGATCGTTTCACACGCTCTTC	TTTGGGGCTTTCTAGCTGAC
Chr1-7490461	1	7490461	7433059	1.01	208	0.5	C	110	T	98	Zm00001d027530	GO:0003677,GO:0045449,GO:0003677,GO:0045449,GO:0003677,GO:0045449	GAAGGTGACCAAGTTCATGCTCGAATTCACATCTAAGCTAGC	GAAGGTCGGAGTCAACGGATTCGAATTCACATCTAAGCTAGT	CTTCTCTCCCTTAGCCCACC
Chr1-7490493	1	7490493	7433091	1.01	234	0.47	G	144	A	90	Zm00001d027530	GO:0003677,GO:0045449,GO:0003677,GO:0045449,GO:0003677,GO:0045449	GAAGGTGACCAAGTTCATGCTCCGTTGCAGAGCTGAACCGCA	GAAGGTCGGAGTCAACGGATTCCGTTGCAGAGCTGAACCGCG	TTCTCTCCCTTAGCCCACCT
Chr1-7490529	1	7490529	7433127	1.01	142	0.48	C	86	T	56	Zm00001d027530	GO:0003677,GO:0045449,GO:0003677,GO:0045449,GO:0003677,GO:0045449	GAAGGTGACCAAGTTCATGCTTCACCACTTCTTCCAAGTTGC	GAAGGTCGGAGTCAACGGATTTCACCACTTCTTCCAAGTTGT	CTTCTCTCCCTTAGCCCACC
Chr1-7558808	1	7558808	7501408	1.01	241	0.44	T	163	A	78	Zm00001d027532	-	GAAGGTGACCAAGTTCATGCTTGGCCCCGGGTAGCGAACCCT	GAAGGTCGGAGTCAACGGATTTGGCCCCGGGTAGCGAACCCA	GTGTGGGTGGACCTAGCAGT
Chr1-7559841	1	7559841	7502441	1.01	199	0.44	C	135	A	64	Zm00001d027532	-	GAAGGTGACCAAGTTCATGCTGATATTGGCGAGAACGGGTAC	GAAGGTCGGAGTCAACGGATTGATATTGGCGAGAACGGGTAA	GGGCAACTGAATGTAGGACC
Chr1-7561838	1	7561838	7504438	1.01	209	0.47	T	132	C	77	Zm00001d027532	-	GAAGGTGACCAAGTTCATGCTATAGAAAATGCTGGGTGGTAC	GAAGGTCGGAGTCAACGGATTATAGAAAATGCTGGGTGGTAT	TTTTCTGTCCAACCTTTGGC
Chr1-7564570	1	7564570	7507170	1.01	248	0.5	T	129	C	119	Zm00001d027533	-	GAAGGTGACCAAGTTCATGCTCGCAGGCAGAGCAGAGGCACT	GAAGGTCGGAGTCAACGGATTCGCAGGCAGAGCAGAGGCACC	GTACCCGATCGCCGACTG
Chr1-7564595	1	7564595	7507195	1.01	252	0.5	C	138	G	114	Zm00001d027533	-	GAAGGTGACCAAGTTCATGCTTGTCGCCGTTCGCCGCCCGCG	GAAGGTCGGAGTCAACGGATTTGTCGCCGTTCGCCGCCCGCC	GTACCCGATCGCCGACTG
Chr1-7564672	1	7564672	7507272	1.01	257	0.45	A	168	G	89	Zm00001d027533	-	GAAGGTGACCAAGTTCATGCTGCCAACTTCACCTGCGCCACA	GAAGGTCGGAGTCAACGGATTGCCAACTTCACCTGCGCCACG	CGGGTACACCACGTAGAAGG
Chr1-7565121	1	7565121	7507721	1.01	304	0.49	A	171	C	133	Zm00001d027533	-	GAAGGTGACCAAGTTCATGCTCAGCGTCGCCAAGGGGGACGA	GAAGGTCGGAGTCAACGGATTCAGCGTCGCCAAGGGGGACGC	TCCATCGTCCTCACAATTCA
Chr1-7566604	1	7566604	7509204	1.01	320	0.4	C	230	T	90	Zm00001d027533	-	GAAGGTGACCAAGTTCATGCTAGAGCGGAGTTTGCCGGGTCC	GAAGGTCGGAGTCAACGGATTAGAGCGGAGTTTGCCGGGTCT	TCGCCAATGAATAGACCACA
Chr1-7566680	1	7566680	7509280	1.01	355	0.46	A	225	C	130	Zm00001d027533	-	GAAGGTGACCAAGTTCATGCTTATAGACGTTAGAACAGTAGA	GAAGGTCGGAGTCAACGGATTTATAGACGTTAGAACAGTAGC	CAGCTAGACCAATCGCCAAT
Chr1-7566876	1	7566876	7509476	1.01	240	0.49	C	133	A	107	Zm00001d027534	GO:0016998,GO:0016998	GAAGGTGACCAAGTTCATGCTTACTATTTCACCGTACAGGTC	GAAGGTCGGAGTCAACGGATTTACTATTTCACCGTACAGGTA	TGGTCAACTACGCTTAGCCA
Chr1-7567312	1	7567312	7509912	1.01	144	0.45	C	94	G	50	Zm00001d027534	GO:0016998,GO:0016998	GAAGGTGACCAAGTTCATGCTGCGGGGTGCCCGAACAGCACC	GAAGGTCGGAGTCAACGGATTGCGGGGTGCCCGAACAGCACG	GTCATGGGCGGGTACTACAA
Chr1-7567553	1	7567553	7510153	1.01	186	0.42	G	130	A	56	Zm00001d027534	GO:0016998,GO:0016998	GAAGGTGACCAAGTTCATGCTAGGGCAACGTCTCCATGCTCG	GAAGGTCGGAGTCAACGGATTAGGGCAACGTCTCCATGCTCA	GTGCTGGCCAAGATGGAC
Chr1-7567891	1	7567891	7510491	1.01	106	0.49	G	61	A	45	Zm00001d027534	GO:0016998,GO:0016998	GAAGGTGACCAAGTTCATGCTCCGTGGCGCACGATGTGGTCG	GAAGGTCGGAGTCAACGGATTCCGTGGCGCACGATGTGGTCA	AAGGGCGTCATCTACAGCC
Chr1-7568032	1	7568032	7510632	1.01	175	0.48	G	107	A	68	Zm00001d027534	GO:0016998,GO:0016998	GAAGGTGACCAAGTTCATGCTATGGTCGCCATCTCGTTGACG	GAAGGTCGGAGTCAACGGATTATGGTCGCCATCTCGTTGACA	TCTCGTCATCACGGTCTCTG
Chr1-7598203	1	7598203	7540803	1.01	178	0.48	G	106	A	72	Zm00001d027535	-	GAAGGTGACCAAGTTCATGCTCTGCCCATGGCGCGAGCCTTG	GAAGGTCGGAGTCAACGGATTCTGCCCATGGCGCGAGCCTTA	TCATAAACTTTTGCCGGGAG
Chr1-7598446	1	7598446	7541046	1.01	213	0.41	C	151	T	62	Zm00001d027535	-	GAAGGTGACCAAGTTCATGCTTGGCTGAAGATCACAGACTCC	GAAGGTCGGAGTCAACGGATTTGGCTGAAGATCACAGACTCT	TACAAGGACCTCAAGGCGAC
Chr1-7602413	1	7602413	7545013	1.01	207	0.49	A	114	G	93	Zm00001d027535	-	GAAGGTGACCAAGTTCATGCTCGGCTCTCATGGCTCTTTACA	GAAGGTCGGAGTCAACGGATTCGGCTCTCATGGCTCTTTACG	AAGCTCCTGTTCCGACAAAC
Chr1-7686765	1	7686765	7638674	1.01	341	0.42	C	237	T	104	Zm00001d027536	GO:0005737,GO:0006535,GO:0009001,GO:0016740,GO:0016740,GO:0005737,GO:0006535,GO:0009001,GO:0016740	GAAGGTGACCAAGTTCATGCTTAGTTTATCACAAAAAAGTGC	GAAGGTCGGAGTCAACGGATTTAGTTTATCACAAAAAAGTGT	GGTTTCGTCGTCTTACTCGC
Chr1-7686859	1	7686859	7638768	1.01	357	0.46	T	230	C	127	Zm00001d027536	GO:0005737,GO:0006535,GO:0009001,GO:0016740,GO:0016740,GO:0005737,GO:0006535,GO:0009001,GO:0016740	GAAGGTGACCAAGTTCATGCTTTTCCATCTTCATTTGGTTGT	GAAGGTCGGAGTCAACGGATTTTTCCATCTTCATTTGGTTGC	GGTTTCGTCGTCTTACTCGC
Chr1-7686996	1	7686996	7638905	1.01	329	0.46	C	213	T	116	Zm00001d027536	GO:0005737,GO:0006535,GO:0009001,GO:0016740,GO:0016740,GO:0005737,GO:0006535,GO:0009001,GO:0016740	GAAGGTGACCAAGTTCATGCTGTTTCCTGCGAGTAAGACGAC	GAAGGTCGGAGTCAACGGATTGTTTCCTGCGAGTAAGACGAT	CAGTCCATGAATGGTTGGTG
Chr1-7699596	1	7699596	7651505	1.01	356	0.5	A	187	G	169	Zm00001d027536	GO:0005737,GO:0006535,GO:0009001,GO:0016740,GO:0016740,GO:0005737,GO:0006535,GO:0009001,GO:0016740	GAAGGTGACCAAGTTCATGCTCTCAATGCACGCTCTAGGCAA	GAAGGTCGGAGTCAACGGATTCTCAATGCACGCTCTAGGCAG	GCAGTGTGATGGACTGATGG
Chr1-7700759	1	7700759	7652668	1.01	320	0.41	A	229	G	91	Zm00001d027536	GO:0005737,GO:0006535,GO:0009001,GO:0016740,GO:0016740,GO:0005737,GO:0006535,GO:0009001,GO:0016740	GAAGGTGACCAAGTTCATGCTTCCACCTTCTCGAGCATCAGA	GAAGGTCGGAGTCAACGGATTTCCACCTTCTCGAGCATCAGG	CTTTGCGCTCTCACCTGC
Chr1-7701030	1	7701030	7652939	1.01	115	0.45	C	76	T	39	Zm00001d027536	GO:0005737,GO:0006535,GO:0009001,GO:0016740,GO:0016740,GO:0005737,GO:0006535,GO:0009001,GO:0016740	GAAGGTGACCAAGTTCATGCTACGCCGTACGGGGATGCGTGT	GAAGGTCGGAGTCAACGGATTACGCCGTACGGGGATGCGTGC	GAAAAGCCGTCACCAGACAG
Chr1-7878586	1	7878586	7813960	1.01	103	0.49	A	58	G	45	Zm00001d027540	-	GAAGGTGACCAAGTTCATGCTCCCAGAAAAAGACACTGCTTA	GAAGGTCGGAGTCAACGGATTCCCAGAAAAAGACACTGCTTG	TGGTGTGTGGTTGTCGAGTT
Chr1-7885764	1	7885764	7821138	1.01	274	0.43	T	190	A	84	Zm00001d027542	-	GAAGGTGACCAAGTTCATGCTGTGACCTTTTTCCATGCAGGT	GAAGGTCGGAGTCAACGGATTGTGACCTTTTTCCATGCAGGA	CCCAATGCAGATTTCCTTGT
Chr1-7885833	1	7885833	7821207	1.01	239	0.41	T	171	C	68	Zm00001d027542	-	GAAGGTGACCAAGTTCATGCTATCAAGCCAGCCTTGCTGGTT	GAAGGTCGGAGTCAACGGATTATCAAGCCAGCCTTGCTGGTC	GCTGTGGTTGAGCAGAATGA
Chr1-7885912	1	7885912	7821286	1.01	184	0.49	T	102	C	82	Zm00001d027542	-	GAAGGTGACCAAGTTCATGCTCACCAGCAAAATACTGGCTCT	GAAGGTCGGAGTCAACGGATTCACCAGCAAAATACTGGCTCC	GCTGTGGTTGAGCAGAATGA
Chr1-7886133	1	7886133	7821507	1.01	264	0.42	A	185	G	79	Zm00001d027542	-	GAAGGTGACCAAGTTCATGCTTTCTTGCCGAAGAGGGCCTGA	GAAGGTCGGAGTCAACGGATTTTCTTGCCGAAGAGGGCCTGG	TGCCTAGCCGGTAAAAGAAA
Chr1-7976572	1	7976572	7911951	1.01	152	0.4	G	110	A	42	-		GAAGGTGACCAAGTTCATGCTTCCTCTTTCTCCACCCGATAG	GAAGGTCGGAGTCAACGGATTTCCTCTTTCTCCACCCGATAA	TCAATTTCCTTTTCGATGCC
Chr1-7976620	1	7976620	7911999	1.01	259	0.48	A	154	G	105	-		GAAGGTGACCAAGTTCATGCTTCTGCATGGCCATGGCTGTCA	GAAGGTCGGAGTCAACGGATTTCTGCATGGCCATGGCTGTCG	TCAATTTCCTTTTCGATGCC
Chr1-7976891	1	7976891	7912270	1.01	109	0.5	C	58	T	51	Zm00001d022664	-	GAAGGTGACCAAGTTCATGCTGCGATCTCGATCGAGGTAAAT	GAAGGTCGGAGTCAACGGATTGCGATCTCGATCGAGGTAAAC	AACCACAACGGTGGATTTGT
Chr1-7987877	1	7987877	7923256	1.01	309	0.45	A	201	T	108	Zm00001d027544	-	GAAGGTGACCAAGTTCATGCTCGCCTCACCTCTAATAATTGA	GAAGGTCGGAGTCAACGGATTCGCCTCACCTCTAATAATTGT	CCAGGTTACAGTCGAGCCAT
Chr1-7991078	1	7991078	7926457	1.01	255	0.42	T	178	G	77	Zm00001d027544	-	GAAGGTGACCAAGTTCATGCTGGGAGACGAGGCAGCGATGGT	GAAGGTCGGAGTCAACGGATTGGGAGACGAGGCAGCGATGGG	CGTACTACGTGTCTGCGTGG
Chr1-8040050	1	8040050	7975431	1.01	171	0.49	A	98	G	73	-		GAAGGTGACCAAGTTCATGCTCCTGGTTACAATACGTTCTTG	GAAGGTCGGAGTCAACGGATTCCTGGTTACAATACGTTCTTA	CAATGGCTGCGTTGTAAAAA
Chr1-8040152	1	8040152	7975533	1.01	250	0.5	G	126	C	124	-		GAAGGTGACCAAGTTCATGCTCCTGCACAGATACAAGTATAG	GAAGGTCGGAGTCAACGGATTCCTGCACAGATACAAGTATAC	TGCTGTTCGAAAACGAAGTG
Chr1-8040222	1	8040222	7975603	1.01	232	0.41	C	165	T	67	-		GAAGGTGACCAAGTTCATGCTAACTGAGGTGTCACTTCGTTT	GAAGGTCGGAGTCAACGGATTAACTGAGGTGTCACTTCGTTC	GGCCATCACAGTCGCATTAT
Chr1-8040279	1	8040279	7975660	1.01	193	0.5	T	101	G	92	-		GAAGGTGACCAAGTTCATGCTTGGTTGTCTGGGGTAGACTTT	GAAGGTCGGAGTCAACGGATTTGGTTGTCTGGGGTAGACTTG	GGCCATCACAGTCGCATTAT
Chr1-8040302	1	8040302	7975683	1.01	240	0.49	A	140	G	100	-		GAAGGTGACCAAGTTCATGCTCTGAAACTGAAATGCAGTTAA	GAAGGTCGGAGTCAACGGATTCTGAAACTGAAATGCAGTTAG	GGCCATCACAGTCGCATTAT
Chr1-8040323	1	8040323	7975704	1.01	236	0.48	G	139	A	97	-		GAAGGTGACCAAGTTCATGCTCATGCTTTACATGTGTGCTGG	GAAGGTCGGAGTCAACGGATTCATGCTTTACATGTGTGCTGA	TACAAGGACGATACCCCAGG
Chr1-8046175	1	8046175	7981556	1.01	146	0.49	T	84	G	62	-		GAAGGTGACCAAGTTCATGCTAAATCACCTTGCTCACGCGCG	GAAGGTCGGAGTCAACGGATTAAATCACCTTGCTCACGCGCT	GGAGGAGGAGAGGGAGAAGA
Chr1-8047060	1	8047060	7982441	1.01	357	0.43	G	246	C	111	Zm00001d027548	GO:0006694,GO:0008152,GO:0008168,GO:0008610	GAAGGTGACCAAGTTCATGCTGGCCACGTCGAGTGCGTCCAC	GAAGGTCGGAGTCAACGGATTGGCCACGTCGAGTGCGTCCAG	TCTCGTACAGCATCTCGTGC
Chr1-8047439	1	8047439	7982820	1.01	360	0.5	C	183	G	177	-		GAAGGTGACCAAGTTCATGCTGTTTTAAGAGAAATAACCTGG	GAAGGTCGGAGTCAACGGATTGTTTTAAGAGAAATAACCTGC	ATGGATCTCCACGATCAAGC
Chr1-8047488	1	8047488	7982869	1.01	366	0.42	G	255	C	111	-		GAAGGTGACCAAGTTCATGCTGAGCTACTCGGCGACTTGAAC	GAAGGTCGGAGTCAACGGATTGAGCTACTCGGCGACTTGAAG	GGAATAATCCGTCCACCAGA
Chr1-8055649	1	8055649	7991030	1.01	125	0.47	A	77	C	48	-		GAAGGTGACCAAGTTCATGCTCGGTCCAACGCGGCGACGCCC	GAAGGTCGGAGTCAACGGATTCGGTCCAACGCGGCGACGCCA	AAGTAGAAGTCCGCCGGGTA
Chr1-8056193	1	8056193	7991574	1.01	273	0.4	C	199	T	74	-		GAAGGTGACCAAGTTCATGCTTTCTTCATCTGGTTGCGTGTC	GAAGGTCGGAGTCAACGGATTTTCTTCATCTGGTTGCGTGTT	CCATCCAAAAGGTTTCATCG
Chr1-8056256	1	8056256	7991637	1.01	137	0.41	C	97	T	40	-		GAAGGTGACCAAGTTCATGCTACGTAGCTTCCTGCAATTCGC	GAAGGTCGGAGTCAACGGATTACGTAGCTTCCTGCAATTCGT	TTGCCATAGTTTCAGTCGCA
Chr1-8116308	1	8116308	8051691	1.01	160	0.43	C	110	T	50	Zm00001d027555	-	GAAGGTGACCAAGTTCATGCTCTTGCCTCCGTCCTTCGGAGT	GAAGGTCGGAGTCAACGGATTCTTGCCTCCGTCCTTCGGAGC	TGGAACACAACAACACAGGC
Chr1-8116359	1	8116359	8051742	1.01	106	0.47	A	66	G	40	Zm00001d027555	-	GAAGGTGACCAAGTTCATGCTTCCACATCCTCCCATCTCCCG	GAAGGTCGGAGTCAACGGATTTCCACATCCTCCCATCTCCCA	AACATCCAGGATTTGGGGTT
Chr1-8116560	1	8116560	8051943	1.01	178	0.41	C	126	A	52	Zm00001d027555	-	GAAGGTGACCAAGTTCATGCTACCTCCCTGAGGTCACCTGCA	GAAGGTCGGAGTCAACGGATTACCTCCCTGAGGTCACCTGCC	AGGGCTGGAAGGAGTTCAAT
Chr1-8116620	1	8116620	8052003	1.01	149	0.43	C	102	A	47	Zm00001d027555	-	GAAGGTGACCAAGTTCATGCTTGTGGAACCATACCATACTCA	GAAGGTCGGAGTCAACGGATTTGTGGAACCATACCATACTCC	CGGACAAGGAAAGACTGCAT
Chr1-8116833	1	8116833	8052216	1.01	188	0.46	G	121	A	67	Zm00001d027555	-	GAAGGTGACCAAGTTCATGCTTCCTTGCCTGGCATTTTGTCA	GAAGGTCGGAGTCAACGGATTTCCTTGCCTGGCATTTTGTCG	GTAGTACCGGCGTTCGTCTT
Chr1-8120120	1	8120120	8055503	1.01	364	0.41	C	259	G	105	Zm00001d027556	GO:0003676,GO:0006457,GO:0031072,GO:0051082	GAAGGTGACCAAGTTCATGCTTCCAGCAAAAAGATGTGTAGC	GAAGGTCGGAGTCAACGGATTTCCAGCAAAAAGATGTGTAGG	AGTTCGAGTCTTGTCGCAGA
Chr1-8122385	1	8122385	8057768	1.01	238	0.5	T	128	G	110	Zm00001d027556	GO:0003676,GO:0006457,GO:0031072,GO:0051082	GAAGGTGACCAAGTTCATGCTGAGGAGCTGGAAGTCGGCGGT	GAAGGTCGGAGTCAACGGATTGAGGAGCTGGAAGTCGGCGGG	GATGACGTCGACCACTACGA
Chr1-8122621	1	8122621	8058004	1.01	255	0.42	G	177	T	78	Zm00001d027556	GO:0003676,GO:0006457,GO:0031072,GO:0051082	GAAGGTGACCAAGTTCATGCTGATCGGGGTGAGCTGATGGGG	GAAGGTCGGAGTCAACGGATTGATCGGGGTGAGCTGATGGGT	AAAAAGACGGGCAACCAGTA
Chr1-8129274	1	8129274	8064657	1.01	344	0.49	C	196	G	148	Zm00001d027557	-	GAAGGTGACCAAGTTCATGCTGCGGGAGCATTGATAGGCTTG	GAAGGTCGGAGTCAACGGATTGCGGGAGCATTGATAGGCTTC	GCGGACAAGTTCGTTGAGTT
Chr1-8152526	1	8152526	8087909	1.01	273	0.43	A	188	C	85	Zm00001d027558	GO:0008152,GO:0051539,GO:0008152,GO:0051539	GAAGGTGACCAAGTTCATGCTTTTGAACCGCATCAGTGTTAA	GAAGGTCGGAGTCAACGGATTTTTGAACCGCATCAGTGTTAC	ATGGGATCCTTTTGCCTTCT
Chr1-8152574	1	8152574	8087957	1.01	336	0.5	A	168	T	168	Zm00001d027558	GO:0008152,GO:0051539,GO:0008152,GO:0051539	GAAGGTGACCAAGTTCATGCTTCTTCTGCCAAATGTATATCT	GAAGGTCGGAGTCAACGGATTTCTTCTGCCAAATGTATATCA	AGTACAACCCATTTTTGCGG
Chr1-8160966	1	8160966	8096349	1.01	324	0.48	G	196	A	128	Zm00001d027558	GO:0008152,GO:0051539,GO:0008152,GO:0051539	GAAGGTGACCAAGTTCATGCTACCATAGTTGTGTGAGAGTCG	GAAGGTCGGAGTCAACGGATTACCATAGTTGTGTGAGAGTCA	AATATCTGGCCAGGGTTGTG
Chr1-8283180	1	8283180	8218636	1.01	137	0.48	A	82	G	55	Zm00001d027570	-	GAAGGTGACCAAGTTCATGCTCTAAGGGAGAACGGAGCCGCG	GAAGGTCGGAGTCAACGGATTCTAAGGGAGAACGGAGCCGCA	TTACATCCCTAGGTGGTGGC
Chr1-8284711	1	8284711	8220167	1.01	323	0.41	A	229	G	94	Zm00001d027570	-	GAAGGTGACCAAGTTCATGCTGCGGTGTCACCCTTCCTGCGG	GAAGGTCGGAGTCAACGGATTGCGGTGTCACCCTTCCTGCGA	AACAACACAGCAGGTGCAAG
Chr1-8287015	1	8287015	8222473	1.01	188	0.42	T	131	C	57	Zm00001d027571	GO:0003824,GO:0004722,GO:0006470,GO:0008287,GO:0003824,GO:0004722,GO:0006470,GO:0008287	GAAGGTGACCAAGTTCATGCTCGTAGCCTCTTGTGTTTTTTT	GAAGGTCGGAGTCAACGGATTCGTAGCCTCTTGTGTTTTTTC	TCGGCTATGTGTATTTGGGG
Chr1-8287204	1	8287204	8222662	1.01	318	0.44	G	212	A	106	Zm00001d027571	GO:0003824,GO:0004722,GO:0006470,GO:0008287,GO:0003824,GO:0004722,GO:0006470,GO:0008287	GAAGGTGACCAAGTTCATGCTCCAAATACACATAGCCGATGA	GAAGGTCGGAGTCAACGGATTCCAAATACACATAGCCGATGG	TCCACCGATTCTGCTATCCT
Chr1-8287295	1	8287295	8222753	1.01	343	0.48	T	203	A	140	Zm00001d027571	GO:0003824,GO:0004722,GO:0006470,GO:0008287,GO:0003824,GO:0004722,GO:0006470,GO:0008287	GAAGGTGACCAAGTTCATGCTTGGATCACTGTCCCATGAGAT	GAAGGTCGGAGTCAACGGATTTGGATCACTGTCCCATGAGAA	TCCACCGATTCTGCTATCCT
Chr1-8287391	1	8287391	8222849	1.01	355	0.43	G	245	A	110	Zm00001d027571	GO:0003824,GO:0004722,GO:0006470,GO:0008287,GO:0003824,GO:0004722,GO:0006470,GO:0008287	GAAGGTGACCAAGTTCATGCTCAGGATAGCAGAATCGGTGGA	GAAGGTCGGAGTCAACGGATTCAGGATAGCAGAATCGGTGGG	GCTGTGTTGTTGCTCTTTGC
Chr1-8302470	1	8302470	8237928	1.01	314	0.49	A	174	G	140	Zm00001d027572	GO:0003824,GO:0004722,GO:0006470,GO:0008287,GO:0003824,GO:0004722,GO:0006470,GO:0008287	GAAGGTGACCAAGTTCATGCTAGATTCGGCAGAGCCTGCCGA	GAAGGTCGGAGTCAACGGATTAGATTCGGCAGAGCCTGCCGG	GCAGACCAACAGCAAGGACT
Chr1-8302586	1	8302586	8238044	1.01	353	0.49	G	204	A	149	Zm00001d027572	GO:0003824,GO:0004722,GO:0006470,GO:0008287,GO:0003824,GO:0004722,GO:0006470,GO:0008287	GAAGGTGACCAAGTTCATGCTAGCAGCCACCGGTCCAACTAG	GAAGGTCGGAGTCAACGGATTAGCAGCCACCGGTCCAACTAA	GATGGGGAGGGAGAGAAAAA
Chr1-8307976	1	8307976	8243434	1.01	355	0.5	A	189	G	166	Zm00001d027572	GO:0003824,GO:0004722,GO:0006470,GO:0008287,GO:0003824,GO:0004722,GO:0006470,GO:0008287	GAAGGTGACCAAGTTCATGCTCTGCAGTGGTGAGAGAGAGAG	GAAGGTCGGAGTCAACGGATTCTGCAGTGGTGAGAGAGAGAA	CCAGGCGGAGTCTAGACAGT
Chr1-8308183	1	8308183	8243641	1.01	364	0.49	A	204	T	160	Zm00001d027572	GO:0003824,GO:0004722,GO:0006470,GO:0008287,GO:0003824,GO:0004722,GO:0006470,GO:0008287	GAAGGTGACCAAGTTCATGCTATCCTTGAGAGAACAGGTGGT	GAAGGTCGGAGTCAACGGATTATCCTTGAGAGAACAGGTGGA	ATTATCTCGAGCGGTGATGC
Chr1-8309127	1	8309127	8244585	1.01	269	0.49	C	153	T	116	Zm00001d027573	-	GAAGGTGACCAAGTTCATGCTCAAGAATTCTCATTCCACATT	GAAGGTCGGAGTCAACGGATTCAAGAATTCTCATTCCACATC	AAAGGGTCAGGGAAATGCTT
Chr1-8310932	1	8310932	8246390	1.01	176	0.4	T	127	G	49	Zm00001d027573	-	GAAGGTGACCAAGTTCATGCTTAAAGGATAAGAGTGGTGGAT	GAAGGTCGGAGTCAACGGATTTAAAGGATAAGAGTGGTGGAG	AAGCTCGACATCTTTGCCAT
Chr1-8371577	1	8371577	8307037	1.01	362	0.43	T	247	G	115	Zm00001d027580	-	GAAGGTGACCAAGTTCATGCTTAGCCTTGTTTTTGGTAAGAG	GAAGGTCGGAGTCAACGGATTTAGCCTTGTTTTTGGTAAGAT	TTCTGTGTTTGCAATCCTCG
Chr1-8371860	1	8371860	8307320	1.01	122	0.49	C	69	T	53	Zm00001d027580	-	GAAGGTGACCAAGTTCATGCTCTCCCAATTCGTCGAATTGGT	GAAGGTCGGAGTCAACGGATTCTCCCAATTCGTCGAATTGGC	GCATTCACCTCACATCACAAA
Chr1-8373220	1	8373220	8308680	1.01	324	0.41	C	232	T	92	Zm00001d027581	-	GAAGGTGACCAAGTTCATGCTGCGCTCCTGACCATTCAGTCT	GAAGGTCGGAGTCAACGGATTGCGCTCCTGACCATTCAGTCC	TCTGAATGTGAAGCACCAGG
Chr1-8373416	1	8373416	8308876	1.01	343	0.49	T	190	A	153	Zm00001d027581	-	GAAGGTGACCAAGTTCATGCTTTTCTAATCCACGCGGCACTA	GAAGGTCGGAGTCAACGGATTTTTCTAATCCACGCGGCACTT	TCATTTAAGGGGATGCTTCG
Chr1-8373454	1	8373454	8308914	1.01	206	0.48	C	121	A	85	Zm00001d027581	-	GAAGGTGACCAAGTTCATGCTCAGTTTCTAACTTGTGGCTAC	GAAGGTCGGAGTCAACGGATTCAGTTTCTAACTTGTGGCTAA	GACTGCAGTTGCCAACAAAG
Chr1-8373950	1	8373950	8309410	1.01	102	0.49	G	59	C	43	Zm00001d027582	GO:0016020,GO:0030001,GO:0046873,GO:0055085	GAAGGTGACCAAGTTCATGCTTCAATATACAGATGGACCAGG	GAAGGTCGGAGTCAACGGATTTCAATATACAGATGGACCAGC	GCTACTTGGCAGTTGAAGGC
Chr1-8373982	1	8373982	8309442	1.01	162	0.46	A	103	G	59	Zm00001d027582	GO:0016020,GO:0030001,GO:0046873,GO:0055085	GAAGGTGACCAAGTTCATGCTACCCATATTATGCCACGTTAG	GAAGGTCGGAGTCAACGGATTACCCATATTATGCCACGTTAA	GCTACTTGGCAGTTGAAGGC
Chr1-8485885	1	8485885	8421397	1.01	120	0.5	T	64	C	56	Zm00001d027585	GO:0004861,GO:0005634,GO:0007050	GAAGGTGACCAAGTTCATGCTCCCGCCCTCCCGCGCCTTTTT	GAAGGTCGGAGTCAACGGATTCCCGCCCTCCCGCGCCTTTTC	ATCCTGGGAATAATGGGGAA
Chr1-8485963	1	8485963	8421475	1.01	158	0.42	T	110	C	48	Zm00001d027585	GO:0004861,GO:0005634,GO:0007050	GAAGGTGACCAAGTTCATGCTTCGCTCTGCTCCTGCCCCCCT	GAAGGTCGGAGTCAACGGATTTCGCTCTGCTCCTGCCCCCCC	ATGTACTTCCCCATGGCCT
Chr1-8488571	1	8488571	8424083	1.01	272	0.42	A	190	G	82	Zm00001d027585	GO:0004861,GO:0005634,GO:0007050	GAAGGTGACCAAGTTCATGCTACCGTGCAGCCTGATTAGGAA	GAAGGTCGGAGTCAACGGATTACCGTGCAGCCTGATTAGGAG	GCCGAGAAGAACTCCTCCAT
Chr1-8488689	1	8488689	8424201	1.01	348	0.5	C	183	G	165	Zm00001d027585	GO:0004861,GO:0005634,GO:0007050	GAAGGTGACCAAGTTCATGCTCGGTTCATACCGAGCTCGCTC	GAAGGTCGGAGTCAACGGATTCGGTTCATACCGAGCTCGCTG	AGCAGAATGGTGAACAAGGG
Chr1-8488972	1	8488972	8424484	1.01	263	0.49	G	154	T	109	Zm00001d027585	GO:0004861,GO:0005634,GO:0007050	GAAGGTGACCAAGTTCATGCTCACACCACAATGTGACTAGCT	GAAGGTCGGAGTCAACGGATTCACACCACAATGTGACTAGCG	GAACCACGCCTGTTGGTTAC
Chr1-8498333	1	8498333	8433854	1.01	243	0.42	G	170	A	73	-		GAAGGTGACCAAGTTCATGCTTGAGCTCACTGCTCACCGAGA	GAAGGTCGGAGTCAACGGATTTGAGCTCACTGCTCACCGAGG	AGGTTATGGTTCAACGGCAG
Chr1-8498475	1	8498475	8433996	1.01	331	0.45	T	216	C	115	-		GAAGGTGACCAAGTTCATGCTCGTTGAACCATAACCTAATGT	GAAGGTCGGAGTCAACGGATTCGTTGAACCATAACCTAATGC	GAACAGTCACTCTCCCTCGC
Chr1-8557215	1	8557215	8492748	1.01	220	0.45	T	145	A	75	Zm00001d027588	-	GAAGGTGACCAAGTTCATGCTTTAACATGGTATGTTTCTTTT	GAAGGTCGGAGTCAACGGATTTTAACATGGTATGTTTCTTTA	TAGCAAGGCCTATTGTTGGC
Chr1-8573815	1	8573815	8509349	1.01	146	0.45	C	97	T	49	Zm00001d027589	-	GAAGGTGACCAAGTTCATGCTGCTTTGTCTCGGTAGTCTGAC	GAAGGTCGGAGTCAACGGATTGCTTTGTCTCGGTAGTCTGAT	TCACGATCTCGCATTCTCAC
Chr1-8573843	1	8573843	8509377	1.01	126	0.41	A	89	T	37	Zm00001d027589	-	GAAGGTGACCAAGTTCATGCTTTGTAATCCATGTTTGCTATT	GAAGGTCGGAGTCAACGGATTTTGTAATCCATGTTTGCTATA	TCACGATCTCGCATTCTCAC
Chr1-8596528	1	8596528	8532063	1.01	140	0.41	C	100	T	40	Zm00001d027593	GO:0005215,GO:0006810,GO:0006857,GO:0016020,GO:0005215,GO:0006810,GO:0006857,GO:0016020	GAAGGTGACCAAGTTCATGCTTAAGAAAGCCAGGGATCGATC	GAAGGTCGGAGTCAACGGATTTAAGAAAGCCAGGGATCGATT	CCGAAACCAAAAGCAGTGTC
Chr1-8596624	1	8596624	8532159	1.01	356	0.43	G	245	T	111	Zm00001d027593	GO:0005215,GO:0006810,GO:0006857,GO:0016020,GO:0005215,GO:0006810,GO:0006857,GO:0016020	GAAGGTGACCAAGTTCATGCTAGACACTGCTTTTGGTTTCGG	GAAGGTCGGAGTCAACGGATTAGACACTGCTTTTGGTTTCGT	CATGAATGCGTATCGTCCAA
Chr1-8596683	1	8596683	8532218	1.01	358	0.43	C	248	G	110	Zm00001d027593	GO:0005215,GO:0006810,GO:0006857,GO:0016020,GO:0005215,GO:0006810,GO:0006857,GO:0016020	GAAGGTGACCAAGTTCATGCTGCTACACATACACACGTCGCC	GAAGGTCGGAGTCAACGGATTGCTACACATACACACGTCGCG	AGAAAGCCAAGCTTCAGGC
Chr1-8596708	1	8596708	8532243	1.01	320	0.48	G	194	A	126	Zm00001d027593	GO:0005215,GO:0006810,GO:0006857,GO:0016020,GO:0005215,GO:0006810,GO:0006857,GO:0016020	GAAGGTGACCAAGTTCATGCTACGATACGCATTCATGGCTGA	GAAGGTCGGAGTCAACGGATTACGATACGCATTCATGGCTGG	AGGTACAGGTACAAGGCCCA
Chr1-8596892	1	8596892	8532427	1.01	327	0.4	G	237	A	90	Zm00001d027593	GO:0005215,GO:0006810,GO:0006857,GO:0016020,GO:0005215,GO:0006810,GO:0006857,GO:0016020	GAAGGTGACCAAGTTCATGCTGGAAGGCGACGAAGTTGACGG	GAAGGTCGGAGTCAACGGATTGGAAGGCGACGAAGTTGACGA	CAACTTCCTCAGCAGCTTCC
Chr1-8597376	1	8597376	8532911	1.01	239	0.45	C	157	A	82	Zm00001d027593	GO:0005215,GO:0006810,GO:0006857,GO:0016020,GO:0005215,GO:0006810,GO:0006857,GO:0016020	GAAGGTGACCAAGTTCATGCTCCGGTCGTACACCACCACAGC	GAAGGTCGGAGTCAACGGATTCCGGTCGTACACCACCACAGA	CTCATCGCGCAGACCAAC
Chr1-8597419	1	8597419	8532954	1.01	270	0.45	C	176	T	94	Zm00001d027593	GO:0005215,GO:0006810,GO:0006857,GO:0016020,GO:0005215,GO:0006810,GO:0006857,GO:0016020	GAAGGTGACCAAGTTCATGCTAACGCGCCCAGGCTCGCCGCC	GAAGGTCGGAGTCAACGGATTAACGCGCCCAGGCTCGCCGCT	GGAGACGAAGCAGATCCTGA
Chr1-8597681	1	8597681	8533216	1.01	193	0.5	T	98	C	95	Zm00001d027593	GO:0005215,GO:0006810,GO:0006857,GO:0016020,GO:0005215,GO:0006810,GO:0006857,GO:0016020	GAAGGTGACCAAGTTCATGCTCGGTGGAGTCCATCCTGAACC	GAAGGTCGGAGTCAACGGATTCGGTGGAGTCCATCCTGAACT	GCTCTGGAAGTGGAGCGTC
Chr1-8597850	1	8597850	8533385	1.01	241	0.49	C	134	T	107	Zm00001d027593	GO:0005215,GO:0006810,GO:0006857,GO:0016020,GO:0005215,GO:0006810,GO:0006857,GO:0016020	GAAGGTGACCAAGTTCATGCTCCTGGTGCCGGCGAGGAAGAC	GAAGGTCGGAGTCAACGGATTCCTGGTGCCGGCGAGGAAGAT	ATCTTCCTGGGCATCCTCTT
Chr1-8598085	1	8598085	8533620	1.01	250	0.43	G	173	C	77	Zm00001d027593	GO:0005215,GO:0006810,GO:0006857,GO:0016020,GO:0005215,GO:0006810,GO:0006857,GO:0016020	GAAGGTGACCAAGTTCATGCTCCGCCGTTGCCCAGGGCCACG	GAAGGTCGGAGTCAACGGATTCCGCCGTTGCCCAGGGCCACC	CTACTACAGGGGATGGTGCTG
Chr1-8599403	1	8599403	8534938	1.01	338	0.43	C	231	T	107	Zm00001d027593	GO:0005215,GO:0006810,GO:0006857,GO:0016020,GO:0005215,GO:0006810,GO:0006857,GO:0016020	GAAGGTGACCAAGTTCATGCTTCCTGCGCGTACTCCGCCGCC	GAAGGTCGGAGTCAACGGATTTCCTGCGCGTACTCCGCCGCT	CCCTGTGGCCCAGTCTATAA
Chr1-8599550	1	8599550	8535085	1.01	150	0.47	G	92	A	58	Zm00001d027593	GO:0005215,GO:0006810,GO:0006857,GO:0016020,GO:0005215,GO:0006810,GO:0006857,GO:0016020	GAAGGTGACCAAGTTCATGCTTGGGTCGCTTCCGCTCTCTCG	GAAGGTCGGAGTCAACGGATTTGGGTCGCTTCCGCTCTCTCA	CCCTGGGGACTAAATGTGAA
Chr1-8663806	1	8663806	8599437	1.01	362	0.5	T	197	C	165	Zm00001d027595	GO:0003735,GO:0005622,GO:0005840,GO:0006412	GAAGGTGACCAAGTTCATGCTTCCATGTCCTTCAGCCTTATT	GAAGGTCGGAGTCAACGGATTTCCATGTCCTTCAGCCTTATC	TCGCCTTCAGATGGAGAAAT
Chr1-8664982	1	8664982	8600613	1.01	253	0.4	T	182	A	71	Zm00001d027595	GO:0003735,GO:0005622,GO:0005840,GO:0006412	GAAGGTGACCAAGTTCATGCTGACTGCGAATTTGTTGGTATT	GAAGGTCGGAGTCAACGGATTGACTGCGAATTTGTTGGTATA	TGGTAGAATGATGACCGCAA
Chr1-8666986	1	8666986	8602617	1.01	195	0.46	T	125	G	70	Zm00001d027596	-	GAAGGTGACCAAGTTCATGCTTGTACATAGTGCTTCACGAAT	GAAGGTCGGAGTCAACGGATTTGTACATAGTGCTTCACGAAG	TCACCATTGCAGTGCTTCTC
Chr1-8667064	1	8667064	8602695	1.01	316	0.48	A	193	G	123	Zm00001d027596	-	GAAGGTGACCAAGTTCATGCTGTGCGTGCCTGGCTGTGCGCA	GAAGGTCGGAGTCAACGGATTGTGCGTGCCTGGCTGTGCGCG	TTGCTGCTAAGCCATTTGTG
Chr1-8667370	1	8667370	8603001	1.01	106	0.43	T	73	A	33	Zm00001d027596	-	GAAGGTGACCAAGTTCATGCTGTTACCTTGATCGATATCTCT	GAAGGTCGGAGTCAACGGATTGTTACCTTGATCGATATCTCA	ACTGTTGTTGTCCCCAGAGG
Chr1-8667623	1	8667623	8603254	1.01	268	0.5	T	142	C	126	Zm00001d027596	-	GAAGGTGACCAAGTTCATGCTTTTCTTCAGTGCCTTGTGGGC	GAAGGTCGGAGTCAACGGATTTTTCTTCAGTGCCTTGTGGGT	TTAGCAGCGATTGTGGTGAG
Chr1-8667773	1	8667773	8603404	1.01	269	0.49	T	154	C	115	Zm00001d027596	-	GAAGGTGACCAAGTTCATGCTTGAGACTCACCAGGTCTGATC	GAAGGTCGGAGTCAACGGATTTGAGACTCACCAGGTCTGATT	CTGGGCAAATCTTCCTCTCA
Chr1-8667982	1	8667982	8603613	1.01	244	0.5	G	126	C	118	Zm00001d027596	-	GAAGGTGACCAAGTTCATGCTTAGTCGTCCGGAGAACCATAC	GAAGGTCGGAGTCAACGGATTTAGTCGTCCGGAGAACCATAG	ACATGATCCATTCGGGAGAG
Chr1-8668228	1	8668228	8603859	1.01	170	0.46	A	109	G	61	Zm00001d027596	-	GAAGGTGACCAAGTTCATGCTGACAGCTCAAAATGAGGCAGG	GAAGGTCGGAGTCAACGGATTGACAGCTCAAAATGAGGCAGA	AACCAGCATGTTCTGTCACG
Chr1-8668423	1	8668423	8604054	1.01	125	0.42	T	88	G	37	Zm00001d027596	-	GAAGGTGACCAAGTTCATGCTGCTTCCCACGTCTCAGGAGAG	GAAGGTCGGAGTCAACGGATTGCTTCCCACGTCTCAGGAGAT	GAAGGTGCTGGAATCTCTGC
Chr1-8668579	1	8668579	8604210	1.01	204	0.46	A	131	G	73	Zm00001d027596	-	GAAGGTGACCAAGTTCATGCTACCTTCTTCTCAGAAGGGCCG	GAAGGTCGGAGTCAACGGATTACCTTCTTCTCAGAAGGGCCA	GATCCTGGAGTTCCTCATCG
Chr1-8668702	1	8668702	8604333	1.01	115	0.44	G	78	A	37	Zm00001d027596	-	GAAGGTGACCAAGTTCATGCTTCCAGGATCATCATCTTGGCG	GAAGGTCGGAGTCAACGGATTTCCAGGATCATCATCTTGGCA	CGGACGAGAAGAAGAGCAAG
Chr1-8668732	1	8668732	8604363	1.01	178	0.5	C	92	T	86	Zm00001d027596	-	GAAGGTGACCAAGTTCATGCTGGGAACAGTTCCGAGTGGGGC	GAAGGTCGGAGTCAACGGATTGGGAACAGTTCCGAGTGGGGT	TCCAGAGTTCAGTGGAAGGG
Chr1-8668778	1	8668778	8604409	1.01	124	0.41	C	89	G	35	Zm00001d027596	-	GAAGGTGACCAAGTTCATGCTGGTCACGGCATGATTGGCAGC	GAAGGTCGGAGTCAACGGATTGGTCACGGCATGATTGGCAGG	TCCAGAGTTCAGTGGAAGGG
Chr1-8668842	1	8668842	8604473	1.01	155	0.48	A	92	G	63	Zm00001d027596	-	GAAGGTGACCAAGTTCATGCTGACCTCGGATGCAGCAGCGGG	GAAGGTCGGAGTCAACGGATTGACCTCGGATGCAGCAGCGGA	GACCAGGGATGGAGCTTGTA
Chr1-8670952	1	8670952	8606583	1.01	122	0.46	G	79	A	43	Zm00001d027596	-	GAAGGTGACCAAGTTCATGCTGCTTGCTAGAACGGCAGCGGA	GAAGGTCGGAGTCAACGGATTGCTTGCTAGAACGGCAGCGGG	GTTCTCGAACAGGTCAAGCC
Chr1-8676660	1	8676660	8612291	1.01	360	0.41	C	257	T	103	Zm00001d027597	-	GAAGGTGACCAAGTTCATGCTCGCTGCGTCATGTTCCTCGGC	GAAGGTCGGAGTCAACGGATTCGCTGCGTCATGTTCCTCGGT	ACCGGATCGAATAGTGCAAC
Chr1-8676904	1	8676904	8612535	1.01	305	0.43	C	208	T	97	-		GAAGGTGACCAAGTTCATGCTGATGATTTTTTGATCCACTGC	GAAGGTCGGAGTCAACGGATTGATGATTTTTTGATCCACTGT	AATTCCATGCCAGAATTTGC
Chr1-8701277	1	8701277	8636912	1.01	315	0.5	A	162	G	153	-		GAAGGTGACCAAGTTCATGCTTCCTCTACCGCAGCAGCGTAG	GAAGGTCGGAGTCAACGGATTTCCTCTACCGCAGCAGCGTAA	AAGACCACGAAGCAGAGGAA
Chr1-8701477	1	8701477	8637112	1.01	259	0.43	A	177	C	82	Zm00001d027599	GO:0004497,GO:0005506,GO:0009055,GO:0020037,GO:0055114	GAAGGTGACCAAGTTCATGCTACCACCTCCACGACTGGATCA	GAAGGTCGGAGTCAACGGATTACCACCTCCACGACTGGATCC	GCGAAGTTGGAGGTGAAGAC
Chr1-8701512	1	8701512	8637147	1.01	301	0.49	T	174	C	127	Zm00001d027599	GO:0004497,GO:0005506,GO:0009055,GO:0020037,GO:0055114	GAAGGTGACCAAGTTCATGCTGCCAGCCAGCTCAGCTTCCTC	GAAGGTCGGAGTCAACGGATTGCCAGCCAGCTCAGCTTCCTT	AGTTGGAGGTGAAGACGTGG
Chr1-8701552	1	8701552	8637187	1.01	200	0.45	A	133	C	67	Zm00001d027599	GO:0004497,GO:0005506,GO:0009055,GO:0020037,GO:0055114	GAAGGTGACCAAGTTCATGCTCCGGCATGCAGTTCTTCGTCA	GAAGGTCGGAGTCAACGGATTCCGGCATGCAGTTCTTCGTCC	GAAGATCTCCTCGAACTCGG
Chr1-8702114	1	8702114	8637749	1.01	258	0.41	A	185	G	73	Zm00001d027599	GO:0004497,GO:0005506,GO:0009055,GO:0020037,GO:0055114	GAAGGTGACCAAGTTCATGCTGAAGGCGAGGCACGGCAACGG	GAAGGTCGGAGTCAACGGATTGAAGGCGAGGCACGGCAACGA	CGCGTCAGGAGGTAGAAGAA
Chr1-8702291	1	8702291	8637926	1.01	287	0.42	C	201	G	86	Zm00001d027599	GO:0004497,GO:0005506,GO:0009055,GO:0020037,GO:0055114	GAAGGTGACCAAGTTCATGCTGCGGAACCCGCGCGTGGTGGG	GAAGGTCGGAGTCAACGGATTGCGGAACCCGCGCGTGGTGGC	CATCGCGTACAGAGACACCA
Chr1-8702448	1	8702448	8638083	1.01	178	0.48	A	107	C	71	Zm00001d027599	GO:0004497,GO:0005506,GO:0009055,GO:0020037,GO:0055114	GAAGGTGACCAAGTTCATGCTCCGCCCGTGCCGCAGGAGCTC	GAAGGTCGGAGTCAACGGATTCCGCCCGTGCCGCAGGAGCTA	CCACACCTCCTCCATCCTT
Chr1-8702932	1	8702932	8638567	1.01	350	0.47	C	220	T	130	-		GAAGGTGACCAAGTTCATGCTAGTCGGTACGTACGTTAGCTC	GAAGGTCGGAGTCAACGGATTAGTCGGTACGTACGTTAGCTT	CTACGTACCTTTCAACGGCG
Chr1-8702996	1	8702996	8638631	1.01	332	0.47	A	206	G	126	-		GAAGGTGACCAAGTTCATGCTGTGGCATGTACGTGTACGACA	GAAGGTCGGAGTCAACGGATTGTGGCATGTACGTGTACGACG	TCATACTCTCATTTCGCCCC
Chr1-8919757	1	8919757	8855394	1.01	334	0.46	G	217	C	117	Zm00001d027607	GO:0004349,GO:0006561,GO:0007186,GO:0007596,GO:0015057,GO:0016021,GO:0042309,GO:0050825,GO:0050826,GO:0004349,GO:0006561,GO:0042309,GO:0050825,GO:0050826	GAAGGTGACCAAGTTCATGCTAGCCAAAAAACACCCCCTCTG	GAAGGTCGGAGTCAACGGATTAGCCAAAAAACACCCCCTCTC	GAGAGCACGGAAGGAGAATG
Chr1-8921351	1	8921351	8856988	1.01	107	0.45	G	71	A	36	Zm00001d027607	GO:0004349,GO:0006561,GO:0007186,GO:0007596,GO:0015057,GO:0016021,GO:0042309,GO:0050825,GO:0050826,GO:0004349,GO:0006561,GO:0042309,GO:0050825,GO:0050826	GAAGGTGACCAAGTTCATGCTAAGAGCATCTGGACGCCGGAG	GAAGGTCGGAGTCAACGGATTAAGAGCATCTGGACGCCGGAA	AAGACCTCCTCCTCGTCCTC
Chr1-8921700	1	8921700	8857337	1.01	300	0.49	G	172	A	128	Zm00001d027607	GO:0004349,GO:0006561,GO:0007186,GO:0007596,GO:0015057,GO:0016021,GO:0042309,GO:0050825,GO:0050826,GO:0004349,GO:0006561,GO:0042309,GO:0050825,GO:0050826	GAAGGTGACCAAGTTCATGCTGGTCGGCGGACGTCGCGGGCA	GAAGGTCGGAGTCAACGGATTGGTCGGCGGACGTCGCGGGCG	GGCAGAGGGCAGTGATAGAG
Chr1-8921900	1	8921900	8857537	1.01	324	0.5	G	164	C	160	-		GAAGGTGACCAAGTTCATGCTATGGTGTGGAGTGTACTGGAG	GAAGGTCGGAGTCAACGGATTATGGTGTGGAGTGTACTGGAC	CAAGAGGGGAAGGAAACCC
Chr1-8979664	1	8979664	8915325	1.01	181	0.5	G	95	A	86	-		GAAGGTGACCAAGTTCATGCTGGTGTCTATCCAAACAAGATA	GAAGGTCGGAGTCAACGGATTGGTGTCTATCCAAACAAGATG	TGCTTGGAGTTGTTGCCATA
Chr1-8979782	1	8979782	8915443	1.01	115	0.42	T	81	C	34	-		GAAGGTGACCAAGTTCATGCTAATTCCAATCAATCCTGCAGT	GAAGGTCGGAGTCAACGGATTAATTCCAATCAATCCTGCAGC	GGCTGCTGGTGAAACACATA
Chr1-8981973	1	8981973	8917634	1.01	113	0.42	A	79	C	34	Zm00001d027611	-	GAAGGTGACCAAGTTCATGCTCACCACCCAGCTCCTCGACCA	GAAGGTCGGAGTCAACGGATTCACCACCCAGCTCCTCGACCC	GCAAGGAATGGGAAAGTGAA
Chr1-9008999	1	9008999	8944660	1.01	329	0.46	A	211	C	118	Zm00001d027612	GO:0000166,GO:0004812,GO:0004818,GO:0005524,GO:0005737,GO:0006412,GO:0006418,GO:0006424,GO:0016876,GO:0043039	GAAGGTGACCAAGTTCATGCTTGCTAGAGAAGTATAGGAATA	GAAGGTCGGAGTCAACGGATTTGCTAGAGAAGTATAGGAATC	GTCTTTCACCGCTAGATGGC
Chr1-9013292	1	9013292	8948953	1.01	359	0.46	G	232	A	127	Zm00001d027612	GO:0000166,GO:0004812,GO:0004818,GO:0005524,GO:0005737,GO:0006412,GO:0006418,GO:0006424,GO:0016876,GO:0043039	GAAGGTGACCAAGTTCATGCTAGAGGGAGTGCGCACACTGGA	GAAGGTCGGAGTCAACGGATTAGAGGGAGTGCGCACACTGGG	ATACAGAAGCCCAGCACGTC
Chr1-9015648	1	9015648	8951309	1.01	348	0.47	A	214	G	134	Zm00001d027613	GO:0005622,GO:0006396,GO:0004952,GO:0005622,GO:0006396,GO:0007186,GO:0016021	GAAGGTGACCAAGTTCATGCTCGCCCGCTCGAAGTAGCTGGA	GAAGGTCGGAGTCAACGGATTCGCCCGCTCGAAGTAGCTGGG	TTGGATCTCAGGTGAAAGGG
Chr1-9015781	1	9015781	8951442	1.01	289	0.49	G	165	A	124	Zm00001d027613	GO:0005622,GO:0006396,GO:0004952,GO:0005622,GO:0006396,GO:0007186,GO:0016021	GAAGGTGACCAAGTTCATGCTCTGTAGTCCCCTTTCACCTGA	GAAGGTCGGAGTCAACGGATTCTGTAGTCCCCTTTCACCTGG	ATTTGGAGTTTTGGACGACG
Chr1-9015954	1	9015954	8951615	1.01	367	0.5	G	188	A	179	Zm00001d027613	GO:0005622,GO:0006396,GO:0004952,GO:0005622,GO:0006396,GO:0007186,GO:0016021	GAAGGTGACCAAGTTCATGCTAACTGTGCGTAGTTCCTGAGA	GAAGGTCGGAGTCAACGGATTAACTGTGCGTAGTTCCTGAGG	GAATTTGGTGACGTCGGG
Chr1-9016119	1	9016119	8951780	1.01	309	0.46	C	198	G	111	Zm00001d027613	GO:0005622,GO:0006396,GO:0004952,GO:0005622,GO:0006396,GO:0007186,GO:0016021	GAAGGTGACCAAGTTCATGCTCCGTCGGCGCTGAGGAGGCCC	GAAGGTCGGAGTCAACGGATTCCGTCGGCGCTGAGGAGGCCG	AGACCATCCAGTCGTTCAGG
Chr1-9016199	1	9016199	8951860	1.01	318	0.5	A	159	C	159	Zm00001d027613	GO:0005622,GO:0006396,GO:0004952,GO:0005622,GO:0006396,GO:0007186,GO:0016021	GAAGGTGACCAAGTTCATGCTGGCGCCGCCGGCAAAGCTGAA	GAAGGTCGGAGTCAACGGATTGGCGCCGCCGGCAAAGCTGAC	AGGACAACCTCGCGTCTCT
Chr1-9016292	1	9016292	8951953	1.01	360	0.49	T	206	G	154	Zm00001d027613	GO:0005622,GO:0006396,GO:0004952,GO:0005622,GO:0006396,GO:0007186,GO:0016021	GAAGGTGACCAAGTTCATGCTGGTGGACGCATGCGGGCCCCT	GAAGGTCGGAGTCAACGGATTGGTGGACGCATGCGGGCCCCG	AGGACAACCTCGCGTCTCT
Chr1-9016545	1	9016545	8952206	1.01	327	0.4	C	235	A	92	Zm00001d027613	GO:0005622,GO:0006396,GO:0004952,GO:0005622,GO:0006396,GO:0007186,GO:0016021	GAAGGTGACCAAGTTCATGCTTGGTAGGCGGCCGACGCCGGC	GAAGGTCGGAGTCAACGGATTTGGTAGGCGGCCGACGCCGGA	CAAAAGGAAGGAGGAAACAAAAG
Chr1-9016571	1	9016571	8952232	1.01	294	0.46	A	189	G	105	Zm00001d027613	GO:0005622,GO:0006396,GO:0004952,GO:0005622,GO:0006396,GO:0007186,GO:0016021	GAAGGTGACCAAGTTCATGCTGGCGAAGTGCACGGCCGGGGA	GAAGGTCGGAGTCAACGGATTGGCGAAGTGCACGGCCGGGGG	AAATCACGTGAATCCACTGTAGC
Chr1-9016880	1	9016880	8952541	1.01	169	0.4	A	123	C	46	-		GAAGGTGACCAAGTTCATGCTTAGCATGTGCTCGGGTTTTAA	GAAGGTCGGAGTCAACGGATTTAGCATGTGCTCGGGTTTTAC	ATGCAGGTGTCAGGTGATGT
Chr1-9109826	1	9109826	9045489	1.01	176	0.49	A	103	G	73	Zm00001d027616	-	GAAGGTGACCAAGTTCATGCTAGAGATTTCCCTCATCCACGA	GAAGGTCGGAGTCAACGGATTAGAGATTTCCCTCATCCACGG	GCAAACAGAGGAAATGGAGC
Chr1-9109855	1	9109855	9045518	1.01	326	0.41	C	233	G	93	Zm00001d027616	-	GAAGGTGACCAAGTTCATGCTCGCTGCCTTGCCATTCAGCAG	GAAGGTCGGAGTCAACGGATTCGCTGCCTTGCCATTCAGCAC	GTGTCCATGATACAGCCTGC
Chr1-9110154	1	9110154	9045817	1.01	319	0.5	A	173	G	146	Zm00001d027616	-	GAAGGTGACCAAGTTCATGCTCATTTCAAACGCTCAGTCACG	GAAGGTCGGAGTCAACGGATTCATTTCAAACGCTCAGTCACA	TGCACTCGGCAGACTGATAC
Chr1-9110272	1	9110272	9045935	1.01	335	0.49	G	187	A	148	Zm00001d027616	-	GAAGGTGACCAAGTTCATGCTTCTCTGTTATGGTTGCACAGG	GAAGGTCGGAGTCAACGGATTTCTCTGTTATGGTTGCACAGA	CCGATTTTTAGTTCTTGGCG
Chr1-9110371	1	9110371	9046034	1.01	350	0.4	A	252	G	98	Zm00001d027616	-	GAAGGTGACCAAGTTCATGCTGTGCCCAGATTGCTCCTCCAA	GAAGGTCGGAGTCAACGGATTGTGCCCAGATTGCTCCTCCAG	TGGTGCACGAACACAAAACT
Chr1-9110433	1	9110433	9046096	1.01	343	0.4	G	249	A	94	Zm00001d027616	-	GAAGGTGACCAAGTTCATGCTCCTAGCTATGGTCTGGTGCGG	GAAGGTCGGAGTCAACGGATTCCTAGCTATGGTCTGGTGCGA	TGTTAGGAGGAGGCTGAGGA
Chr1-9110505	1	9110505	9046168	1.01	356	0.47	A	223	G	133	Zm00001d027616	-	GAAGGTGACCAAGTTCATGCTAAGACTTTTCAGAGTAACCCA	GAAGGTCGGAGTCAACGGATTAAGACTTTTCAGAGTAACCCG	TGTTAGGAGGAGGCTGAGGA
Chr1-9110548	1	9110548	9046211	1.01	359	0.46	A	230	C	129	Zm00001d027616	-	GAAGGTGACCAAGTTCATGCTCAATGGGATCTCATGGACACA	GAAGGTCGGAGTCAACGGATTCAATGGGATCTCATGGACACC	GAACTTGTGGGCGTTGTGTT
Chr1-9111017	1	9111017	9046680	1.01	299	0.42	C	208	T	91	Zm00001d027616	-	GAAGGTGACCAAGTTCATGCTATCATCTGGTGCAGCCCAGAT	GAAGGTCGGAGTCAACGGATTATCATCTGGTGCAGCCCAGAC	ACTTGGAACGGTTTCACTCG
Chr1-9111083	1	9111083	9046746	1.01	344	0.49	A	191	G	153	Zm00001d027616	-	GAAGGTGACCAAGTTCATGCTTCCGAGTGAAACCGTTCCAAG	GAAGGTCGGAGTCAACGGATTTCCGAGTGAAACCGTTCCAAA	CAGCAGAAAGGTTAGGATAGCAA
Chr1-9111132	1	9111132	9046795	1.01	268	0.4	C	193	A	75	Zm00001d027616	-	GAAGGTGACCAAGTTCATGCTTTCATCGGAAGTGTTCTCATC	GAAGGTCGGAGTCAACGGATTTTCATCGGAAGTGTTCTCATA	ATCAGTGTTACCACCCGACC
Chr1-9111242	1	9111242	9046905	1.01	228	0.42	A	159	C	69	Zm00001d027616	-	GAAGGTGACCAAGTTCATGCTGCTGTAATGGTTTAAAGCTGA	GAAGGTCGGAGTCAACGGATTGCTGTAATGGTTTAAAGCTGC	GGACAAGGTGCTGAAACCTC
Chr1-9113003	1	9113003	9048666	1.01	352	0.4	G	254	C	98	Zm00001d027618	GO:0003735,GO:0005622,GO:0005840,GO:0006412	GAAGGTGACCAAGTTCATGCTTCGCGAACCCTAGAGCCGCAG	GAAGGTCGGAGTCAACGGATTTCGCGAACCCTAGAGCCGCAC	AGCGGGATGTAACCCTTCTT
Chr1-9115123	1	9115123	9050786	1.01	368	0.43	C	252	G	116	Zm00001d027618	GO:0003735,GO:0005622,GO:0005840,GO:0006412	GAAGGTGACCAAGTTCATGCTAAAGCCAAGAACGATCAGCTC	GAAGGTCGGAGTCAACGGATTAAAGCCAAGAACGATCAGCTG	TGTAGCACCCTCAACCATGA
Chr1-9115351	1	9115351	9051014	1.01	366	0.49	C	213	A	153	Zm00001d027618	GO:0003735,GO:0005622,GO:0005840,GO:0006412	GAAGGTGACCAAGTTCATGCTTTTTTGACAACTGTCTAGTTC	GAAGGTCGGAGTCAACGGATTTTTTTGACAACTGTCTAGTTA	GACAAACCGCCCCTAGAAAT
Chr1-9115409	1	9115409	9051072	1.01	366	0.49	C	212	T	154	Zm00001d027618	GO:0003735,GO:0005622,GO:0005840,GO:0006412	GAAGGTGACCAAGTTCATGCTATTTGTCTCAGGCATTCGAAC	GAAGGTCGGAGTCAACGGATTATTTGTCTCAGGCATTCGAAT	CACGAGGCTCTCAAGACGAT
Chr1-9115443	1	9115443	9051106	1.01	367	0.48	T	221	C	146	Zm00001d027618	GO:0003735,GO:0005622,GO:0005840,GO:0006412	GAAGGTGACCAAGTTCATGCTTCTAGGGGCGGTTTGTCCCTT	GAAGGTCGGAGTCAACGGATTTCTAGGGGCGGTTTGTCCCTC	AAAAAGAACCAGAGAGGCCG
Chr1-9120814	1	9120814	9056479	1.01	133	0.5	G	68	T	65	Zm00001d027619	GO:0000272,GO:0016161,GO:0042309,GO:0050825,GO:0050826,GO:0000272,GO:0016161	GAAGGTGACCAAGTTCATGCTCTTCCACTAGACACAGTAGTT	GAAGGTCGGAGTCAACGGATTCTTCCACTAGACACAGTAGTG	TGAACTTGTGCTTCTCCGTG
Chr1-9120887	1	9120887	9056552	1.01	167	0.4	A	121	C	46	Zm00001d027619	GO:0000272,GO:0016161,GO:0042309,GO:0050825,GO:0050826,GO:0000272,GO:0016161	GAAGGTGACCAAGTTCATGCTGTTCACCATCCGCCACCCTGC	GAAGGTCGGAGTCAACGGATTGTTCACCATCCGCCACCCTGA	GGATTATGGGTTCTGCTGGA
Chr1-9120915	1	9120915	9056580	1.01	129	0.43	A	88	G	41	Zm00001d027619	GO:0000272,GO:0016161,GO:0042309,GO:0050825,GO:0050826,GO:0000272,GO:0016161	GAAGGTGACCAAGTTCATGCTGCGTACTGAAGAAGAAAAAAG	GAAGGTCGGAGTCAACGGATTGCGTACTGAAGAAGAAAAAAA	GGATTATGGGTTCTGCTGGA
Chr1-9121073	1	9121073	9056738	1.01	253	0.5	C	131	T	122	Zm00001d027619	GO:0000272,GO:0016161,GO:0042309,GO:0050825,GO:0050826,GO:0000272,GO:0016161	GAAGGTGACCAAGTTCATGCTTTATCCTTTTTGGTTTCCTGC	GAAGGTCGGAGTCAACGGATTTTATCCTTTTTGGTTTCCTGT	TGGTCCTTGTCCATCTCCTC
Chr1-9121238	1	9121238	9056903	1.01	362	0.43	C	247	A	115	Zm00001d027619	GO:0000272,GO:0016161,GO:0042309,GO:0050825,GO:0050826,GO:0000272,GO:0016161	GAAGGTGACCAAGTTCATGCTATGCCCGTGCTCAAGGGCCGC	GAAGGTCGGAGTCAACGGATTATGCCCGTGCTCAAGGGCCGA	AAGGCATGCATTACCCTGTC
Chr1-9121660	1	9121660	9057325	1.01	343	0.47	C	214	G	129	Zm00001d027619	GO:0000272,GO:0016161,GO:0042309,GO:0050825,GO:0050826,GO:0000272,GO:0016161	GAAGGTGACCAAGTTCATGCTTTCTTCCGGCGCGAGGGCGGG	GAAGGTCGGAGTCAACGGATTTTCTTCCGGCGCGAGGGCGGC	CGACCGGGTGTTGTAGTACC
Chr1-9122386	1	9122386	9058051	1.01	347	0.44	C	233	T	114	Zm00001d027619	GO:0000272,GO:0016161,GO:0042309,GO:0050825,GO:0050826,GO:0000272,GO:0016161	GAAGGTGACCAAGTTCATGCTGACGGGGTGGCACGCTGCGAT	GAAGGTCGGAGTCAACGGATTGACGGGGTGGCACGCTGCGAC	TTCCGCTGTACGCACACTAC
Chr1-9122636	1	9122636	9058301	1.01	332	0.49	T	190	C	142	Zm00001d027619	GO:0000272,GO:0016161,GO:0042309,GO:0050825,GO:0050826,GO:0000272,GO:0016161	GAAGGTGACCAAGTTCATGCTTATCCTACACCTACAGAATGT	GAAGGTCGGAGTCAACGGATTTATCCTACACCTACAGAATGC	CTGAAGCACGAACGACAATG
Chr1-9122685	1	9122685	9058350	1.01	140	0.43	G	96	A	44	Zm00001d027619	GO:0000272,GO:0016161,GO:0042309,GO:0050825,GO:0050826,GO:0000272,GO:0016161	GAAGGTGACCAAGTTCATGCTACGAAGATACAAACTTCTACA	GAAGGTCGGAGTCAACGGATTACGAAGATACAAACTTCTACG	ACACGTAGCCACGTAGGGTT
Chr1-9231481	1	9231481	9167219	1.01	120	0.46	C	76	A	44	Zm00001d027622	GO:0005515,GO:0008270,GO:0005515,GO:0008270	GAAGGTGACCAAGTTCATGCTTAGATCTTCAGTCTGATAATA	GAAGGTCGGAGTCAACGGATTTAGATCTTCAGTCTGATAATC	AAGTGCAATTTTGGTCCCTG
Chr1-9232214	1	9232214	9167952	1.01	114	0.49	G	64	T	50	Zm00001d027622	GO:0005515,GO:0008270,GO:0005515,GO:0008270	GAAGGTGACCAAGTTCATGCTTAGTGTTGTGGTTAAGGAGGT	GAAGGTCGGAGTCAACGGATTTAGTGTTGTGGTTAAGGAGGG	AGAGTGACCAGAAACCCCCT
Chr1-9232967	1	9232967	9168705	1.01	182	0.47	C	115	G	67	Zm00001d027622	GO:0005515,GO:0008270,GO:0005515,GO:0008270	GAAGGTGACCAAGTTCATGCTCAGCCGGCCATCCAGGTCCAG	GAAGGTCGGAGTCAACGGATTCAGCCGGCCATCCAGGTCCAC	ACCAGCTGCAGGAACAAACT
Chr1-9341714	1	9341714	9277456	1.01	310	0.48	C	188	G	122	Zm00001d027624	-	GAAGGTGACCAAGTTCATGCTCCGGAGCTGGGGGGCGACGAC	GAAGGTCGGAGTCAACGGATTCCGGAGCTGGGGGGCGACGAG	AACCGAAAGCTCTCTCCCTC
Chr1-9341754	1	9341754	9277496	1.01	363	0.45	G	240	A	123	Zm00001d027624	-	GAAGGTGACCAAGTTCATGCTTGACCAGACCTGTGGTGATGG	GAAGGTCGGAGTCAACGGATTTGACCAGACCTGTGGTGATGA	CTTCCTTCCTTCCGCTCTCT
Chr1-9343294	1	9343294	9279036	1.01	364	0.49	C	212	A	152	Zm00001d027624	-	GAAGGTGACCAAGTTCATGCTACTAAAGGACCAAAGAAGCCC	GAAGGTCGGAGTCAACGGATTACTAAAGGACCAAAGAAGCCA	CATGCGTTGTCCATATTTGC
Chr1-9343323	1	9343323	9279065	1.01	366	0.49	A	212	G	154	Zm00001d027624	-	GAAGGTGACCAAGTTCATGCTAGCAGTTCGGTGTGTGCGAGA	GAAGGTCGGAGTCAACGGATTAGCAGTTCGGTGTGTGCGAGG	CATGCGTTGTCCATATTTGC
Chr1-9343471	1	9343471	9279213	1.01	368	0.48	T	219	C	149	Zm00001d027624	-	GAAGGTGACCAAGTTCATGCTTGCGAAACCGATTCAACAGAT	GAAGGTCGGAGTCAACGGATTTGCGAAACCGATTCAACAGAC	AAGTACGTCTCTTGCGGGTG
Chr1-9343642	1	9343642	9279384	1.01	365	0.49	T	211	G	154	Zm00001d027624	-	GAAGGTGACCAAGTTCATGCTTGGTTCTTTGAGAACGGAGCT	GAAGGTCGGAGTCAACGGATTTGGTTCTTTGAGAACGGAGCG	CTGACGAGCTCCTTCCTGTC
Chr1-9343753	1	9343753	9279495	1.01	365	0.49	T	209	C	156	Zm00001d027624	-	GAAGGTGACCAAGTTCATGCTTGGATTGATCTCCCTGATGAT	GAAGGTCGGAGTCAACGGATTTGGATTGATCTCCCTGATGAC	TGCAATGTCAGTGAAGGTCC
Chr1-9343783	1	9343783	9279525	1.01	361	0.49	T	201	C	160	Zm00001d027624	-	GAAGGTGACCAAGTTCATGCTGAGCTCGTCAGAGCTGGCAAT	GAAGGTCGGAGTCAACGGATTGAGCTCGTCAGAGCTGGCAAC	GACCTTCTGCAGAGCGAAAC
Chr1-9343918	1	9343918	9279660	1.01	367	0.48	G	219	A	148	Zm00001d027624	-	GAAGGTGACCAAGTTCATGCTTTTGCGAGTTTCGCTCTGCAG	GAAGGTCGGAGTCAACGGATTTTTGCGAGTTTCGCTCTGCAA	TAGATGATCGCCTTGTTCCC
Chr1-9343963	1	9343963	9279705	1.01	366	0.5	A	196	C	170	Zm00001d027624	-	GAAGGTGACCAAGTTCATGCTTGGGAGCACTTCACCCTCCGA	GAAGGTCGGAGTCAACGGATTTGGGAGCACTTCACCCTCCGC	TAGATGATCGCCTTGTTCCC
Chr1-9344489	1	9344489	9280231	1.01	362	0.48	A	216	G	146	Zm00001d027624	-	GAAGGTGACCAAGTTCATGCTCGCCATCATTGTTTACCCCTG	GAAGGTCGGAGTCAACGGATTCGCCATCATTGTTTACCCCTA	CAGCCCACCATATGTACGAA
Chr1-9344518	1	9344518	9280260	1.01	363	0.45	C	237	T	126	Zm00001d027624	-	GAAGGTGACCAAGTTCATGCTATCTGTACCCTAGAGCTGTAT	GAAGGTCGGAGTCAACGGATTATCTGTACCCTAGAGCTGTAC	GCATCGGGCTAAATAAGCAG
Chr1-9344559	1	9344559	9280301	1.01	367	0.46	C	237	T	130	Zm00001d027624	-	GAAGGTGACCAAGTTCATGCTGATACTGTATGTGATAAGAAT	GAAGGTCGGAGTCAACGGATTGATACTGTATGTGATAAGAAC	AGGCACAATACAAGCGCAAT
Chr1-9346207	1	9346207	9281952	1.01	127	0.45	C	83	A	44	Zm00001d027625	GO:0000166,GO:0005524,GO:0006810,GO:0016021,GO:0016887,GO:0017111,GO:0042626,GO:0055085	GAAGGTGACCAAGTTCATGCTGTAATCCAGCCGTCATCTCCA	GAAGGTCGGAGTCAACGGATTGTAATCCAGCCGTCATCTCCC	GCTTTTGTTTGCTGTGTCCA
Chr1-9346282	1	9346282	9282027	1.01	128	0.49	C	72	G	56	Zm00001d027625	GO:0000166,GO:0005524,GO:0006810,GO:0016021,GO:0016887,GO:0017111,GO:0042626,GO:0055085	GAAGGTGACCAAGTTCATGCTATTCAGCACAGGATGAGTTAC	GAAGGTCGGAGTCAACGGATTATTCAGCACAGGATGAGTTAG	GCTTTTGTTTGCTGTGTCCA
Chr1-9346365	1	9346365	9282110	1.01	239	0.46	T	154	C	85	Zm00001d027625	GO:0000166,GO:0005524,GO:0006810,GO:0016021,GO:0016887,GO:0017111,GO:0042626,GO:0055085	GAAGGTGACCAAGTTCATGCTCTGAATTTCTGAAGCAGAAAC	GAAGGTCGGAGTCAACGGATTCTGAATTTCTGAAGCAGAAAT	GCTTTTGTTTGCTGTGTCCA
Chr1-9346435	1	9346435	9282180	1.01	267	0.5	G	143	A	124	Zm00001d027625	GO:0000166,GO:0005524,GO:0006810,GO:0016021,GO:0016887,GO:0017111,GO:0042626,GO:0055085	GAAGGTGACCAAGTTCATGCTTGGACACAGCAAACAAAAGCG	GAAGGTCGGAGTCAACGGATTTGGACACAGCAAACAAAAGCA	ACATTACCCGAAGCTGATGC
Chr1-9346594	1	9346594	9282339	1.01	344	0.47	C	211	A	133	Zm00001d027625	GO:0000166,GO:0005524,GO:0006810,GO:0016021,GO:0016887,GO:0017111,GO:0042626,GO:0055085	GAAGGTGACCAAGTTCATGCTGTAATGTACTAGTGTCACCAA	GAAGGTCGGAGTCAACGGATTGTAATGTACTAGTGTCACCAC	ATGAGTGGGAGGAACACTGG
Chr1-9346746	1	9346746	9282491	1.01	367	0.5	A	190	T	177	Zm00001d027625	GO:0000166,GO:0005524,GO:0006810,GO:0016021,GO:0016887,GO:0017111,GO:0042626,GO:0055085	GAAGGTGACCAAGTTCATGCTGGACCTCTATGGCGCAAGCAT	GAAGGTCGGAGTCAACGGATTGGACCTCTATGGCGCAAGCAA	TCGGAATACTCCACTCGGTC
Chr1-9346913	1	9346913	9282658	1.01	365	0.5	A	189	G	176	Zm00001d027625	GO:0000166,GO:0005524,GO:0006810,GO:0016021,GO:0016887,GO:0017111,GO:0042626,GO:0055085	GAAGGTGACCAAGTTCATGCTTGGGGCGTGTCGAACTCTGCG	GAAGGTCGGAGTCAACGGATTTGGGGCGTGTCGAACTCTGCA	TCTGGTCCTTTTCCAACTCG
Chr1-9347203	1	9347203	9282948	1.01	368	0.5	T	187	C	181	Zm00001d027625	GO:0000166,GO:0005524,GO:0006810,GO:0016021,GO:0016887,GO:0017111,GO:0042626,GO:0055085	GAAGGTGACCAAGTTCATGCTTGGTACAGACTGTGCAGTCCT	GAAGGTCGGAGTCAACGGATTTGGTACAGACTGTGCAGTCCC	ATAACTGGAGCGTGGGACAG
Chr1-9347253	1	9347253	9282998	1.01	368	0.42	A	256	G	112	Zm00001d027625	GO:0000166,GO:0005524,GO:0006810,GO:0016021,GO:0016887,GO:0017111,GO:0042626,GO:0055085	GAAGGTGACCAAGTTCATGCTAGATTGTCTGTTGCTGTGTCG	GAAGGTCGGAGTCAACGGATTAGATTGTCTGTTGCTGTGTCA	ATAACTGGAGCGTGGGACAG
Chr1-9347340	1	9347340	9283085	1.01	367	0.5	A	186	G	181	Zm00001d027625	GO:0000166,GO:0005524,GO:0006810,GO:0016021,GO:0016887,GO:0017111,GO:0042626,GO:0055085	GAAGGTGACCAAGTTCATGCTATAAGTTGGCGCTGTCCCACG	GAAGGTCGGAGTCAACGGATTATAAGTTGGCGCTGTCCCACA	CCTCCTTTGAAGAGTGGGAA
Chr1-9347637	1	9347637	9283382	1.01	366	0.42	T	256	C	110	Zm00001d027625	GO:0000166,GO:0005524,GO:0006810,GO:0016021,GO:0016887,GO:0017111,GO:0042626,GO:0055085	GAAGGTGACCAAGTTCATGCTATTTCTTGATCAGTGCACTCC	GAAGGTCGGAGTCAACGGATTATTTCTTGATCAGTGCACTCT	AATTGGCCTTCATGATCTGC
Chr1-9348189	1	9348189	9283934	1.01	359	0.5	T	188	C	171	Zm00001d027625	GO:0000166,GO:0005524,GO:0006810,GO:0016021,GO:0016887,GO:0017111,GO:0042626,GO:0055085	GAAGGTGACCAAGTTCATGCTTGGACGGCAGTTCTCAATAAT	GAAGGTCGGAGTCAACGGATTTGGACGGCAGTTCTCAATAAC	TGATAGGTATGGCTGGCCTC
Chr1-9349593	1	9349593	9285338	1.01	360	0.49	G	200	A	160	Zm00001d027625	GO:0000166,GO:0005524,GO:0006810,GO:0016021,GO:0016887,GO:0017111,GO:0042626,GO:0055085	GAAGGTGACCAAGTTCATGCTGCCACAAGAAGGCTTCTCATG	GAAGGTCGGAGTCAACGGATTGCCACAAGAAGGCTTCTCATA	CAGAAGGAGATGCTCCCAAG
Chr1-9349770	1	9349770	9285515	1.01	363	0.5	A	196	G	167	Zm00001d027625	GO:0000166,GO:0005524,GO:0006810,GO:0016021,GO:0016887,GO:0017111,GO:0042626,GO:0055085	GAAGGTGACCAAGTTCATGCTATAATTAGTGGTATCAGTGTA	GAAGGTCGGAGTCAACGGATTATAATTAGTGGTATCAGTGTG	AAGGGAACGTGGAAAAGTGA
Chr1-9349849	1	9349849	9285594	1.01	367	0.5	G	201	C	166	Zm00001d027625	GO:0000166,GO:0005524,GO:0006810,GO:0016021,GO:0016887,GO:0017111,GO:0042626,GO:0055085	GAAGGTGACCAAGTTCATGCTCCCTTTCCTCCTCTTGAACAG	GAAGGTCGGAGTCAACGGATTCCCTTTCCTCCTCTTGAACAC	TCCCAACAAAAGATTGACACC
Chr1-9350028	1	9350028	9285773	1.01	367	0.49	G	203	T	164	Zm00001d027625	GO:0000166,GO:0005524,GO:0006810,GO:0016021,GO:0016887,GO:0017111,GO:0042626,GO:0055085	GAAGGTGACCAAGTTCATGCTGAATCTTCAAATATATCCATG	GAAGGTCGGAGTCAACGGATTGAATCTTCAAATATATCCATT	GCCATATCACACAAGCTGGA
Chr1-9350703	1	9350703	9286448	1.01	363	0.5	C	198	T	165	Zm00001d027625	GO:0000166,GO:0005524,GO:0006810,GO:0016021,GO:0016887,GO:0017111,GO:0042626,GO:0055085	GAAGGTGACCAAGTTCATGCTAATGCCTCTATCACCAATAAC	GAAGGTCGGAGTCAACGGATTAATGCCTCTATCACCAATAAT	CTGTTTGGCAGTCAAATGGA
Chr1-9350766	1	9350766	9286511	1.01	358	0.5	T	196	G	162	Zm00001d027625	GO:0000166,GO:0005524,GO:0006810,GO:0016021,GO:0016887,GO:0017111,GO:0042626,GO:0055085	GAAGGTGACCAAGTTCATGCTACAGCAAGCTGCAATGACTCT	GAAGGTCGGAGTCAACGGATTACAGCAAGCTGCAATGACTCG	TCCAGGTCAGGATAAGTGGC
Chr1-9350988	1	9350988	9286733	1.01	361	0.49	T	201	G	160	Zm00001d027625	GO:0000166,GO:0005524,GO:0006810,GO:0016021,GO:0016887,GO:0017111,GO:0042626,GO:0055085	GAAGGTGACCAAGTTCATGCTAATTTGGGTATCTCCCCGAGT	GAAGGTCGGAGTCAACGGATTAATTTGGGTATCTCCCCGAGG	TGGAACCCATACACTCTGACC
Chr1-9351012	1	9351012	9286757	1.01	360	0.5	A	187	G	173	Zm00001d027625	GO:0000166,GO:0005524,GO:0006810,GO:0016021,GO:0016887,GO:0017111,GO:0042626,GO:0055085	GAAGGTGACCAAGTTCATGCTGACGATAGTAGACTTGATTTA	GAAGGTCGGAGTCAACGGATTGACGATAGTAGACTTGATTTG	TGGAACCCATACACTCTGACC
Chr1-9351369	1	9351369	9287114	1.01	349	0.49	T	193	G	156	Zm00001d027625	GO:0000166,GO:0005524,GO:0006810,GO:0016021,GO:0016887,GO:0017111,GO:0042626,GO:0055085	GAAGGTGACCAAGTTCATGCTCAAGTCCCAAAAGTTATGACT	GAAGGTCGGAGTCAACGGATTCAAGTCCCAAAAGTTATGACG	AGATGAGGAACGTGGAATGC
Chr1-9351466	1	9351466	9287211	1.01	294	0.47	T	183	C	111	Zm00001d027625	GO:0000166,GO:0005524,GO:0006810,GO:0016021,GO:0016887,GO:0017111,GO:0042626,GO:0055085	GAAGGTGACCAAGTTCATGCTATTCCACGTTCCTCATCTCTT	GAAGGTCGGAGTCAACGGATTATTCCACGTTCCTCATCTCTC	AAAGCTGCAGGAGCACTACC
Chr1-9351520	1	9351520	9287265	1.01	357	0.5	T	195	C	162	Zm00001d027625	GO:0000166,GO:0005524,GO:0006810,GO:0016021,GO:0016887,GO:0017111,GO:0042626,GO:0055085	GAAGGTGACCAAGTTCATGCTGAAGCTTCAAAATCCTCATAT	GAAGGTCGGAGTCAACGGATTGAAGCTTCAAAATCCTCATAC	ATCGCCATGGTTTCAACATT
Chr1-9351606	1	9351606	9287351	1.01	355	0.42	G	247	A	108	Zm00001d027625	GO:0000166,GO:0005524,GO:0006810,GO:0016021,GO:0016887,GO:0017111,GO:0042626,GO:0055085	GAAGGTGACCAAGTTCATGCTTGCTCCTGCAGCTTTGCCACA	GAAGGTCGGAGTCAACGGATTTGCTCCTGCAGCTTTGCCACG	ATCATTCTTGCTCTCGCCAT
Chr1-9351645	1	9351645	9287390	1.01	353	0.5	T	181	C	172	Zm00001d027625	GO:0000166,GO:0005524,GO:0006810,GO:0016021,GO:0016887,GO:0017111,GO:0042626,GO:0055085	GAAGGTGACCAAGTTCATGCTGATAGCACAGTTGCTACCAAT	GAAGGTCGGAGTCAACGGATTGATAGCACAGTTGCTACCAAC	CCACACGAGTGGTGAGATTG
Chr1-9352494	1	9352494	9288239	1.01	318	0.41	T	228	C	90	Zm00001d027625	GO:0000166,GO:0005524,GO:0006810,GO:0016021,GO:0016887,GO:0017111,GO:0042626,GO:0055085	GAAGGTGACCAAGTTCATGCTGCGAAGTTGGCAACCATGTGC	GAAGGTCGGAGTCAACGGATTGCGAAGTTGGCAACCATGTGT	TCTGCGTTGTCATTGCGTA
Chr1-9353078	1	9353078	9288823	1.01	338	0.47	G	210	C	128	Zm00001d027625	GO:0000166,GO:0005524,GO:0006810,GO:0016021,GO:0016887,GO:0017111,GO:0042626,GO:0055085	GAAGGTGACCAAGTTCATGCTTTAAAAGGCATTGGGGTTGGG	GAAGGTCGGAGTCAACGGATTTTAAAAGGCATTGGGGTTGGC	CCAAAACGCCTCCTTTGTT
Chr1-9405100	1	9405100	9340890	1.01	354	0.48	C	214	T	140	Zm00001d027626	GO:0008152,GO:0008168	GAAGGTGACCAAGTTCATGCTTACAAAAATCCTTCAGGTTAT	GAAGGTCGGAGTCAACGGATTTACAAAAATCCTTCAGGTTAC	TGATGTCTGCAGTGCTTTCC
Chr1-9405147	1	9405147	9340937	1.01	354	0.5	A	194	G	160	Zm00001d027626	GO:0008152,GO:0008168	GAAGGTGACCAAGTTCATGCTCATTCACAGCTCGAAGTACAG	GAAGGTCGGAGTCAACGGATTCATTCACAGCTCGAAGTACAA	TTCAGGCTTGTGGACAAATG
Chr1-9405406	1	9405406	9341196	1.01	326	0.43	G	225	A	101	Zm00001d027626	GO:0008152,GO:0008168	GAAGGTGACCAAGTTCATGCTAAGAGAGGGAGTATAGCATCA	GAAGGTCGGAGTCAACGGATTAAGAGAGGGAGTATAGCATCG	TTTGCTGAGCAGAATCATGG
Chr1-9405613	1	9405613	9341403	1.01	358	0.42	C	252	G	106	Zm00001d027626	GO:0008152,GO:0008168	GAAGGTGACCAAGTTCATGCTCCATCTGTAGCTAAAACAAAG	GAAGGTCGGAGTCAACGGATTCCATCTGTAGCTAAAACAAAC	AGCAAAAGGGTCCTGGAGTT
Chr1-9407998	1	9407998	9343788	1.01	286	0.44	G	192	A	94	Zm00001d027626	GO:0008152,GO:0008168	GAAGGTGACCAAGTTCATGCTCTAGCTGAATTTAGGGTGAAG	GAAGGTCGGAGTCAACGGATTCTAGCTGAATTTAGGGTGAAA	TCGTTTCTGACAAGTGCCTG
Chr1-9489098	1	9489098	9424889	1.01	310	0.5	T	170	C	140	Zm00001d027630	-	GAAGGTGACCAAGTTCATGCTAGCTCGTCGGATAGATCGGGC	GAAGGTCGGAGTCAACGGATTAGCTCGTCGGATAGATCGGGT	CGACAGGCTTAGCAAGATCC
Chr1-9489137	1	9489137	9424928	1.01	330	0.49	C	183	G	147	Zm00001d027630	-	GAAGGTGACCAAGTTCATGCTCTGATAGCTCAGGAAATGGCC	GAAGGTCGGAGTCAACGGATTCTGATAGCTCAGGAAATGGCG	CGACAGGCTTAGCAAGATCC
Chr1-9489377	1	9489377	9425168	1.01	311	0.46	T	202	C	109	Zm00001d027630	-	GAAGGTGACCAAGTTCATGCTGGGTACCAGCCACCAAGAGGT	GAAGGTCGGAGTCAACGGATTGGGTACCAGCCACCAAGAGGC	TGGAATTCCTTCGACTGGAG
Chr1-9489775	1	9489775	9425566	1.01	325	0.48	G	197	A	128	Zm00001d027630	-	GAAGGTGACCAAGTTCATGCTAGCTCATGTGAAGGAAGATAA	GAAGGTCGGAGTCAACGGATTAGCTCATGTGAAGGAAGATAG	AACAGGCGCTTCAGAATCAT
Chr1-9489911	1	9489911	9425702	1.01	346	0.4	G	249	C	97	Zm00001d027630	-	GAAGGTGACCAAGTTCATGCTTCAAGGCATCTGAGTGATGAG	GAAGGTCGGAGTCAACGGATTTCAAGGCATCTGAGTGATGAC	ATGCAACCCTGCAAAGATTC
Chr1-9490223	1	9490223	9426014	1.01	332	0.4	C	239	A	93	Zm00001d027630	-	GAAGGTGACCAAGTTCATGCTTCCAGTGAGATGACCCAGGAC	GAAGGTCGGAGTCAACGGATTTCCAGTGAGATGACCCAGGAA	AACTGGTGGGTAGCATCAGG
Chr1-9490277	1	9490277	9426068	1.01	332	0.49	G	188	T	144	Zm00001d027630	-	GAAGGTGACCAAGTTCATGCTGGTGAAATGCTTGCCATGCCG	GAAGGTCGGAGTCAACGGATTGGTGAAATGCTTGCCATGCCT	AGACCGGAACAGATCGTGAC
Chr1-9490517	1	9490517	9426308	1.01	340	0.45	C	225	G	115	Zm00001d027630	-	GAAGGTGACCAAGTTCATGCTCCTACAGTGCCGAAGGAGGTC	GAAGGTCGGAGTCAACGGATTCCTACAGTGCCGAAGGAGGTG	TGGGCTAGGCTTCTCCTTTT
Chr1-9490673	1	9490673	9426464	1.01	361	0.44	C	245	T	116	Zm00001d027630	-	GAAGGTGACCAAGTTCATGCTGTAGCAGTTGCTAAACCAGAT	GAAGGTCGGAGTCAACGGATTGTAGCAGTTGCTAAACCAGAC	CCGATTGGTCCGTGATTAAA
Chr1-9491004	1	9491004	9426795	1.01	329	0.47	G	202	A	127	Zm00001d027630	-	GAAGGTGACCAAGTTCATGCTATATCAGCGAGAAATCCCCCA	GAAGGTCGGAGTCAACGGATTATATCAGCGAGAAATCCCCCG	TGTTCTCAACAGCAAACATGC
Chr1-9491251	1	9491251	9427042	1.01	306	0.4	A	220	C	86	Zm00001d027630	-	GAAGGTGACCAAGTTCATGCTCAGAGCCTCTATCCAGGTCTA	GAAGGTCGGAGTCAACGGATTCAGAGCCTCTATCCAGGTCTC	GTAGAACACTGCGGAGGAGC
Chr1-9491769	1	9491769	9427560	1.01	283	0.45	G	186	T	97	Zm00001d027630	-	GAAGGTGACCAAGTTCATGCTGCGGCGGACTGGGTTGTCGGT	GAAGGTCGGAGTCAACGGATTGCGGCGGACTGGGTTGTCGGG	CCGGATTGGAAGTAAAAGCA
Chr1-9491897	1	9491897	9427688	1.01	365	0.48	G	216	C	149	Zm00001d027630	-	GAAGGTGACCAAGTTCATGCTTTCGGAGCTTGCCGGCGCTGC	GAAGGTCGGAGTCAACGGATTTTCGGAGCTTGCCGGCGCTGG	TGCAGCAGCTGTATTCATCC
Chr1-9491951	1	9491951	9427742	1.01	180	0.45	C	118	A	62	Zm00001d027630	-	GAAGGTGACCAAGTTCATGCTCCCTGCTTGTGGTGGCGTCCA	GAAGGTCGGAGTCAACGGATTCCCTGCTTGTGGTGGCGTCCC	CAGCAGGGAACACTTTGAGC
Chr1-9556079	1	9556079	9491874	1.01	211	0.47	C	132	T	79	Zm00001d027633	-	GAAGGTGACCAAGTTCATGCTCCTGATTCAATGAAGCATAAT	GAAGGTCGGAGTCAACGGATTCCTGATTCAATGAAGCATAAC	CAGAAGCTTGCCATCTCTGA
Chr1-9580227	1	9580227	9516022	1.01	313	0.47	A	192	G	121	Zm00001d027633	-	GAAGGTGACCAAGTTCATGCTATCCCGGCATTTCCAGATCTG	GAAGGTCGGAGTCAACGGATTATCCCGGCATTTCCAGATCTA	CGCTTGAAGAGCAAGGAGAC
Chr1-9582851	1	9582851	9518646	1.01	339	0.46	G	218	A	121	Zm00001d027633	-	GAAGGTGACCAAGTTCATGCTTGGATGGCCAGCACTAGTAAA	GAAGGTCGGAGTCAACGGATTTGGATGGCCAGCACTAGTAAG	AAACCTGTGCAGCTGTTGGT
Chr1-9582887	1	9582887	9518682	1.01	339	0.46	C	218	T	121	Zm00001d027633	-	GAAGGTGACCAAGTTCATGCTCACTCGCTACACCAAGAAACT	GAAGGTCGGAGTCAACGGATTCACTCGCTACACCAAGAAACC	CAAACTGTCAGGCAATGCAG
Chr1-9601635	1	9601635	9537433	1.01	323	0.47	G	202	T	121	Zm00001d027633	-	GAAGGTGACCAAGTTCATGCTAGCGAGATGCAAGAAAATCTT	GAAGGTCGGAGTCAACGGATTAGCGAGATGCAAGAAAATCTG	AGAACAAGCTCACACAGGCA
Chr1-9602938	1	9602938	9538736	1.01	326	0.48	T	192	G	134	Zm00001d027633	-	GAAGGTGACCAAGTTCATGCTAAAGGAACTCACCACTCTTCG	GAAGGTCGGAGTCAACGGATTAAAGGAACTCACCACTCTTCT	TGATAACTGTCATGGTAACCTGC
Chr1-9619259	1	9619259	9555059	1.01	359	0.48	T	218	C	141	-		GAAGGTGACCAAGTTCATGCTGTGACATCAAGCCCTACATGC	GAAGGTCGGAGTCAACGGATTGTGACATCAAGCCCTACATGT	AGGCAAGAGCCCACAAATAA
Chr1-9620747	1	9620747	-	1.01	128	0.5	A	64	C	64	-		GAAGGTGACCAAGTTCATGCTAAGCAGGAAGTAAGATAGGAA	GAAGGTCGGAGTCAACGGATTAAGCAGGAAGTAAGATAGGAC	TGAGGCAGTAGTTGACGAACA
Chr1-9625119	1	9625119	9560919	1.01	337	0.48	T	206	C	131	-		GAAGGTGACCAAGTTCATGCTACTCCAAAAACAGGCTTTATC	GAAGGTCGGAGTCAACGGATTACTCCAAAAACAGGCTTTATT	GGGACACAGTACGTAGCTGAAA
Chr1-9629621	1	9629621	9565423	1.01	365	0.43	C	251	T	114	-		GAAGGTGACCAAGTTCATGCTTCCATGTTGAGGGCACGATGT	GAAGGTCGGAGTCAACGGATTTCCATGTTGAGGGCACGATGC	CCTGGAAGCTGGTTAGGTGA
Chr1-9629907	1	9629907	9565709	1.01	362	0.5	G	192	A	170	-		GAAGGTGACCAAGTTCATGCTAAATTAGGTGGGTATGTTGAA	GAAGGTCGGAGTCAACGGATTAAATTAGGTGGGTATGTTGAG	ACTAGCACGTGTCCTCTGGC
Chr1-9629972	1	9629972	9565774	1.01	364	0.47	T	227	A	137	-		GAAGGTGACCAAGTTCATGCTCTCGCTGAACCAAATATGTAA	GAAGGTCGGAGTCAACGGATTCTCGCTGAACCAAATATGTAT	GTTACATGCACGCCGAAAT
Chr1-9630078	1	9630078	9565880	1.01	312	0.44	G	211	A	101	-		GAAGGTGACCAAGTTCATGCTTTTAATGTATGACGATTCAGA	GAAGGTCGGAGTCAACGGATTTTTAATGTATGACGATTCAGG	ATCCATCGTGTGTGCAGAAG
Chr1-9638375	1	9638375	9574177	1.01	105	0.41	C	75	A	30	Zm00001d027637	-	GAAGGTGACCAAGTTCATGCTTGCATTTTCGCCCCACAAGCC	GAAGGTCGGAGTCAACGGATTTGCATTTTCGCCCCACAAGCA	ATGCAGTTTCCCAGTTTGCT
Chr1-9638428	1	9638428	9574230	1.01	183	0.45	G	120	A	63	Zm00001d027637	-	GAAGGTGACCAAGTTCATGCTCCGGCGCGGAGATGACCTGCA	GAAGGTCGGAGTCAACGGATTCCGGCGCGGAGATGACCTGCG	GGACTTCGCTGATCTGAAGG
Chr1-9638471	1	9638471	9574273	1.01	200	0.46	C	129	T	71	Zm00001d027637	-	GAAGGTGACCAAGTTCATGCTTGTTGAACGATCTGTCAACCC	GAAGGTCGGAGTCAACGGATTTGTTGAACGATCTGTCAACCT	GGACTTCGCTGATCTGAAGG
Chr1-9638787	1	9638787	9574589	1.01	251	0.48	C	153	G	98	Zm00001d027637	-	GAAGGTGACCAAGTTCATGCTTTCTTCGTGCTGGCATCCTTC	GAAGGTCGGAGTCAACGGATTTTCTTCGTGCTGGCATCCTTG	GGTCTGAAGAGCAGATTCGG
Chr1-9638943	1	9638943	9574745	1.01	246	0.5	T	134	C	112	Zm00001d027637	-	GAAGGTGACCAAGTTCATGCTTCTTTCTGAAGATAAGCCCTC	GAAGGTCGGAGTCAACGGATTTCTTTCTGAAGATAAGCCCTT	ATCCTTTACGCAGCTCTGGA
Chr1-9638977	1	9638977	9574779	1.01	169	0.5	G	91	A	78	Zm00001d027637	-	GAAGGTGACCAAGTTCATGCTATCCGTTTTCATCTATGCTCG	GAAGGTCGGAGTCAACGGATTATCCGTTTTCATCTATGCTCA	ATCCTTTACGCAGCTCTGGA
Chr1-9986467	1	9986467	9922209	1.01	263	0.4	C	191	G	72	-		GAAGGTGACCAAGTTCATGCTCCCATCAATACTTTGGCAAAG	GAAGGTCGGAGTCAACGGATTCCCATCAATACTTTGGCAAAC	GAGAGGGGAAATTTTCTGGG
Chr1-9987026	1	9987026	9922768	1.01	265	0.48	A	162	C	103	Zm00001d027646	GO:0008375,GO:0016020,GO:0008375,GO:0016020	GAAGGTGACCAAGTTCATGCTCTGCTGAGGGTCGACCAGGGA	GAAGGTCGGAGTCAACGGATTCTGCTGAGGGTCGACCAGGGC	AAATCCAGAGTTGCCGACAG
Chr1-9988259	1	9988259	9924001	1.01	348	0.47	T	217	C	131	Zm00001d027646	GO:0008375,GO:0016020,GO:0008375,GO:0016020	GAAGGTGACCAAGTTCATGCTTTCTACGCCACCCAAAAGCGT	GAAGGTCGGAGTCAACGGATTTTCTACGCCACCCAAAAGCGC	CAGAAAAATTGGACCGTAGCA
Chr1-9996697	1	9996697	9932439	1.01	365	0.47	G	228	T	137	Zm00001d027646	GO:0008375,GO:0016020,GO:0008375,GO:0016020	GAAGGTGACCAAGTTCATGCTTCAGGTAACCCAGATGTTCTG	GAAGGTCGGAGTCAACGGATTTCAGGTAACCCAGATGTTCTT	TGCTGGGAATAAAAGTTCCG
Chr1-10062074	1	10062074	9997816	1.01	334	0.43	C	229	T	105	Zm00001d027648	-	GAAGGTGACCAAGTTCATGCTTTCGAACTTCGGTGTCTTGGT	GAAGGTCGGAGTCAACGGATTTTCGAACTTCGGTGTCTTGGC	TCAAGCTTCTTCTCCAGGCT
Chr1-10107923	1	10107923	10043665	1.01	180	0.5	T	94	C	86	Zm00001d027649	GO:0008270,GO:0005515,GO:0008270,GO:0005515,GO:0008270,GO:0008270,GO:0005515,GO:0008270,GO:0008270,GO:0008270	GAAGGTGACCAAGTTCATGCTACTTCTGCGCGAAATGCAACT	GAAGGTCGGAGTCAACGGATTACTTCTGCGCGAAATGCAACC	TTAGCGCGTAAAATCCCATC
Chr1-10108995	1	10108995	10044737	1.01	263	0.49	C	145	T	118	Zm00001d027649	GO:0008270,GO:0005515,GO:0008270,GO:0005515,GO:0008270,GO:0008270,GO:0005515,GO:0008270,GO:0008270,GO:0008270	GAAGGTGACCAAGTTCATGCTTCCCCGATGCCAGCGATCTAT	GAAGGTCGGAGTCAACGGATTTCCCCGATGCCAGCGATCTAC	ATGAGAACGCAGGAACAAGG
Chr1-10109259	1	10109259	10045001	1.01	328	0.46	T	211	C	117	Zm00001d027649	GO:0008270,GO:0005515,GO:0008270,GO:0005515,GO:0008270,GO:0008270,GO:0005515,GO:0008270,GO:0008270,GO:0008270	GAAGGTGACCAAGTTCATGCTCCAGCCGCATGCTCTAGAGTT	GAAGGTCGGAGTCAACGGATTCCAGCCGCATGCTCTAGAGTC	TTTCCTCCATGCAAGCTACC
Chr1-10109313	1	10109313	10045055	1.01	350	0.5	C	189	T	161	Zm00001d027649	GO:0008270,GO:0005515,GO:0008270,GO:0005515,GO:0008270,GO:0008270,GO:0005515,GO:0008270,GO:0008270,GO:0008270	GAAGGTGACCAAGTTCATGCTCATAAACTCGTGGGGTTGTGC	GAAGGTCGGAGTCAACGGATTCATAAACTCGTGGGGTTGTGT	AATTCTTCTTTGCGAAGGCA
Chr1-10109433	1	10109433	10045175	1.01	323	0.48	T	193	A	130	Zm00001d027649	GO:0008270,GO:0005515,GO:0008270,GO:0005515,GO:0008270,GO:0008270,GO:0005515,GO:0008270,GO:0008270,GO:0008270	GAAGGTGACCAAGTTCATGCTTATGTAGATGTATCATATGCT	GAAGGTCGGAGTCAACGGATTTATGTAGATGTATCATATGCA	TTCAAGGTTGAAGCAAGCTC
Chr1-10150901	1	10150901	10086646	1.01	367	0.49	T	214	C	153	Zm00001d027652	-	GAAGGTGACCAAGTTCATGCTGAATTCACGGTTACAAGCAGT	GAAGGTCGGAGTCAACGGATTGAATTCACGGTTACAAGCAGC	ACGAGCTGCTCTTCATCTCC
Chr1-10150982	1	10150982	10086727	1.01	367	0.49	T	206	G	161	Zm00001d027652	-	GAAGGTGACCAAGTTCATGCTAGCGGCGGCCTGAGACAGTCT	GAAGGTCGGAGTCAACGGATTAGCGGCGGCCTGAGACAGTCG	ACCAGTGGGTGTACTGGGTC
Chr1-10151110	1	10151110	10086855	1.01	346	0.43	A	240	G	106	Zm00001d027652	-	GAAGGTGACCAAGTTCATGCTTTTAGTAGTCGGTGGAGGGGA	GAAGGTCGGAGTCAACGGATTTTTAGTAGTCGGTGGAGGGGG	ATTGCCATCGGCTTCATC
Chr1-10151295	1	10151295	10087040	1.01	367	0.45	G	244	C	123	Zm00001d027652	-	GAAGGTGACCAAGTTCATGCTCCGCCCACCAGGATGTTGGCC	GAAGGTCGGAGTCAACGGATTCCGCCCACCAGGATGTTGGCG	AGGGCTCCTGTACTGGGTG
Chr1-10151622	1	10151622	10087367	1.01	353	0.46	C	226	A	127	Zm00001d027652	-	GAAGGTGACCAAGTTCATGCTCCGGAGATGTTCGCGCCCACC	GAAGGTCGGAGTCAACGGATTCCGGAGATGTTCGCGCCCACA	CCTGGAAAAGAAACATGCTGTAG
Chr1-10151949	1	10151949	10087694	1.01	165	0.42	G	115	A	50	Zm00001d027652	-	GAAGGTGACCAAGTTCATGCTTGATATTTTTTTACTGGCCCG	GAAGGTCGGAGTCAACGGATTTGATATTTTTTTACTGGCCCA	CAGGCTTTCGGTAGGTATTTCTT
Chr1-10152062	1	10152062	10087807	1.01	227	0.5	C	123	G	104	Zm00001d027652	-	GAAGGTGACCAAGTTCATGCTTAGTAGTTCTGGGGAGCAGCC	GAAGGTCGGAGTCAACGGATTTAGTAGTTCTGGGGAGCAGCG	GGAAAGCGAAGCCTTTTAGG
Chr1-10152110	1	10152110	10087855	1.01	260	0.49	G	151	A	109	Zm00001d027652	-	GAAGGTGACCAAGTTCATGCTCTGGGCCTTGTGGCATCACAA	GAAGGTCGGAGTCAACGGATTCTGGGCCTTGTGGCATCACAG	CTAGAGGGCTGCAGAGGATG
Chr1-10152159	1	10152159	10087904	1.01	259	0.48	C	156	T	103	Zm00001d027652	-	GAAGGTGACCAAGTTCATGCTTTCTGCCAAGGATTCCCATCC	GAAGGTCGGAGTCAACGGATTTTCTGCCAAGGATTCCCATCT	GGAAAGCGAAGCCTTTTAGG
Chr1-10152251	1	10152251	10087996	1.01	224	0.47	T	138	C	86	Zm00001d027652	-	GAAGGTGACCAAGTTCATGCTGCTTTCCTCGCTTTTGACTTT	GAAGGTCGGAGTCAACGGATTGCTTTCCTCGCTTTTGACTTC	TCGACACCGAATGACTGAAA
Chr1-10152306	1	10152306	10088051	1.01	288	0.5	G	155	A	133	Zm00001d027652	-	GAAGGTGACCAAGTTCATGCTACACTGGCCTTGTATTAAAGA	GAAGGTCGGAGTCAACGGATTACACTGGCCTTGTATTAAAGG	TCGACACCGAATGACTGAAA
Chr1-10152443	1	10152443	10088188	1.01	244	0.43	C	167	T	77	Zm00001d027652	-	GAAGGTGACCAAGTTCATGCTTAGTGCTAGAGCATGACAGAC	GAAGGTCGGAGTCAACGGATTTAGTGCTAGAGCATGACAGAT	CACCAACAGCTTCACGACTT
Chr1-10152558	1	10152558	10088303	1.01	194	0.46	A	124	G	70	Zm00001d027652	-	GAAGGTGACCAAGTTCATGCTCTAGCTGCTCGTTGAAGGCAA	GAAGGTCGGAGTCAACGGATTCTAGCTGCTCGTTGAAGGCAG	TCTCCACCCTCATCTTCGTC
Chr1-10152875	1	10152875	10088620	1.01	287	0.48	G	173	C	114	Zm00001d027652	-	GAAGGTGACCAAGTTCATGCTGGTGGTGAGGAAGAGATGTGC	GAAGGTCGGAGTCAACGGATTGGTGGTGAGGAAGAGATGTGG	ACGACAGTGTCACGCTCAAA
Chr1-10258407	1	10258407	10194158	1.01	286	0.41	C	204	T	82	Zm00001d027655	GO:0007049,GO:0016538,GO:0007049,GO:0016538	GAAGGTGACCAAGTTCATGCTCTGCCCAAGTGAAGCCTCTGC	GAAGGTCGGAGTCAACGGATTCTGCCCAAGTGAAGCCTCTGT	GTCGACCCAACTAGATCCCA
Chr1-10258496	1	10258496	10194247	1.01	312	0.41	G	221	A	91	Zm00001d027655	GO:0007049,GO:0016538,GO:0007049,GO:0016538	GAAGGTGACCAAGTTCATGCTGATTAATCCCTCTGGCTGTTA	GAAGGTCGGAGTCAACGGATTGATTAATCCCTCTGGCTGTTG	AAACCTGATTCCAGCGCTAC
Chr1-10258544	1	10258544	10194295	1.01	199	0.5	C	104	A	95	Zm00001d027655	GO:0007049,GO:0016538,GO:0007049,GO:0016538	GAAGGTGACCAAGTTCATGCTGACTTGGTGTGTGCGTGGCGA	GAAGGTCGGAGTCAACGGATTGACTTGGTGTGTGCGTGGCGC	AAACCTGATTCCAGCGCTAC
Chr1-10261587	1	10261587	10197338	1.01	194	0.5	G	101	A	93	Zm00001d027656	GO:0010277,GO:0016491,GO:0051537,GO:0055114	GAAGGTGACCAAGTTCATGCTTCTGCACCGTTCCAACCACCG	GAAGGTCGGAGTCAACGGATTTCTGCACCGTTCCAACCACCA	TGAAGAGGTTTTGGCTTTCG
Chr1-10261609	1	10261609	10197360	1.01	167	0.5	T	86	G	81	Zm00001d027656	GO:0010277,GO:0016491,GO:0051537,GO:0055114	GAAGGTGACCAAGTTCATGCTCTCCGGCCGCCAAGCATATAG	GAAGGTCGGAGTCAACGGATTCTCCGGCCGCCAAGCATATAT	ACGTGTCGACGTGAAGTGAA
Chr1-10262214	1	10262214	10197965	1.01	256	0.46	G	166	A	90	Zm00001d027656	GO:0010277,GO:0016491,GO:0051537,GO:0055114	GAAGGTGACCAAGTTCATGCTGGTCATTCGATGGCTCCGGCG	GAAGGTCGGAGTCAACGGATTGGTCATTCGATGGCTCCGGCA	CTTTCTCCCACCCATTCTCA
Chr1-10263902	1	10263902	10199653	1.01	247	0.41	G	176	A	71	Zm00001d027656	GO:0010277,GO:0016491,GO:0051537,GO:0055114	GAAGGTGACCAAGTTCATGCTGAGGCCCCTTGTTATGCATTA	GAAGGTCGGAGTCAACGGATTGAGGCCCCTTGTTATGCATTG	TCGCCAAAAATGGGTAACTT
Chr1-10349646	1	10349646	10285401	1.01	111	0.5	C	61	A	50	Zm00001d027659	-	GAAGGTGACCAAGTTCATGCTTCGAACGCGTCGACGACTCCA	GAAGGTCGGAGTCAACGGATTTCGAACGCGTCGACGACTCCC	AATAAACAACTGCCGCCATC
Chr1-10349730	1	10349730	10285485	1.01	239	0.42	A	166	G	73	Zm00001d027659	-	GAAGGTGACCAAGTTCATGCTTCCGCGTCGATGAGGAACCCG	GAAGGTCGGAGTCAACGGATTTCCGCGTCGATGAGGAACCCA	AGCTGCAAGCAAAACCAAAT
Chr1-10351192	1	10351192	10286947	1.01	192	0.47	G	118	A	74	Zm00001d027659	-	GAAGGTGACCAAGTTCATGCTTTTCCATTTCGAGCAATACCA	GAAGGTCGGAGTCAACGGATTTTTCCATTTCGAGCAATACCG	CCTGCTTCAGAAATCTTGGA
Chr1-10615961	1	10615961	10551353	1.01	364	0.5	G	193	A	171	Zm00001d027667	-	GAAGGTGACCAAGTTCATGCTGAAAGGATAAGAATCACCACG	GAAGGTCGGAGTCAACGGATTGAAAGGATAAGAATCACCACA	TTGATGGCTTCAACAAAACG
Chr1-10615982	1	10615982	10551374	1.01	363	0.49	A	211	C	152	Zm00001d027667	-	GAAGGTGACCAAGTTCATGCTGCAAGAAGTGCAACACCTTTC	GAAGGTCGGAGTCAACGGATTGCAAGAAGTGCAACACCTTTA	TTGATGGCTTCAACAAAACG
Chr1-10616075	1	10616075	10551467	1.01	366	0.43	G	251	A	115	Zm00001d027667	-	GAAGGTGACCAAGTTCATGCTTCAACAGTGATAAACATCCCG	GAAGGTCGGAGTCAACGGATTTCAACAGTGATAAACATCCCA	CGACGATCATCATCCTGTTG
Chr1-10616227	1	10616227	10551619	1.01	366	0.43	C	251	T	115	Zm00001d027667	-	GAAGGTGACCAAGTTCATGCTTCAAGACAAGCTTGTGCGTCC	GAAGGTCGGAGTCAACGGATTTCAAGACAAGCTTGTGCGTCT	TGCTCATTGCACTTCTAATGG
Chr1-10616614	1	10616614	10552006	1.01	357	0.43	C	247	G	110	Zm00001d027667	-	GAAGGTGACCAAGTTCATGCTCTGCTTCTCAGGTTCTCATTC	GAAGGTCGGAGTCAACGGATTCTGCTTCTCAGGTTCTCATTG	GGTTACTTCCCATCGGTTCA
Chr1-10616699	1	10616699	10552091	1.01	257	0.43	T	176	A	81	Zm00001d027667	-	GAAGGTGACCAAGTTCATGCTTCAGAGAAGAAACATGTGACA	GAAGGTCGGAGTCAACGGATTTCAGAGAAGAAACATGTGACT	CAGCTATGATCGTTGGGGTT
Chr1-10681433	1	10681433	10616872	1.01	184	0.46	C	118	A	66	Zm00001d027671	-	GAAGGTGACCAAGTTCATGCTCCGTCAAAGCTACTGTCCCCA	GAAGGTCGGAGTCAACGGATTCCGTCAAAGCTACTGTCCCCC	CCTCCGGCAAAGAACTAACA
Chr1-10681501	1	10681501	10616940	1.01	354	0.49	A	201	G	153	Zm00001d027671	-	GAAGGTGACCAAGTTCATGCTGGCTGTTAGTTCTTTGCCGGA	GAAGGTCGGAGTCAACGGATTGGCTGTTAGTTCTTTGCCGGG	GGTTTCTCTCGCAGGCATAC
Chr1-10681585	1	10681585	10617024	1.01	362	0.47	T	222	A	140	Zm00001d027671	-	GAAGGTGACCAAGTTCATGCTGGAGGGTTTCGGCCACCGCCA	GAAGGTCGGAGTCAACGGATTGGAGGGTTTCGGCCACCGCCT	GGTTTCTCTCGCAGGCATAC
Chr1-10681816	1	10681816	10617255	1.01	366	0.47	A	228	C	138	Zm00001d027671	-	GAAGGTGACCAAGTTCATGCTTCGAGCCGCCTCCTTCCAAGA	GAAGGTCGGAGTCAACGGATTTCGAGCCGCCTCCTTCCAAGC	TCGGTGTCTTTTTCTCCTGC
Chr1-10682656	1	10682656	10618095	1.01	129	0.48	A	78	G	51	Zm00001d027671	-	GAAGGTGACCAAGTTCATGCTACCAAAGGAAAAATACCATCA	GAAGGTCGGAGTCAACGGATTACCAAAGGAAAAATACCATCG	GCTTGATGGGCATAAAAGGA
Chr1-10684457	1	10684457	10619896	1.01	349	0.5	T	182	A	167	Zm00001d027671	-	GAAGGTGACCAAGTTCATGCTGGTCGAATCTCTATTGAGTCT	GAAGGTCGGAGTCAACGGATTGGTCGAATCTCTATTGAGTCA	TTGGAATGAGAAAACCCGAG
Chr1-10688083	1	10688083	10623522	1.01	172	0.5	C	88	T	84	Zm00001d027672	GO:0006508,GO:0008236,GO:0016020,GO:0016021	GAAGGTGACCAAGTTCATGCTTCCTGGTGAGAAGATACAGCT	GAAGGTCGGAGTCAACGGATTTCCTGGTGAGAAGATACAGCC	CAGGTGACAACAAGATCCGA
Chr1-10689974	1	10689974	10625413	1.01	315	0.49	C	184	T	131	Zm00001d027672	GO:0006508,GO:0008236,GO:0016020,GO:0016021	GAAGGTGACCAAGTTCATGCTCACCTGATTGATCTTACTCCC	GAAGGTCGGAGTCAACGGATTCACCTGATTGATCTTACTCCT	CACAATACAACTACTGGGGCAA
Chr1-10690027	1	10690027	10625466	1.01	310	0.5	G	162	A	148	Zm00001d027672	GO:0006508,GO:0008236,GO:0016020,GO:0016021	GAAGGTGACCAAGTTCATGCTAACCTGCTCAATTACCATTTA	GAAGGTCGGAGTCAACGGATTAACCTGCTCAATTACCATTTG	GATCCCAGAACACAATATCACAA
Chr1-10752584	1	10752584	10672856	1.01	114	0.44	A	77	C	37	Zm00001d027673	-	GAAGGTGACCAAGTTCATGCTACCGATCGGCCAGAGAAGAGA	GAAGGTCGGAGTCAACGGATTACCGATCGGCCAGAGAAGAGC	GCTCCGGATCAGTAGCCTC
Chr1-10755735	1	10755735	10676007	1.01	129	0.44	G	86	A	43	Zm00001d027674	-	GAAGGTGACCAAGTTCATGCTCTATGGAAGCAAACTGAAGTA	GAAGGTCGGAGTCAACGGATTCTATGGAAGCAAACTGAAGTG	AAGCCACAGAAAAAGAAGCG
Chr1-10755929	1	10755929	10676201	1.01	202	0.46	G	130	A	72	Zm00001d027674	-	GAAGGTGACCAAGTTCATGCTAACTCGTAGGCCTCGTCCTGA	GAAGGTCGGAGTCAACGGATTAACTCGTAGGCCTCGTCCTGG	TTGAGGGCTGAAAACAACCT
Chr1-10757316	1	10757316	10677588	1.01	218	0.48	G	130	A	88	Zm00001d027674	-	GAAGGTGACCAAGTTCATGCTCGGCGAGTGCCACTCGGCACG	GAAGGTCGGAGTCAACGGATTCGGCGAGTGCCACTCGGCACA	GAAGGACACATGCAACATGC
Chr1-10758973	1	10758973	10679245	1.01	356	0.47	T	218	G	138	Zm00001d027675	GO:0019787,GO:0043687,GO:0051246,GO:0019787,GO:0043687,GO:0051246,GO:0019787,GO:0043687,GO:0051246	GAAGGTGACCAAGTTCATGCTTCAATTGATCAACTGGAGATG	GAAGGTCGGAGTCAACGGATTTCAATTGATCAACTGGAGATT	TAATGGGCAAACCAGACACA
Chr1-10761628	1	10761628	10681900	1.01	103	0.41	G	73	C	30	-		GAAGGTGACCAAGTTCATGCTAAAATTTGGAAAGATATTCGG	GAAGGTCGGAGTCAACGGATTAAAATTTGGAAAGATATTCGC	GGAAAAATTTCCACAATCCAAA
Chr1-10855640	1	10855640	10775916	1.01	117	0.46	A	75	G	42	Zm00001d027676	GO:0004672,GO:0004674,GO:0005524,GO:0006468	GAAGGTGACCAAGTTCATGCTAGCACAAAATTCTCCTTGCCG	GAAGGTCGGAGTCAACGGATTAGCACAAAATTCTCCTTGCCA	AAACCTTCTTGGCACGTTTG
Chr1-10855673	1	10855673	10775949	1.01	126	0.46	A	81	G	45	Zm00001d027676	GO:0004672,GO:0004674,GO:0005524,GO:0006468	GAAGGTGACCAAGTTCATGCTGCAACAAAGAACTTCTCGCCG	GAAGGTCGGAGTCAACGGATTGCAACAAAGAACTTCTCGCCA	AAACCTTCTTGGCACGTTTG
Chr1-10855929	1	10855929	10776205	1.01	231	0.41	T	164	C	67	Zm00001d027676	GO:0004672,GO:0004674,GO:0005524,GO:0006468	GAAGGTGACCAAGTTCATGCTCACCTGAATTTGGTTAGGTTT	GAAGGTCGGAGTCAACGGATTCACCTGAATTTGGTTAGGTTC	GACAGGACCATGGCATTCTT
Chr1-10858844	1	10858844	10779120	1.01	224	0.42	C	157	G	67	-		GAAGGTGACCAAGTTCATGCTTTGGTTGTACCCACCTCTGCC	GAAGGTCGGAGTCAACGGATTTTGGTTGTACCCACCTCTGCG	GCGAATCAAGAGAGGCAAAC
Chr1-10858897	1	10858897	10779173	1.01	218	0.4	T	158	C	60	-		GAAGGTGACCAAGTTCATGCTGTGAACAAAAAGATGTATCAT	GAAGGTCGGAGTCAACGGATTGTGAACAAAAAGATGTATCAC	AGGCCATCAGTCCTGTTCAC
Chr1-10859015	1	10859015	10779291	1.01	175	0.4	G	126	T	49	-		GAAGGTGACCAAGTTCATGCTTGATGGCCTTCCTAGATGCTG	GAAGGTCGGAGTCAACGGATTTGATGGCCTTCCTAGATGCTT	CATGCGTGATGCACTTACCT
Chr1-10876553	1	10876553	10796829	1.01	319	0.48	A	191	G	128	Zm00001d027677	GO:0005622,GO:0008270	GAAGGTGACCAAGTTCATGCTGCTCAGCTTCTGTCTTGAACA	GAAGGTCGGAGTCAACGGATTGCTCAGCTTCTGTCTTGAACG	GGATAATTCCGCTGTAGGCA
Chr1-10877300	1	10877300	10797576	1.01	142	0.5	A	72	C	70	Zm00001d027677	GO:0005622,GO:0008270	GAAGGTGACCAAGTTCATGCTCTTCTGGCATAATGCATGTAA	GAAGGTCGGAGTCAACGGATTCTTCTGGCATAATGCATGTAC	ATTCTCTTGCAAATGGACCG
Chr1-10877393	1	10877393	10797669	1.01	288	0.5	T	151	C	137	Zm00001d027677	GO:0005622,GO:0008270	GAAGGTGACCAAGTTCATGCTTTGCAAGAGAATTGGAAACTT	GAAGGTCGGAGTCAACGGATTTTGCAAGAGAATTGGAAACTC	GCTGCTATTGAGCAGGGAGT
Chr1-11011384	1	11011384	10931669	1.01	317	0.47	C	197	T	120	Zm00001d027680	-	GAAGGTGACCAAGTTCATGCTAAAATCAAATGAAGATTAACT	GAAGGTCGGAGTCAACGGATTAAAATCAAATGAAGATTAACC	ATCGAGCTGCGCTTTTACAT
Chr1-11011724	1	11011724	10932009	1.01	230	0.44	T	156	G	74	Zm00001d027680	-	GAAGGTGACCAAGTTCATGCTGATCAGCGCCAAATCCTGCGG	GAAGGTCGGAGTCAACGGATTGATCAGCGCCAAATCCTGCGT	GAGAAGGCAGAATTTGCAGG
Chr1-11066139	1	11066139	10986440	1.01	322	0.48	G	196	A	126	Zm00001d027682	GO:0016020,GO:0016020	GAAGGTGACCAAGTTCATGCTTTTCACAGACTGAGCCAGACG	GAAGGTCGGAGTCAACGGATTTTTCACAGACTGAGCCAGACA	CGTGCTCCAGTTCGGTTCTA
Chr1-11066388	1	11066388	10986689	1.01	363	0.5	C	197	G	166	Zm00001d027682	GO:0016020,GO:0016020	GAAGGTGACCAAGTTCATGCTTCCCGCTCTTTGCCCGTGCCC	GAAGGTCGGAGTCAACGGATTTCCCGCTCTTTGCCCGTGCCG	GGCGGTGGTGTTACTCTCTT
Chr1-11066870	1	11066870	10987171	1.01	327	0.42	C	227	G	100	Zm00001d027682	GO:0016020,GO:0016020	GAAGGTGACCAAGTTCATGCTGCCGTCAGCGAGAGCTGGGCG	GAAGGTCGGAGTCAACGGATTGCCGTCAGCGAGAGCTGGGCC	GTGTGCTGGTCCATCTGGTA
Chr1-11067104	1	11067104	10987405	1.01	145	0.5	T	77	C	68	Zm00001d027682	GO:0016020,GO:0016020	GAAGGTGACCAAGTTCATGCTCAGCTGTCGTGGGCGACGCCT	GAAGGTCGGAGTCAACGGATTCAGCTGTCGTGGGCGACGCCC	ACTGGAGGATGGAGATCGTG
Chr1-11068109	1	11068109	10988410	1.01	291	0.48	T	177	G	114	Zm00001d027682	GO:0016020,GO:0016020	GAAGGTGACCAAGTTCATGCTGCTTACTTCTCCAGGTAGTAT	GAAGGTCGGAGTCAACGGATTGCTTACTTCTCCAGGTAGTAG	CAGCTGTGCTACACGCTCAT
Chr1-11068258	1	11068258	10988559	1.01	322	0.5	A	171	C	151	Zm00001d027682	GO:0016020,GO:0016020	GAAGGTGACCAAGTTCATGCTCATCTGGACGTGCGGCGCATA	GAAGGTCGGAGTCAACGGATTCATCTGGACGTGCGGCGCATC	AGTCGTGCAGGAAGAGGAAG
Chr1-11068367	1	11068367	10988668	1.01	308	0.45	A	204	G	104	Zm00001d027682	GO:0016020,GO:0016020	GAAGGTGACCAAGTTCATGCTGCTAGCCTCAGCTCAGACCAG	GAAGGTCGGAGTCAACGGATTGCTAGCCTCAGCTCAGACCAA	AACACAACAAGGCACAGCAC
Chr1-11126882	1	11126882	11047183	1.01	276	0.4	T	200	C	76	Zm00001d027683	GO:0003677,GO:0004879,GO:0005634,GO:0006355	GAAGGTGACCAAGTTCATGCTCCTTGGCCTCCCCAGCCCCGT	GAAGGTCGGAGTCAACGGATTCCTTGGCCTCCCCAGCCCCGC	GGACTCTAGAAGCGCGAGG
Chr1-11127329	1	11127329	11047630	1.01	107	0.42	C	75	T	32	Zm00001d027683	GO:0003677,GO:0004879,GO:0005634,GO:0006355	GAAGGTGACCAAGTTCATGCTTGGGACGCGGTGGGCGACCTC	GAAGGTCGGAGTCAACGGATTTGGGACGCGGTGGGCGACCTT	TCCCCAATGCCTTAGAACAC
Chr1-11127594	1	11127594	11047895	1.01	363	0.5	A	199	G	164	Zm00001d027683	GO:0003677,GO:0004879,GO:0005634,GO:0006355	GAAGGTGACCAAGTTCATGCTCTCAAATTGAGCTTGCTAAGG	GAAGGTCGGAGTCAACGGATTCTCAAATTGAGCTTGCTAAGA	CCGTATCCTCGGACATCAAT
Chr1-11127863	1	11127863	11048164	1.01	337	0.41	C	241	T	96	Zm00001d027683	GO:0003677,GO:0004879,GO:0005634,GO:0006355	GAAGGTGACCAAGTTCATGCTAAGGATTCCATCGACCCTGGT	GAAGGTCGGAGTCAACGGATTAAGGATTCCATCGACCCTGGC	CGCTCTCAAGAATTGCCAGT
Chr1-11128046	1	11128046	11048347	1.01	365	0.41	C	259	T	106	Zm00001d027683	GO:0003677,GO:0004879,GO:0005634,GO:0006355	GAAGGTGACCAAGTTCATGCTGCAAGGCTAGGGTGGCTCCTC	GAAGGTCGGAGTCAACGGATTGCAAGGCTAGGGTGGCTCCTT	CCACAGCTGATTGATGTTGG
Chr1-11128078	1	11128078	11048379	1.01	366	0.42	A	258	G	108	Zm00001d027683	GO:0003677,GO:0004879,GO:0005634,GO:0006355	GAAGGTGACCAAGTTCATGCTAAATGTTGATGAGTCTGTCCA	GAAGGTCGGAGTCAACGGATTAAATGTTGATGAGTCTGTCCG	GCGCAAGTTTGAAGAACTCC
Chr1-11128198	1	11128198	11048499	1.01	362	0.43	G	249	C	113	Zm00001d027683	GO:0003677,GO:0004879,GO:0005634,GO:0006355	GAAGGTGACCAAGTTCATGCTAATGAACCAACATCAATCAGC	GAAGGTCGGAGTCAACGGATTAATGAACCAACATCAATCAGG	TCATCATGTAGCGGTCCAAA
Chr1-11128220	1	11128220	11048521	1.01	361	0.4	A	262	G	99	Zm00001d027683	GO:0003677,GO:0004879,GO:0005634,GO:0006355	GAAGGTGACCAAGTTCATGCTGTGGAGTTCTTCAAACTTGCG	GAAGGTCGGAGTCAACGGATTGTGGAGTTCTTCAAACTTGCA	GCATTTGCAATGCACTGTTT
Chr1-11130609	1	11130609	11050910	1.01	367	0.4	T	267	C	100	Zm00001d027683	GO:0003677,GO:0004879,GO:0005634,GO:0006355	GAAGGTGACCAAGTTCATGCTCATGCAGTATTTCCTGCAAAT	GAAGGTCGGAGTCAACGGATTCATGCAGTATTTCCTGCAAAC	AATCGTCTTTGTTGCGTTGA
Chr1-11138228	1	11138228	11058529	1.01	141	0.49	T	79	G	62	Zm00001d027684	GO:0005515,GO:0008270	GAAGGTGACCAAGTTCATGCTGCCGCGAGGATGCCCACGACT	GAAGGTCGGAGTCAACGGATTGCCGCGAGGATGCCCACGACG	CGTCTCCGCTCTACGTCTCT
Chr1-11138319	1	11138319	11058620	1.01	164	0.5	G	84	A	80	Zm00001d027684	GO:0005515,GO:0008270	GAAGGTGACCAAGTTCATGCTAGCTGGAGGCGAATAGCGCCA	GAAGGTCGGAGTCAACGGATTAGCTGGAGGCGAATAGCGCCG	TCCGTTGGATGTCACTGCTA
Chr1-11143865	1	11143865	11064166	1.01	144	0.45	A	95	G	49	-		GAAGGTGACCAAGTTCATGCTGTGTACGTCAACGATCAGGAG	GAAGGTCGGAGTCAACGGATTGTGTACGTCAACGATCAGGAA	GTCTCTGTGCGCATTGTTGT
Chr1-11158690	1	11158690	11078991	1.01	332	0.5	T	176	C	156	Zm00001d027688	GO:0004175,GO:0004298,GO:0005839,GO:0006511,GO:0019773,GO:0051603,GO:0004298,GO:0005839,GO:0051603	GAAGGTGACCAAGTTCATGCTGTCTCCGCCTCCTGGAGGGTC	GAAGGTCGGAGTCAACGGATTGTCTCCGCCTCCTGGAGGGTT	AAAAACAGTTGCATCCCGAG
Chr1-11164770	1	11164770	11085071	1.01	107	0.49	G	61	A	46	Zm00001d027688	GO:0004175,GO:0004298,GO:0005839,GO:0006511,GO:0019773,GO:0051603,GO:0004298,GO:0005839,GO:0051603	GAAGGTGACCAAGTTCATGCTGGAGAGAAGGTGTTCACCCCG	GAAGGTCGGAGTCAACGGATTGGAGAGAAGGTGTTCACCCCA	CGACAGGATGTTTCTCACGA
Chr1-11164950	1	11164950	11085251	1.01	205	0.46	G	133	A	72	Zm00001d027688	GO:0004175,GO:0004298,GO:0005839,GO:0006511,GO:0019773,GO:0051603,GO:0004298,GO:0005839,GO:0051603	GAAGGTGACCAAGTTCATGCTACAGCGGCAGATGCAGGATGG	GAAGGTCGGAGTCAACGGATTACAGCGGCAGATGCAGGATGA	AACAGAACCCATCAAAAGCG
Chr1-11301600	1	11301600	11196794	1.01	102	0.48	G	60	C	42	Zm00001d027694	GO:0008299,GO:0009842,GO:0015979,GO:0016765,GO:0008299,GO:0009842,GO:0015979,GO:0016765,GO:0008299,GO:0009842,GO:0015979,GO:0016765,GO:0008299,GO:0009842,GO:0015979,GO:0016765,GO:0008299,GO:0009842,GO:0015979,GO:0016765,GO:0008299	GAAGGTGACCAAGTTCATGCTTTAACTGCAGAACATCGACGG	GAAGGTCGGAGTCAACGGATTTTAACTGCAGAACATCGACGC	TTCCCAAAATGACATGGTTT
Chr1-11358967	1	11358967	11254219	1.01	339	0.45	C	225	T	114	Zm00001d027699	GO:0005743,GO:0008565,GO:0015031	GAAGGTGACCAAGTTCATGCTCGAACACCATAACGCGGCGGC	GAAGGTCGGAGTCAACGGATTCGAACACCATAACGCGGCGGT	CGAGTCAGGATCGGGTTAGT
Chr1-11365206	1	11365206	11260463	1.01	249	0.48	A	147	C	102	Zm00001d027699	GO:0005743,GO:0008565,GO:0015031	GAAGGTGACCAAGTTCATGCTACTGGCGCTACCACTGGCTAC	GAAGGTCGGAGTCAACGGATTACTGGCGCTACCACTGGCTAA	GAAAATCCATCCATCGCATC
Chr1-11365433	1	11365433	11260690	1.01	366	0.44	C	245	G	121	Zm00001d027699	GO:0005743,GO:0008565,GO:0015031	GAAGGTGACCAAGTTCATGCTGTATGTTTCTAAGGTAGTGTG	GAAGGTCGGAGTCAACGGATTGTATGTTTCTAAGGTAGTGTC	ATCGAATGCCCCAACAAATA
Chr1-11365468	1	11365468	11260725	1.01	363	0.49	C	212	T	151	Zm00001d027699	GO:0005743,GO:0008565,GO:0015031	GAAGGTGACCAAGTTCATGCTGATTCTACACCTTTCTGTGAC	GAAGGTCGGAGTCAACGGATTGATTCTACACCTTTCTGTGAT	AGCTTGTGCGGAGGTAAAAA
Chr1-11432399	1	11432399	11327663	1.01	300	0.4	T	218	A	82	Zm00001d027701	-	GAAGGTGACCAAGTTCATGCTTATCTATGGACCTGTCAAAAA	GAAGGTCGGAGTCAACGGATTTATCTATGGACCTGTCAAAAT	TCTGTGCTATTCCTTCGCCT
Chr1-11438495	1	11438495	11333759	1.01	109	0.5	T	57	C	52	Zm00001d027701	-	GAAGGTGACCAAGTTCATGCTCGACGCCCGGCGCCATGGCCT	GAAGGTCGGAGTCAACGGATTCGACGCCCGGCGCCATGGCCC	CTTTCTCTCTCCTCCCCCGT
Chr1-11438561	1	11438561	11333825	1.01	264	0.45	A	175	G	89	Zm00001d027701	-	GAAGGTGACCAAGTTCATGCTGCGAGCGGTGCTGCATGGCTA	GAAGGTCGGAGTCAACGGATTGCGAGCGGTGCTGCATGGCTG	TGGACCAAGACGCTACTTGAA
Chr1-11495004	1	11495004	11390268	1.01	353	0.44	A	239	C	114	Zm00001d027703	-	GAAGGTGACCAAGTTCATGCTGCCGGCGCCGCCATCTGGATA	GAAGGTCGGAGTCAACGGATTGCCGGCGCCGCCATCTGGATC	CACAATCAAAACAGGCTCCA
Chr1-11495053	1	11495053	11390317	1.01	175	0.44	A	117	G	58	-		GAAGGTGACCAAGTTCATGCTGCCGGATACGTGACGGTGTGA	GAAGGTCGGAGTCAACGGATTGCCGGATACGTGACGGTGTGG	CACAATCAAAACAGGCTCCA
Chr1-11584346	1	11584346	11479660	1.01	199	0.49	A	114	C	85	Zm00001d027706	-	GAAGGTGACCAAGTTCATGCTCTCCTGCATCGCTTCCTCCCA	GAAGGTCGGAGTCAACGGATTCTCCTGCATCGCTTCCTCCCC	CCTGCCAAATTCGAAGAGAG
Chr1-11584942	1	11584942	11480256	1.01	346	0.43	A	239	G	107	Zm00001d027706	-	GAAGGTGACCAAGTTCATGCTGATGTTGATCCTAGCGAGAGA	GAAGGTCGGAGTCAACGGATTGATGTTGATCCTAGCGAGAGG	ACATCCCACTTGCTCCAATC
Chr1-11585008	1	11585008	11480322	1.01	340	0.5	A	176	G	164	Zm00001d027706	-	GAAGGTGACCAAGTTCATGCTATCCGGCAATCAGTGGAGGAA	GAAGGTCGGAGTCAACGGATTATCCGGCAATCAGTGGAGGAG	CACAAGACTGCCGTCCCTAT
Chr1-11585202	1	11585202	11480516	1.01	334	0.43	G	228	A	106	Zm00001d027706	-	GAAGGTGACCAAGTTCATGCTTAAGGCCAAAAGGCGGGTGAG	GAAGGTCGGAGTCAACGGATTTAAGGCCAAAAGGCGGGTGAA	TGCTTGCACGTAAAACTTGAA
Chr1-11585680	1	11585680	11480994	1.01	346	0.43	T	236	C	110	Zm00001d027706	-	GAAGGTGACCAAGTTCATGCTGCTCTTGTTGGTACAAAAAGT	GAAGGTCGGAGTCAACGGATTGCTCTTGTTGGTACAAAAAGC	AATTGACCGTATGGAGCCAG
Chr1-11587231	1	11587231	11482545	1.01	350	0.42	A	245	T	105	Zm00001d027706	-	GAAGGTGACCAAGTTCATGCTCTCTGTATGGACATATCATCA	GAAGGTCGGAGTCAACGGATTCTCTGTATGGACATATCATCT	AGTCCCCAAAATCCATACCC
Chr1-11588146	1	11588146	11483460	1.01	299	0.4	G	218	A	81	Zm00001d027706	-	GAAGGTGACCAAGTTCATGCTTCACCTTCAGATTATGTTCTG	GAAGGTCGGAGTCAACGGATTTCACCTTCAGATTATGTTCTA	AGCAGTCATCACCAAGAACAGA
Chr1-11589344	1	11589344	11484658	1.01	343	0.44	C	233	T	110	Zm00001d027706	-	GAAGGTGACCAAGTTCATGCTGTGCTCCTTCAGACACATCAC	GAAGGTCGGAGTCAACGGATTGTGCTCCTTCAGACACATCAT	GATGATCAGAATGCTGCGAA
Chr1-11591283	1	11591283	11486597	1.01	355	0.5	T	193	C	162	Zm00001d027707	GO:0000166,GO:0004176,GO:0004252,GO:0005524,GO:0006508,GO:0017111,GO:0000166,GO:0005524,GO:0017111	GAAGGTGACCAAGTTCATGCTTAGGTACAGCGACTCCGCGTC	GAAGGTCGGAGTCAACGGATTTAGGTACAGCGACTCCGCGTT	AGCAGTCCTGTGTTGTGACG
Chr1-11591410	1	11591410	11486724	1.01	226	0.5	A	120	G	106	Zm00001d027707	GO:0000166,GO:0004176,GO:0004252,GO:0005524,GO:0006508,GO:0017111,GO:0000166,GO:0005524,GO:0017111	GAAGGTGACCAAGTTCATGCTGCTGCAGCGGATGCGAAGGGA	GAAGGTCGGAGTCAACGGATTGCTGCAGCGGATGCGAAGGGG	ACATCGCTGAGATCAAGGCT
Chr1-11595228	1	11595228	11490542	1.01	270	0.47	A	166	G	104	Zm00001d027707	GO:0000166,GO:0004176,GO:0004252,GO:0005524,GO:0006508,GO:0017111,GO:0000166,GO:0005524,GO:0017111	GAAGGTGACCAAGTTCATGCTAGCAGGACCGTGTCACCGCGA	GAAGGTCGGAGTCAACGGATTAGCAGGACCGTGTCACCGCGG	CAGGAAGGGGAAGAAGGATT
Chr1-11665110	1	11665110	11560509	1.01	356	0.42	G	249	A	107	Zm00001d027708	GO:0030001,GO:0046872	GAAGGTGACCAAGTTCATGCTGATTTCTACCATACCAGTGGG	GAAGGTCGGAGTCAACGGATTGATTTCTACCATACCAGTGGA	CGTCAATGAGGAATCAGCCT
Chr1-11665231	1	11665231	11560630	1.01	360	0.43	G	249	A	111	Zm00001d027708	GO:0030001,GO:0046872	GAAGGTGACCAAGTTCATGCTCTAAGGCTGATTCCTCATTGA	GAAGGTCGGAGTCAACGGATTCTAAGGCTGATTCCTCATTGG	AGCTCTTCAGCGACGAGAAC
Chr1-11665582	1	11665582	11560981	1.01	147	0.41	C	104	A	43	Zm00001d027708	GO:0030001,GO:0046872	GAAGGTGACCAAGTTCATGCTGGCGGGGCCTGCTCATACGCA	GAAGGTCGGAGTCAACGGATTGGCGGGGCCTGCTCATACGCC	AGGATGGACAAGGGCAAAG
Chr1-11665645	1	11665645	11561044	1.01	111	0.45	T	73	C	38	Zm00001d027708	GO:0030001,GO:0046872	GAAGGTGACCAAGTTCATGCTGCCGGCGCAGACATGTACGCT	GAAGGTCGGAGTCAACGGATTGCCGGCGCAGACATGTACGCC	CTCAAGGAGAAGCTCAACCG
Chr1-11666379	1	11666379	11561778	1.01	303	0.47	C	190	T	113	Zm00001d027708	GO:0030001,GO:0046872	GAAGGTGACCAAGTTCATGCTCTCCTCGTTGGGGCTCGCGCT	GAAGGTCGGAGTCAACGGATTCTCCTCGTTGGGGCTCGCGCC	TGCTTCTCCCTTCGTCTGAT
Chr1-11666447	1	11666447	11561846	1.01	321	0.48	T	194	C	127	Zm00001d027708	GO:0030001,GO:0046872	GAAGGTGACCAAGTTCATGCTGCTCCGCGGCGGGAGGCTTCT	GAAGGTCGGAGTCAACGGATTGCTCCGCGGCGGGAGGCTTCC	TGCTTCTCCCTTCGTCTGAT
Chr1-11671356	1	11671356	11566755	1.01	216	0.5	C	110	T	106	Zm00001d027709	GO:0003700,GO:0005667,GO:0006355	GAAGGTGACCAAGTTCATGCTGGGGGCGGCGCCCAAAACACC	GAAGGTCGGAGTCAACGGATTGGGGGCGGCGCCCAAAACACT	TGTCGAGATTATTCAAGCGG
Chr1-11678118	1	11678118	11573517	1.01	363	0.47	G	226	A	137	Zm00001d027709	GO:0003700,GO:0005667,GO:0006355	GAAGGTGACCAAGTTCATGCTCGTGCGAAGCACGAGCACTAA	GAAGGTCGGAGTCAACGGATTCGTGCGAAGCACGAGCACTAG	GCCCTTTACACAACGGAGAA
Chr1-11678232	1	11678232	11573631	1.01	360	0.49	G	198	A	162	Zm00001d027709	GO:0003700,GO:0005667,GO:0006355	GAAGGTGACCAAGTTCATGCTGCGGGAGCGTAGCTTGATCTA	GAAGGTCGGAGTCAACGGATTGCGGGAGCGTAGCTTGATCTG	TGTCAACCCTTCTCTCAACCA
Chr1-11678355	1	11678355	11573754	1.01	361	0.49	C	202	A	159	Zm00001d027709	GO:0003700,GO:0005667,GO:0006355	GAAGGTGACCAAGTTCATGCTTGACATGTAATTTTGTAGAGC	GAAGGTCGGAGTCAACGGATTTGACATGTAATTTTGTAGAGA	GATGGGAAAAGGAACACGAA
Chr1-11724959	1	11724959	11620363	1.01	214	0.47	A	135	C	79	Zm00001d027711	GO:0003824,GO:0008152,GO:0003824,GO:0008152,GO:0003824,GO:0008152,GO:0003824,GO:0008152,GO:0003824,GO:0008152	GAAGGTGACCAAGTTCATGCTCCGGGCGCGGGGAGCGGTACA	GAAGGTCGGAGTCAACGGATTCCGGGCGCGGGGAGCGGTACC	ATGCTCGGTATCATTGGAGG
Chr1-12103933	1	12103933	11999493	1.01	367	0.45	T	243	C	124	Zm00001d027719	-	GAAGGTGACCAAGTTCATGCTGATCGCCGATCGCCAGCCTTT	GAAGGTCGGAGTCAACGGATTGATCGCCGATCGCCAGCCTTC	CATCGTACGCACCCTAGTCC
Chr1-12104133	1	12104133	11999693	1.01	294	0.4	G	214	A	80	Zm00001d027719	-	GAAGGTGACCAAGTTCATGCTTTGCCGCGGCCATGGCCGGGA	GAAGGTCGGAGTCAACGGATTTTGCCGCGGCCATGGCCGGGG	TCCGCTTTATCAAAACACTGG
Chr1-12104212	1	12104212	11999772	1.01	342	0.5	C	181	T	161	Zm00001d027719	-	GAAGGTGACCAAGTTCATGCTGAAGCTCCCCGAGGCCGCGAC	GAAGGTCGGAGTCAACGGATTGAAGCTCCCCGAGGCCGCGAT	CGAATTTCAATGTCCGCTTT
Chr1-12104830	1	12104830	12000390	1.01	367	0.48	T	217	C	150	Zm00001d027719	-	GAAGGTGACCAAGTTCATGCTGTTCATCATCAGCGTGGCCAC	GAAGGTCGGAGTCAACGGATTGTTCATCATCAGCGTGGCCAT	CGCATGCACAAGAACATACC
Chr1-12104860	1	12104860	12000420	1.01	367	0.48	G	216	A	151	Zm00001d027719	-	GAAGGTGACCAAGTTCATGCTTACATTAGGACTCCTACTCTA	GAAGGTCGGAGTCAACGGATTTACATTAGGACTCCTACTCTG	CGCATGCACAAGAACATACC
Chr1-12105066	1	12105066	12000626	1.01	367	0.49	G	214	C	153	Zm00001d027719	-	GAAGGTGACCAAGTTCATGCTCCACAAGTTTACTATTACGCG	GAAGGTCGGAGTCAACGGATTCCACAAGTTTACTATTACGCC	ATTAAAACAGCTTGGGGGCT
Chr1-12138500	1	12138500	12034060	1.01	368	0.48	G	221	A	147	-		GAAGGTGACCAAGTTCATGCTTTGTGTAAACCGGAGTTATTG	GAAGGTCGGAGTCAACGGATTTTGTGTAAACCGGAGTTATTA	CCAAAACAAGGAATGCAGGT
Chr1-12138536	1	12138536	12034096	1.01	354	0.5	A	189	G	165	-		GAAGGTGACCAAGTTCATGCTATTCGGAGACTGCTGAGTGGA	GAAGGTCGGAGTCAACGGATTATTCGGAGACTGCTGAGTGGG	CCAAAACAAGGAATGCAGGT
Chr1-12141266	1	12141266	12036826	1.01	363	0.47	G	228	A	135	Zm00001d027721	GO:0016021,GO:0030001,GO:0046872,GO:0055085	GAAGGTGACCAAGTTCATGCTCTACAGGAGCCCACAAAGGCA	GAAGGTCGGAGTCAACGGATTCTACAGGAGCCCACAAAGGCG	CTCGGCATGTTCCTGGTC
Chr1-12141662	1	12141662	12037222	1.01	353	0.46	A	225	G	128	Zm00001d027721	GO:0016021,GO:0030001,GO:0046872,GO:0055085	GAAGGTGACCAAGTTCATGCTCCGAAAATGACTTGCCCTGCA	GAAGGTCGGAGTCAACGGATTCCGAAAATGACTTGCCCTGCG	TACTAAGCAGTGGCTGGGCT
Chr1-12141884	1	12141884	12037444	1.01	346	0.48	A	208	C	138	Zm00001d027721	GO:0016021,GO:0030001,GO:0046872,GO:0055085	GAAGGTGACCAAGTTCATGCTGATGCATAGGCAGGAAGGCTC	GAAGGTCGGAGTCAACGGATTGATGCATAGGCAGGAAGGCTA	TTTCTTTCCGTCCTGTTCTGA
Chr1-12141932	1	12141932	12037492	1.01	184	0.41	A	132	G	52	Zm00001d027721	GO:0016021,GO:0030001,GO:0046872,GO:0055085	GAAGGTGACCAAGTTCATGCTATCAATAGGAAAAGGGCAGCA	GAAGGTCGGAGTCAACGGATTATCAATAGGAAAAGGGCAGCG	TGTCATCTGCCAGCTAATGC
Chr1-12171011	1	12171011	12066573	1.01	316	0.47	G	195	A	121	Zm00001d027722	-	GAAGGTGACCAAGTTCATGCTGCAGTGCGGAGTGCCAGCCCA	GAAGGTCGGAGTCAACGGATTGCAGTGCGGAGTGCCAGCCCG	AGTGGAAGGGGAGAGTGGAT
Chr1-12171163	1	12171163	12066725	1.01	355	0.41	G	251	A	104	Zm00001d027722	-	GAAGGTGACCAAGTTCATGCTGGAGGGAGATAGGGCCAGGGG	GAAGGTCGGAGTCAACGGATTGGAGGGAGATAGGGCCAGGGA	GGGTAAAAGTTGCGGAGGTT
Chr1-12173971	1	12173971	12069533	1.01	353	0.47	T	218	C	135	Zm00001d027722	-	GAAGGTGACCAAGTTCATGCTAGTAGAGGATCGTACAGCGAT	GAAGGTCGGAGTCAACGGATTAGTAGAGGATCGTACAGCGAC	AAAAAGCATGTAAAATGCGACA
Chr1-12174612	1	12174612	12070174	1.01	360	0.47	T	222	G	138	Zm00001d027722	-	GAAGGTGACCAAGTTCATGCTGCTTGCAATGATATTATGGCG	GAAGGTCGGAGTCAACGGATTGCTTGCAATGATATTATGGCT	AGCGCCAAGTTCAGAAATGA
Chr1-12175081	1	12175081	12070643	1.01	111	0.5	G	61	A	50	Zm00001d027722	-	GAAGGTGACCAAGTTCATGCTGCTTGTTCAAGAATGGCGGGA	GAAGGTCGGAGTCAACGGATTGCTTGTTCAAGAATGGCGGGG	TCCGGAACTGAATAACCCAG
Chr1-12175643	1	12175643	12071205	1.01	367	0.5	A	192	C	175	-		GAAGGTGACCAAGTTCATGCTGAGCACTGAACAGCTGTATGC	GAAGGTCGGAGTCAACGGATTGAGCACTGAACAGCTGTATGA	GCCCCAACATATACATGCAA
Chr1-12175760	1	12175760	12071322	1.01	367	0.5	G	187	C	180	-		GAAGGTGACCAAGTTCATGCTTATTCTTACTGTCTATTGTTC	GAAGGTCGGAGTCAACGGATTTATTCTTACTGTCTATTGTTG	TTTGCCAATAACTGACGGTG
Chr1-12176316	1	12176316	12071878	1.01	171	0.48	C	103	T	68	Zm00001d027723	GO:0000166,GO:0005524,GO:0016020,GO:0016887,GO:0017111,GO:0031177	GAAGGTGACCAAGTTCATGCTTCCTTGTTCTTCAGTGTTGGT	GAAGGTCGGAGTCAACGGATTTCCTTGTTCTTCAGTGTTGGC	GGTCATTGGGTGTGTAGGGA
Chr1-12176353	1	12176353	12071915	1.01	167	0.5	A	91	T	76	Zm00001d027723	GO:0000166,GO:0005524,GO:0016020,GO:0016887,GO:0017111,GO:0031177	GAAGGTGACCAAGTTCATGCTGTTGAAAAAGACAGAAAAGTT	GAAGGTCGGAGTCAACGGATTGTTGAAAAAGACAGAAAAGTA	GGTCATTGGGTGTGTAGGGA
Chr1-12176619	1	12176619	12072181	1.01	222	0.5	C	112	T	110	Zm00001d027723	GO:0000166,GO:0005524,GO:0016020,GO:0016887,GO:0017111,GO:0031177	GAAGGTGACCAAGTTCATGCTGGCACGGGGTCGTACTGCACC	GAAGGTCGGAGTCAACGGATTGGCACGGGGTCGTACTGCACT	CGTTCCACCATTCATCTCCT
Chr1-12177687	1	12177687	12073249	1.01	125	0.44	T	85	C	40	Zm00001d027723	GO:0000166,GO:0005524,GO:0016020,GO:0016887,GO:0017111,GO:0031177	GAAGGTGACCAAGTTCATGCTTTGAGGCCTGCCATGAAGTAC	GAAGGTCGGAGTCAACGGATTTTGAGGCCTGCCATGAAGTAT	AAGAGAGGGCAATGCTGAAC
Chr1-12178544	1	12178544	12074106	1.01	138	0.41	G	98	A	40	Zm00001d027723	GO:0000166,GO:0005524,GO:0016020,GO:0016887,GO:0017111,GO:0031177	GAAGGTGACCAAGTTCATGCTAACTCTGCAGGGTTCATTGCA	GAAGGTCGGAGTCAACGGATTAACTCTGCAGGGTTCATTGCG	AAGCCATGCCATACTTCCAG
Chr1-12179132	1	12179132	12074694	1.01	116	0.4	T	84	C	32	Zm00001d027723	GO:0000166,GO:0005524,GO:0016020,GO:0016887,GO:0017111,GO:0031177	GAAGGTGACCAAGTTCATGCTCTTGGGAGACGGAGTAGTGCC	GAAGGTCGGAGTCAACGGATTCTTGGGAGACGGAGTAGTGCT	TGCTTGCAGGATAGGATTTG
Chr1-12293489	1	12293489	12189060	1.01	362	0.49	G	207	A	155	Zm00001d027726	GO:0003676,GO:0005622,GO:0006139,GO:0008408,GO:0003676,GO:0005622,GO:0006139,GO:0008408,GO:0003676,GO:0005622	GAAGGTGACCAAGTTCATGCTGCTCAGGCTATTCAGGACCTA	GAAGGTCGGAGTCAACGGATTGCTCAGGCTATTCAGGACCTG	CCTGCTCATTTGACTCTCCTC
Chr1-12295098	1	12295098	12190675	1.01	275	0.5	G	148	A	127	Zm00001d027726	GO:0003676,GO:0005622,GO:0006139,GO:0008408,GO:0003676,GO:0005622,GO:0006139,GO:0008408,GO:0003676,GO:0005622	GAAGGTGACCAAGTTCATGCTATTGAGGGTTATAGTGAAGAG	GAAGGTCGGAGTCAACGGATTATTGAGGGTTATAGTGAAGAA	TTGGACATCCCAGGATCTGT
Chr1-12295187	1	12295187	12190764	1.01	277	0.48	A	168	C	109	Zm00001d027726	GO:0003676,GO:0005622,GO:0006139,GO:0008408,GO:0003676,GO:0005622,GO:0006139,GO:0008408,GO:0003676,GO:0005622	GAAGGTGACCAAGTTCATGCTGGCAAATATTGAGATGAGTGC	GAAGGTCGGAGTCAACGGATTGGCAAATATTGAGATGAGTGA	TCAATCATCTTCCCTTTGCC
Chr1-12295569	1	12295569	12191146	1.01	181	0.5	A	98	G	83	Zm00001d027726	GO:0003676,GO:0005622,GO:0006139,GO:0008408,GO:0003676,GO:0005622,GO:0006139,GO:0008408,GO:0003676,GO:0005622	GAAGGTGACCAAGTTCATGCTTTCTTTTCCTCAGGTTGTTGA	GAAGGTCGGAGTCAACGGATTTTCTTTTCCTCAGGTTGTTGG	ATAGTCGTCCAGCCAACCAC
Chr1-12295743	1	12295743	12191320	1.01	135	0.43	C	93	T	42	Zm00001d027726	GO:0003676,GO:0005622,GO:0006139,GO:0008408,GO:0003676,GO:0005622,GO:0006139,GO:0008408,GO:0003676,GO:0005622	GAAGGTGACCAAGTTCATGCTTTTGTTCAGAGTTACGCGATT	GAAGGTCGGAGTCAACGGATTTTTGTTCAGAGTTACGCGATC	AAACGGAGATTGAAGCCAAA
Chr1-12296072	1	12296072	12191649	1.01	363	0.49	G	207	T	156	Zm00001d027726	GO:0003676,GO:0005622,GO:0006139,GO:0008408,GO:0003676,GO:0005622,GO:0006139,GO:0008408,GO:0003676,GO:0005622	GAAGGTGACCAAGTTCATGCTCAAACGAGACAATGAAGCTGT	GAAGGTCGGAGTCAACGGATTCAAACGAGACAATGAAGCTGG	TGACGTCTCACCGAACTCTG
Chr1-12296182	1	12296182	12191759	1.01	366	0.48	A	221	G	145	Zm00001d027726	GO:0003676,GO:0005622,GO:0006139,GO:0008408,GO:0003676,GO:0005622,GO:0006139,GO:0008408,GO:0003676,GO:0005622	GAAGGTGACCAAGTTCATGCTCGTCAATCTTTCCCACCTTCA	GAAGGTCGGAGTCAACGGATTCGTCAATCTTTCCCACCTTCG	AGGCATTCAGAGGGCAAGTA
Chr1-12296229	1	12296229	12191806	1.01	367	0.5	C	188	A	179	Zm00001d027726	GO:0003676,GO:0005622,GO:0006139,GO:0008408,GO:0003676,GO:0005622,GO:0006139,GO:0008408,GO:0003676,GO:0005622	GAAGGTGACCAAGTTCATGCTGTAGCCGTCCTGATGTATAGC	GAAGGTCGGAGTCAACGGATTGTAGCCGTCCTGATGTATAGA	TTGGGTTCCTCACCTTTCAG
Chr1-12331037	1	12331037	12226614	1.01	365	0.46	C	235	T	130	Zm00001d027727	GO:0006564,GO:0008152,GO:0042309,GO:0050825,GO:0050826	GAAGGTGACCAAGTTCATGCTTCCTGGAGCGACAAGGCCTTC	GAAGGTCGGAGTCAACGGATTTCCTGGAGCGACAAGGCCTTT	AGCAGATGTGGAGGAACCTG
Chr1-12331105	1	12331105	12226682	1.01	347	0.48	T	210	C	137	Zm00001d027727	GO:0006564,GO:0008152,GO:0042309,GO:0050825,GO:0050826	GAAGGTGACCAAGTTCATGCTAGACGGCAAGTACACGGCCCT	GAAGGTCGGAGTCAACGGATTAGACGGCAAGTACACGGCCCC	CTTGGAGCAGAAGTTGGAGG
Chr1-12331460	1	12331460	12227037	1.01	365	0.41	C	260	T	105	Zm00001d027727	GO:0006564,GO:0008152,GO:0042309,GO:0050825,GO:0050826	GAAGGTGACCAAGTTCATGCTCCCTGCTTCGCCATCTACGTC	GAAGGTCGGAGTCAACGGATTCCCTGCTTCGCCATCTACGTT	CAGACGTAGTACCCTCCGCT
Chr1-12331559	1	12331559	12227136	1.01	368	0.47	C	226	T	142	Zm00001d027727	GO:0006564,GO:0008152,GO:0042309,GO:0050825,GO:0050826	GAAGGTGACCAAGTTCATGCTGCCCTCTACGACACCATCGAT	GAAGGTCGGAGTCAACGGATTGCCCTCTACGACACCATCGAC	GTGAAGGGCACGTTCATGT
Chr1-12331871	1	12331871	12227448	1.01	368	0.47	A	226	G	142	-		GAAGGTGACCAAGTTCATGCTCTTTCTTCCTAGCATAAGTGA	GAAGGTCGGAGTCAACGGATTCTTTCTTCCTAGCATAAGTGG	CCATGAACACATAACAAAAGCG
Chr1-12332064	1	12332064	12227641	1.01	337	0.45	T	220	G	117	-		GAAGGTGACCAAGTTCATGCTGAAATAAGGAATAAGGTAGAT	GAAGGTCGGAGTCAACGGATTGAAATAAGGAATAAGGTAGAG	AAGAGGCAAAAACCAAGCAA
Chr1-12336545	1	12336545	12232122	1.01	365	0.47	G	228	A	137	Zm00001d027728	GO:0003676,GO:0004386,GO:0005524,GO:0008026,GO:0042309,GO:0050825,GO:0050826	GAAGGTGACCAAGTTCATGCTCAGCCGCGTCGACCCGCAACG	GAAGGTCGGAGTCAACGGATTCAGCCGCGTCGACCCGCAACA	GTCAGTGATCGGAGCCATTT
Chr1-12336780	1	12336780	12232357	1.01	366	0.5	A	188	G	178	Zm00001d027728	GO:0003676,GO:0004386,GO:0005524,GO:0008026,GO:0042309,GO:0050825,GO:0050826	GAAGGTGACCAAGTTCATGCTAAAGACTACATGCCGATCTCG	GAAGGTCGGAGTCAACGGATTAAAGACTACATGCCGATCTCA	CCAAGCACAGTCAGAGCAAC
Chr1-12339073	1	12339073	12234650	1.01	368	0.48	G	218	A	150	Zm00001d027728	GO:0003676,GO:0004386,GO:0005524,GO:0008026,GO:0042309,GO:0050825,GO:0050826	GAAGGTGACCAAGTTCATGCTCTTACTTTGGAAAAAGTTAAA	GAAGGTCGGAGTCAACGGATTCTTACTTTGGAAAAAGTTAAG	CCTCGTCAAAGCATTGTGAA
Chr1-12339244	1	12339244	12234821	1.01	367	0.49	T	213	C	154	Zm00001d027728	GO:0003676,GO:0004386,GO:0005524,GO:0008026,GO:0042309,GO:0050825,GO:0050826	GAAGGTGACCAAGTTCATGCTGACTATGTGTGCTCCTCAATC	GAAGGTCGGAGTCAACGGATTGACTATGTGTGCTCCTCAATT	ACCTGTGCTTGGTCAAAACC
Chr1-12339325	1	12339325	12234902	1.01	366	0.47	T	230	C	136	Zm00001d027728	GO:0003676,GO:0004386,GO:0005524,GO:0008026,GO:0042309,GO:0050825,GO:0050826	GAAGGTGACCAAGTTCATGCTACCAAGGTTCTTATATCAACT	GAAGGTCGGAGTCAACGGATTACCAAGGTTCTTATATCAACC	CAAATTTGATTGGCATGTCG
Chr1-12340207	1	12340207	12235784	1.01	359	0.5	G	189	C	170	Zm00001d027728	GO:0003676,GO:0004386,GO:0005524,GO:0008026,GO:0042309,GO:0050825,GO:0050826	GAAGGTGACCAAGTTCATGCTGTTTACTTTAAAGTAACCACC	GAAGGTCGGAGTCAACGGATTGTTTACTTTAAAGTAACCACG	CTGAAAATCAGTGCTGCCAA
Chr1-12340239	1	12340239	12235816	1.01	333	0.42	A	234	G	99	Zm00001d027728	GO:0003676,GO:0004386,GO:0005524,GO:0008026,GO:0042309,GO:0050825,GO:0050826	GAAGGTGACCAAGTTCATGCTTGAGCAGCGCTCTCCGGCTCA	GAAGGTCGGAGTCAACGGATTTGAGCAGCGCTCTCCGGCTCG	CTGAAAATCAGTGCTGCCAA
Chr1-12340330	1	12340330	12235907	1.01	368	0.41	C	261	G	107	Zm00001d027728	GO:0003676,GO:0004386,GO:0005524,GO:0008026,GO:0042309,GO:0050825,GO:0050826	GAAGGTGACCAAGTTCATGCTGTTGGCAGCACTGATTTTCAG	GAAGGTCGGAGTCAACGGATTGTTGGCAGCACTGATTTTCAC	TGCTGCAAAACAATCAGTCC
Chr1-12340384	1	12340384	12235961	1.01	367	0.47	C	231	A	136	Zm00001d027728	GO:0003676,GO:0004386,GO:0005524,GO:0008026,GO:0042309,GO:0050825,GO:0050826	GAAGGTGACCAAGTTCATGCTCACAGCGTTGCTGTGCTCTTC	GAAGGTCGGAGTCAACGGATTCACAGCGTTGCTGTGCTCTTA	TGGTAATGCTCGTAACTGCG
Chr1-12340464	1	12340464	12236041	1.01	368	0.47	A	231	G	137	Zm00001d027728	GO:0003676,GO:0004386,GO:0005524,GO:0008026,GO:0042309,GO:0050825,GO:0050826	GAAGGTGACCAAGTTCATGCTACTAGAACAGCTATTGTGTTA	GAAGGTCGGAGTCAACGGATTACTAGAACAGCTATTGTGTTG	GTAACACAAGCGTCTCCACG
Chr1-12354827	1	12354827	12250404	1.01	368	0.49	C	211	T	157	Zm00001d027731	-	GAAGGTGACCAAGTTCATGCTAATATAACGACGAACACAACC	GAAGGTCGGAGTCAACGGATTAATATAACGACGAACACAACT	CTCTCTGTTCCCCGTTTCAG
Chr1-12354978	1	12354978	12250555	1.01	367	0.45	A	243	G	124	Zm00001d027731	-	GAAGGTGACCAAGTTCATGCTAAACGGGGAACAGAGAGAGAG	GAAGGTCGGAGTCAACGGATTAAACGGGGAACAGAGAGAGAA	AAACTGGTGACCAACCAAGG
Chr1-12355013	1	12355013	12250590	1.01	358	0.46	C	231	T	127	Zm00001d027731	-	GAAGGTGACCAAGTTCATGCTTAACAGCTAGCCAGCTGCTCT	GAAGGTCGGAGTCAACGGATTTAACAGCTAGCCAGCTGCTCC	AAACTGGTGACCAACCAAGG
Chr1-12355198	1	12355198	12250775	1.01	368	0.45	A	243	T	125	Zm00001d027731	-	GAAGGTGACCAAGTTCATGCTCCAGCTAACCGGTCTTAGCGA	GAAGGTCGGAGTCAACGGATTCCAGCTAACCGGTCTTAGCGT	CTGTACCAAACGGTGTCCCT
Chr1-12355576	1	12355576	12251153	1.01	367	0.49	G	207	A	160	Zm00001d027731	-	GAAGGTGACCAAGTTCATGCTATAGAAGGCGAAGTCATCCAG	GAAGGTCGGAGTCAACGGATTATAGAAGGCGAAGTCATCCAA	TGTGAATTGCAAAAACTGCC
Chr1-12355602	1	12355602	12251179	1.01	366	0.48	T	219	C	147	Zm00001d027731	-	GAAGGTGACCAAGTTCATGCTACGTCTTGCTGACATGCTCCT	GAAGGTCGGAGTCAACGGATTACGTCTTGCTGACATGCTCCC	TGTGAATTGCAAAAACTGCC
Chr1-12355902	1	12355902	12251479	1.01	368	0.45	C	243	T	125	Zm00001d027731	-	GAAGGTGACCAAGTTCATGCTTTCTCAAAATCGACAGCCCCC	GAAGGTCGGAGTCAACGGATTTTCTCAAAATCGACAGCCCCT	TCTGCGTGCCCTATATTCTTG
Chr1-12356035	1	12356035	12251612	1.01	368	0.44	G	247	A	121	Zm00001d027731	-	GAAGGTGACCAAGTTCATGCTGAGGAAAAGGTCCTTACTGAG	GAAGGTCGGAGTCAACGGATTGAGGAAAAGGTCCTTACTGAA	ATACAATGTGTGGGCAAGCA
Chr1-12357080	1	12357080	12252657	1.01	367	0.46	T	233	C	134	Zm00001d027731	-	GAAGGTGACCAAGTTCATGCTAAAATGGTTAGTTGTAGTTGC	GAAGGTCGGAGTCAACGGATTAAAATGGTTAGTTGTAGTTGT	TGGAGTTCCTTCTGCTGGTT
Chr1-12378194	1	12378194	12273773	1.01	122	0.5	A	64	T	58	Zm00001d027734	GO:0004672,GO:0004674,GO:0005524,GO:0006468	GAAGGTGACCAAGTTCATGCTCACACACAGCTCTGGAAAACT	GAAGGTCGGAGTCAACGGATTCACACACAGCTCTGGAAAACA	ACACACACATGAACCGTCCT
Chr1-12400342	1	12400342	12295923	1.01	245	0.49	C	135	T	110	-		GAAGGTGACCAAGTTCATGCTTACGGAGCTCGATCTGGAGCT	GAAGGTCGGAGTCAACGGATTTACGGAGCTCGATCTGGAGCC	GCTCAAAAATCCTCGACAGC
Chr1-12400366	1	12400366	12295947	1.01	221	0.49	G	122	C	99	-		GAAGGTGACCAAGTTCATGCTGGCAGTATGTACAGCTCTGGG	GAAGGTCGGAGTCAACGGATTGGCAGTATGTACAGCTCTGGC	ACAGAATTTCGGGTACGGC
Chr1-12401077	1	12401077	12296658	1.01	115	0.5	C	58	G	57	-		GAAGGTGACCAAGTTCATGCTGAGAAGCATCCCAGCATCGTC	GAAGGTCGGAGTCAACGGATTGAGAAGCATCCCAGCATCGTG	TAGCTAGCTCCTCTCGGTGC
Chr1-12442691	1	12442691	12338272	1.01	248	0.49	T	140	C	108	Zm00001d027740	GO:0042309,GO:0050825,GO:0050826	GAAGGTGACCAAGTTCATGCTCACAGCTCGATCGCCTGATGT	GAAGGTCGGAGTCAACGGATTCACAGCTCGATCGCCTGATGC	TAGCTCTGTACCTCAGCGCA
Chr1-12442723	1	12442723	12338304	1.01	240	0.48	T	142	G	98	Zm00001d027740	GO:0042309,GO:0050825,GO:0050826	GAAGGTGACCAAGTTCATGCTCACTGACACGTTCTGAGCCGT	GAAGGTCGGAGTCAACGGATTCACTGACACGTTCTGAGCCGG	TAGCTCTGTACCTCAGCGCA
Chr1-12442973	1	12442973	12338554	1.01	141	0.42	T	98	C	43	Zm00001d027740	GO:0042309,GO:0050825,GO:0050826	GAAGGTGACCAAGTTCATGCTCGTCGTTCCTGTTGCGGTTCT	GAAGGTCGGAGTCAACGGATTCGTCGTTCCTGTTGCGGTTCC	TGGTGCAACAGAGCAGAGAT
Chr1-12443839	1	12443839	12339420	1.01	279	0.43	C	193	G	86	Zm00001d027740	GO:0042309,GO:0050825,GO:0050826	GAAGGTGACCAAGTTCATGCTTCTCCGCCGCCGCTCGTCTCC	GAAGGTCGGAGTCAACGGATTTCTCCGCCGCCGCTCGTCTCG	CTCCTCTTGCTCGTCTCCAC
Chr1-12444409	1	12444409	12339990	1.01	108	0.43	T	74	G	34	Zm00001d027741	-	GAAGGTGACCAAGTTCATGCTCCGGCTCTTGTGGCGCGAGGT	GAAGGTCGGAGTCAACGGATTCCGGCTCTTGTGGCGCGAGGG	GAGAGAAGCGACTCACGAGG
Chr1-12444881	1	12444881	12340462	1.01	182	0.48	T	111	C	71	Zm00001d027741	-	GAAGGTGACCAAGTTCATGCTGTCAGACAAGGAATGCAACGT	GAAGGTCGGAGTCAACGGATTGTCAGACAAGGAATGCAACGC	GTCTCCGGCTGACAAGAAAG
Chr1-12444938	1	12444938	12340519	1.01	260	0.43	A	178	C	82	Zm00001d027741	-	GAAGGTGACCAAGTTCATGCTGAATCCAGCTGAACACTAACA	GAAGGTCGGAGTCAACGGATTGAATCCAGCTGAACACTAACC	ATGTAGCGGAATTGGGACTG
Chr1-12445270	1	12445270	12340851	1.01	339	0.5	C	178	T	161	Zm00001d027741	-	GAAGGTGACCAAGTTCATGCTTCTACTATTTTGGAGGCCAGC	GAAGGTCGGAGTCAACGGATTTCTACTATTTTGGAGGCCAGT	GCAGCTGCTCCATTTCATCT
Chr1-12445298	1	12445298	12340879	1.01	333	0.44	A	222	G	111	Zm00001d027741	-	GAAGGTGACCAAGTTCATGCTTTCTCTCTAGAAAGGAGGAGA	GAAGGTCGGAGTCAACGGATTTTCTCTCTAGAAAGGAGGAGG	GCAGCTGCTCCATTTCATCT
Chr1-12445401	1	12445401	12340982	1.01	337	0.5	T	171	C	166	Zm00001d027741	-	GAAGGTGACCAAGTTCATGCTAATATGCCTAGATGGAGGGGT	GAAGGTCGGAGTCAACGGATTAATATGCCTAGATGGAGGGGC	TCCATGGTGCAGTTGTGTTT
Chr1-12445537	1	12445537	12341118	1.01	345	0.49	T	194	C	151	Zm00001d027741	-	GAAGGTGACCAAGTTCATGCTGATATGGAGGATGCAATTTAT	GAAGGTCGGAGTCAACGGATTGATATGGAGGATGCAATTTAC	ACAAACTTCGGATGCGATTC
Chr1-12445589	1	12445589	12341170	1.01	332	0.43	A	227	G	105	Zm00001d027741	-	GAAGGTGACCAAGTTCATGCTGCCCGGAGGATGTTGATGTCA	GAAGGTCGGAGTCAACGGATTGCCCGGAGGATGTTGATGTCG	ACAAACTTCGGATGCGATTC
Chr1-12446060	1	12446060	12341641	1.01	142	0.49	T	83	A	59	Zm00001d027741	-	GAAGGTGACCAAGTTCATGCTTGATCAGTTCTGTGTTTGACT	GAAGGTCGGAGTCAACGGATTTGATCAGTTCTGTGTTTGACA	CGCTTACGGCTTCTCAAAGT
Chr1-12448611	1	12448611	12344192	1.01	235	0.49	T	136	C	99	-		GAAGGTGACCAAGTTCATGCTATGTTCAGAAACAGTAACAGT	GAAGGTCGGAGTCAACGGATTATGTTCAGAAACAGTAACAGC	GGATTACCTTTGGTTGCCCT
Chr1-12448690	1	12448690	12344271	1.01	288	0.4	G	208	T	80	-		GAAGGTGACCAAGTTCATGCTAAAAATCCAAGTTGCGTCGAG	GAAGGTCGGAGTCAACGGATTAAAAATCCAAGTTGCGTCGAT	TCAAGCATGTGAGAACCAGC
Chr1-12448774	1	12448774	12344355	1.01	356	0.45	C	233	G	123	-		GAAGGTGACCAAGTTCATGCTAAGGTAATCCACAGTAGCTGG	GAAGGTCGGAGTCAACGGATTAAGGTAATCCACAGTAGCTGC	GTCAGACAGGCGATGTTTCA
Chr1-12448799	1	12448799	12344380	1.01	349	0.5	G	185	C	164	-		GAAGGTGACCAAGTTCATGCTCACATGCTTGAGAAGAGAAGC	GAAGGTCGGAGTCAACGGATTCACATGCTTGAGAAGAGAAGG	TGCTTCGCATCAGAGACAGT
Chr1-12449214	1	12449214	12344795	1.01	316	0.48	G	192	C	124	Zm00001d027742	-	GAAGGTGACCAAGTTCATGCTCGTCAGCGGCCCGTTCGGCGG	GAAGGTCGGAGTCAACGGATTCGTCAGCGGCCCGTTCGGCGC	CACATGAGGATCCACCCAG
Chr1-12506422	1	12506422	12402003	1.01	290	0.48	C	172	T	118	Zm00001d027743	-	GAAGGTGACCAAGTTCATGCTAGAAATGTTGGCAACAATGCC	GAAGGTCGGAGTCAACGGATTAGAAATGTTGGCAACAATGCT	TTTATCCAAATCACCACGCA
Chr1-12506448	1	12506448	12402029	1.01	242	0.47	A	150	G	92	Zm00001d027743	-	GAAGGTGACCAAGTTCATGCTATCATCATCCCAGATAACACA	GAAGGTCGGAGTCAACGGATTATCATCATCCCAGATAACACG	TTTATCCAAATCACCACGCA
Chr1-12510169	1	12510169	12405750	1.01	340	0.43	T	232	G	108	Zm00001d027743	-	GAAGGTGACCAAGTTCATGCTCTTGACTCCATAGGAGGGCTG	GAAGGTCGGAGTCAACGGATTCTTGACTCCATAGGAGGGCTT	ACGGCAGAGTGTCTACCACC
Chr1-12510271	1	12510271	12405852	1.01	254	0.49	T	144	G	110	Zm00001d027743	-	GAAGGTGACCAAGTTCATGCTAGATTGAGCGCCCCAGGCGGT	GAAGGTCGGAGTCAACGGATTAGATTGAGCGCCCCAGGCGGG	GGGATTGACGATCAGTTGCT
Chr1-12510406	1	12510406	12405987	1.01	315	0.47	C	195	T	120	Zm00001d027743	-	GAAGGTGACCAAGTTCATGCTTCCTTTGTACACCCAACCGGT	GAAGGTCGGAGTCAACGGATTTCCTTTGTACACCCAACCGGC	CTATTGCGCAGCAAGACAGA
Chr1-12510441	1	12510441	12406022	1.01	308	0.5	G	169	C	139	Zm00001d027743	-	GAAGGTGACCAAGTTCATGCTCCCTCTGAAAGCAGTGAGCTC	GAAGGTCGGAGTCAACGGATTCCCTCTGAAAGCAGTGAGCTG	CGCTTCAAACTTCCAGATACG
Chr1-12532526	1	12532526	12428107	1.01	122	0.48	C	74	T	48	-		GAAGGTGACCAAGTTCATGCTCTTTACAGCACCTACGAGTCC	GAAGGTCGGAGTCAACGGATTCTTTACAGCACCTACGAGTCT	AGCAAGACAAGACAAAGGCG
Chr1-12538717	1	12538717	12434298	1.01	170	0.5	A	92	G	78	Zm00001d027748	-	GAAGGTGACCAAGTTCATGCTCAAACTGTCCAGCAGTGAGAA	GAAGGTCGGAGTCAACGGATTCAAACTGTCCAGCAGTGAGAG	TAATTGAGGCCGATGACCTT
Chr1-12539491	1	12539491	12435072	1.01	207	0.5	A	110	G	97	Zm00001d027748	-	GAAGGTGACCAAGTTCATGCTAACGATTTCGCGCGGGTGATA	GAAGGTCGGAGTCAACGGATTAACGATTTCGCGCGGGTGATG	AAAGCACAACGAGTTCGACA
Chr1-12539724	1	12539724	12435305	1.01	171	0.41	C	122	G	49	Zm00001d027748	-	GAAGGTGACCAAGTTCATGCTTACTCCTATATCAGATGCATC	GAAGGTCGGAGTCAACGGATTTACTCCTATATCAGATGCATG	TTCCCTGTTCTTTTCATCGG
Chr1-12546745	1	12546745	12442326	1.01	330	0.42	C	233	G	97	Zm00001d027749	GO:0005215,GO:0006810,GO:0008271,GO:0008272,GO:0016020,GO:0016021,GO:0055085,GO:0005164,GO:0005215,GO:0006810,GO:0006955,GO:0016020,GO:0016021,GO:0055085,GO:0005215,GO:0006810,GO:0016021,GO:0055085	GAAGGTGACCAAGTTCATGCTCGGTGCAGGTGTACAATACTC	GAAGGTCGGAGTCAACGGATTCGGTGCAGGTGTACAATACTG	CGCCAACCGTATGTGTAGTG
Chr1-12546812	1	12546812	12442393	1.01	318	0.49	G	183	C	135	Zm00001d027749	GO:0005215,GO:0006810,GO:0008271,GO:0008272,GO:0016020,GO:0016021,GO:0055085,GO:0005164,GO:0005215,GO:0006810,GO:0006955,GO:0016020,GO:0016021,GO:0055085,GO:0005215,GO:0006810,GO:0016021,GO:0055085	GAAGGTGACCAAGTTCATGCTTACGTCAGACCGGAACCGGAG	GAAGGTCGGAGTCAACGGATTTACGTCAGACCGGAACCGGAC	GACTACGTGCTGCACTCGC
Chr1-12546950	1	12546950	12442531	1.01	186	0.46	G	118	A	68	Zm00001d027749	GO:0005215,GO:0006810,GO:0008271,GO:0008272,GO:0016020,GO:0016021,GO:0055085,GO:0005164,GO:0005215,GO:0006810,GO:0006955,GO:0016020,GO:0016021,GO:0055085,GO:0005215,GO:0006810,GO:0016021,GO:0055085	GAAGGTGACCAAGTTCATGCTCCGCCTCGCCCACCGTCGGGA	GAAGGTCGGAGTCAACGGATTCCGCCTCGCCCACCGTCGGGG	CTGCTCTCAACTCCAGCAGA
Chr1-12547658	1	12547658	12443239	1.01	285	0.45	G	187	T	98	Zm00001d027749	GO:0005215,GO:0006810,GO:0008271,GO:0008272,GO:0016020,GO:0016021,GO:0055085,GO:0005164,GO:0005215,GO:0006810,GO:0006955,GO:0016020,GO:0016021,GO:0055085,GO:0005215,GO:0006810,GO:0016021,GO:0055085	GAAGGTGACCAAGTTCATGCTACCGTGGTCCTGGGCCGGGCG	GAAGGTCGGAGTCAACGGATTACCGTGGTCCTGGGCCGGGCT	GATGGTCACGCTGCTGTTC
Chr1-12547802	1	12547802	12443383	1.01	239	0.42	C	168	G	71	Zm00001d027749	GO:0005215,GO:0006810,GO:0008271,GO:0008272,GO:0016020,GO:0016021,GO:0055085,GO:0005164,GO:0005215,GO:0006810,GO:0006955,GO:0016020,GO:0016021,GO:0055085,GO:0005215,GO:0006810,GO:0016021,GO:0055085	GAAGGTGACCAAGTTCATGCTCACAGGTGCAGCGCGGCCCCG	GAAGGTCGGAGTCAACGGATTCACAGGTGCAGCGCGGCCCCC	GACGGCAACAAGGAGATGAT
Chr1-12548090	1	12548090	12443671	1.01	202	0.46	C	131	A	71	Zm00001d027749	GO:0005215,GO:0006810,GO:0008271,GO:0008272,GO:0016020,GO:0016021,GO:0055085,GO:0005164,GO:0005215,GO:0006810,GO:0006955,GO:0016020,GO:0016021,GO:0055085,GO:0005215,GO:0006810,GO:0016021,GO:0055085	GAAGGTGACCAAGTTCATGCTTTGAACATGGCGAAGCTCCTC	GAAGGTCGGAGTCAACGGATTTTGAACATGGCGAAGCTCCTA	ACACCCTGCTTCCTTCCTTT
Chr1-12548242	1	12548242	12443823	1.01	214	0.49	A	118	G	96	Zm00001d027749	GO:0005215,GO:0006810,GO:0008271,GO:0008272,GO:0016020,GO:0016021,GO:0055085,GO:0005164,GO:0005215,GO:0006810,GO:0006955,GO:0016020,GO:0016021,GO:0055085,GO:0005215,GO:0006810,GO:0016021,GO:0055085	GAAGGTGACCAAGTTCATGCTAGGAGCCTTACGGCGAGGGCA	GAAGGTCGGAGTCAACGGATTAGGAGCCTTACGGCGAGGGCG	CAATTCTCACCGCCCTACAT
Chr1-12551696	1	12551696	12447277	1.01	142	0.49	G	80	C	62	Zm00001d027749	GO:0005215,GO:0006810,GO:0008271,GO:0008272,GO:0016020,GO:0016021,GO:0055085,GO:0005164,GO:0005215,GO:0006810,GO:0006955,GO:0016020,GO:0016021,GO:0055085,GO:0005215,GO:0006810,GO:0016021,GO:0055085	GAAGGTGACCAAGTTCATGCTGCGATGGTGATGCCGGCGATC	GAAGGTCGGAGTCAACGGATTGCGATGGTGATGCCGGCGATG	CAAGGAGACCTTCTTCCCG
Chr1-12551938	1	12551938	12447519	1.01	197	0.4	A	142	G	55	Zm00001d027749	GO:0005215,GO:0006810,GO:0008271,GO:0008272,GO:0016020,GO:0016021,GO:0055085,GO:0005164,GO:0005215,GO:0006810,GO:0006955,GO:0016020,GO:0016021,GO:0055085,GO:0005215,GO:0006810,GO:0016021,GO:0055085	GAAGGTGACCAAGTTCATGCTATCCGCGCTGCCGCCCATGGG	GAAGGTCGGAGTCAACGGATTATCCGCGCTGCCGCCCATGGA	TATATAACCGCACCGAACGC
Chr1-12552052	1	12552052	12447633	1.01	221	0.45	G	145	A	76	Zm00001d027749	GO:0005215,GO:0006810,GO:0008271,GO:0008272,GO:0016020,GO:0016021,GO:0055085,GO:0005164,GO:0005215,GO:0006810,GO:0006955,GO:0016020,GO:0016021,GO:0055085,GO:0005215,GO:0006810,GO:0016021,GO:0055085	GAAGGTGACCAAGTTCATGCTCTCGACTCGGCTGCAGAGCGA	GAAGGTCGGAGTCAACGGATTCTCGACTCGGCTGCAGAGCGG	CACGCGTACGAAACCGTC
Chr1-12676015	1	12676015	12571605	1.02	216	0.4	G	157	A	59	Zm00001d027755	-	GAAGGTGACCAAGTTCATGCTTGGCCCTCAGCGCCGTGGCCG	GAAGGTCGGAGTCAACGGATTTGGCCCTCAGCGCCGTGGCCA	CGTGCTGCATATGGAATCTG
Chr1-12681057	1	12681057	12576647	1.02	328	0.45	G	218	A	110	Zm00001d027755	-	GAAGGTGACCAAGTTCATGCTGCTACCACTGCGAGTGCAAGG	GAAGGTCGGAGTCAACGGATTGCTACCACTGCGAGTGCAAGA	GCCATGACCCCATGAGTAGT
Chr1-12681103	1	12681103	12576693	1.02	134	0.49	A	75	G	59	Zm00001d027755	-	GAAGGTGACCAAGTTCATGCTGACCGCGATGCCTTGCTTCCA	GAAGGTCGGAGTCAACGGATTGACCGCGATGCCTTGCTTCCG	AATGTTTGAGCCCGTGTTTC
Chr1-12681234	1	12681234	12576824	1.02	326	0.45	C	214	T	112	Zm00001d027755	-	GAAGGTGACCAAGTTCATGCTGGTTCCATCGGCGCAGACTGC	GAAGGTCGGAGTCAACGGATTGGTTCCATCGGCGCAGACTGT	GTACCTGGTGCCGCTGTACT
Chr1-12681484	1	12681484	12577074	1.02	245	0.48	A	146	C	99	Zm00001d027755	-	GAAGGTGACCAAGTTCATGCTTCCATTTCACAGCGGATTCTA	GAAGGTCGGAGTCAACGGATTTCCATTTCACAGCGGATTCTC	CTACCCTGTCCTGCGGATAA
Chr1-12681564	1	12681564	12577154	1.02	298	0.44	A	199	G	99	Zm00001d027755	-	GAAGGTGACCAAGTTCATGCTGGATGGAGCGTCCCACGGCAA	GAAGGTCGGAGTCAACGGATTGGATGGAGCGTCCCACGGCAG	TACACAAACCAATCGCCAAA
Chr1-12681734	1	12681734	12577324	1.02	190	0.49	C	109	T	81	Zm00001d027755	-	GAAGGTGACCAAGTTCATGCTGTCGATATGGAATAAAGCGCC	GAAGGTCGGAGTCAACGGATTGTCGATATGGAATAAAGCGCT	AAAAGCAAAGCTAAGCGCAG
Chr1-12709436	1	12709436	12617328	1.02	359	0.47	G	222	C	137	Zm00001d027756	GO:0019509,GO:0046872,GO:0051213,GO:0055114,GO:0019509,GO:0046872,GO:0051213,GO:0055114	GAAGGTGACCAAGTTCATGCTAGAAAATTCGAAGACGAGGAC	GAAGGTCGGAGTCAACGGATTAGAAAATTCGAAGACGAGGAG	AACAAGAACACGGGAATGGA
Chr1-12711422	1	12711422	12619314	1.02	366	0.5	C	196	T	170	Zm00001d027756	GO:0019509,GO:0046872,GO:0051213,GO:0055114,GO:0019509,GO:0046872,GO:0051213,GO:0055114	GAAGGTGACCAAGTTCATGCTATCCAAGCATGGTACATGGAC	GAAGGTCGGAGTCAACGGATTATCCAAGCATGGTACATGGAT	ACAAACCGGAAAGTTTGTCG
Chr1-12712090	1	12712090	12619982	1.02	365	0.45	G	243	A	122	Zm00001d027756	GO:0019509,GO:0046872,GO:0051213,GO:0055114,GO:0019509,GO:0046872,GO:0051213,GO:0055114	GAAGGTGACCAAGTTCATGCTCGTGTAGCGGTAAAGAAAGGG	GAAGGTCGGAGTCAACGGATTCGTGTAGCGGTAAAGAAAGGA	TGTGAACAGAGAAAGAAGTCAAAGA
Chr1-12712123	1	12712123	12620015	1.02	361	0.48	C	216	T	145	Zm00001d027756	GO:0019509,GO:0046872,GO:0051213,GO:0055114,GO:0019509,GO:0046872,GO:0051213,GO:0055114	GAAGGTGACCAAGTTCATGCTTTGCCTGCAGGAATGTATCAT	GAAGGTCGGAGTCAACGGATTTTGCCTGCAGGAATGTATCAC	AATGGCATAAACGGCTTCAC
Chr1-12712539	1	12712539	12620431	1.02	118	0.49	C	68	T	50	Zm00001d027756	GO:0019509,GO:0046872,GO:0051213,GO:0055114,GO:0019509,GO:0046872,GO:0051213,GO:0055114	GAAGGTGACCAAGTTCATGCTGCAATGCGTCTATTTGTGGGT	GAAGGTCGGAGTCAACGGATTGCAATGCGTCTATTTGTGGGC	TTAGGCTTCAGACGCAGGAT
Chr1-12712818	1	12712818	12620710	1.02	360	0.44	T	241	C	119	Zm00001d027756	GO:0019509,GO:0046872,GO:0051213,GO:0055114,GO:0019509,GO:0046872,GO:0051213,GO:0055114	GAAGGTGACCAAGTTCATGCTCGTGTCCACTCTACATGTCCT	GAAGGTCGGAGTCAACGGATTCGTGTCCACTCTACATGTCCC	GCAAATCTTATTCGGCGGTA
Chr1-12712849	1	12712849	12620741	1.02	368	0.43	C	255	T	113	Zm00001d027756	GO:0019509,GO:0046872,GO:0051213,GO:0055114,GO:0019509,GO:0046872,GO:0051213,GO:0055114	GAAGGTGACCAAGTTCATGCTCAGCCTCTTGTGTTTTACACC	GAAGGTCGGAGTCAACGGATTCAGCCTCTTGTGTTTTACACT	GTTAACTGGCACACACAGCG
Chr1-12712907	1	12712907	12620799	1.02	365	0.46	A	231	G	134	Zm00001d027756	GO:0019509,GO:0046872,GO:0051213,GO:0055114,GO:0019509,GO:0046872,GO:0051213,GO:0055114	GAAGGTGACCAAGTTCATGCTTGCAATGTGCTCATGCCACCG	GAAGGTCGGAGTCAACGGATTTGCAATGTGCTCATGCCACCA	TGGGTTGATTTGAACCATCA
Chr1-12712936	1	12712936	12620828	1.02	367	0.49	A	210	G	157	Zm00001d027756	GO:0019509,GO:0046872,GO:0051213,GO:0055114,GO:0019509,GO:0046872,GO:0051213,GO:0055114	GAAGGTGACCAAGTTCATGCTGCCAGTTAACAGTTTGCACGA	GAAGGTCGGAGTCAACGGATTGCCAGTTAACAGTTTGCACGG	TGGGTTGATTTGAACCATCA
Chr1-13023722	1	13023722	12918374	1.02	363	0.5	C	184	G	179	Zm00001d027760	GO:0000786,GO:0003677,GO:0005634,GO:0006334	GAAGGTGACCAAGTTCATGCTTGCAGCCTAGGTTTCCGGCGC	GAAGGTCGGAGTCAACGGATTTGCAGCCTAGGTTTCCGGCGG	GGCCTTCTTCCTGTCCTTGT
Chr1-13024042	1	13024042	12918694	1.02	333	0.48	A	198	C	135	Zm00001d027760	GO:0000786,GO:0003677,GO:0005634,GO:0006334	GAAGGTGACCAAGTTCATGCTTTCCGCCGCCATCCTCGAGTA	GAAGGTCGGAGTCAACGGATTTTCCGCCGCCATCCTCGAGTC	CTTGATGAGGGTGTCGAGC
Chr1-13052476	1	13052476	12947133	1.02	319	0.5	C	172	T	147	Zm00001d027763	GO:0003677,GO:0004879,GO:0004990,GO:0005634,GO:0006355,GO:0007186,GO:0016021	GAAGGTGACCAAGTTCATGCTACGGGTACGGGTGTGTACGCC	GAAGGTCGGAGTCAACGGATTACGGGTACGGGTGTGTACGCT	ACAAAAGGCGGATCAAGCTA
Chr1-13052637	1	13052637	12947294	1.02	233	0.47	G	146	C	87	Zm00001d027763	GO:0003677,GO:0004879,GO:0004990,GO:0005634,GO:0006355,GO:0007186,GO:0016021	GAAGGTGACCAAGTTCATGCTGCGGCGCCGCCCAAGTCGCGG	GAAGGTCGGAGTCAACGGATTGCGGCGCCGCCCAAGTCGCGC	GTGGAAGCAGTTGCAGCAC
Chr1-13140022	1	13140022	13034690	1.02	113	0.48	C	68	T	45	Zm00001d027766	GO:0003824,GO:0006633,GO:0008152,GO:0008415,GO:0008610,GO:0016020,GO:0016747	GAAGGTGACCAAGTTCATGCTGCCCACCAACGCCCAGCATGC	GAAGGTCGGAGTCAACGGATTGCCCACCAACGCCCAGCATGT	TCAGACAGTCCATTGCGATT
Chr1-13143254	1	13143254	13037922	1.02	165	0.41	T	117	C	48	Zm00001d027767	-	GAAGGTGACCAAGTTCATGCTTGGTAGTTCCATGCACGGTTT	GAAGGTCGGAGTCAACGGATTTGGTAGTTCCATGCACGGTTC	CAACATCCCGAACATCCTCT
Chr1-13143482	1	13143482	13038150	1.02	207	0.46	G	132	A	75	Zm00001d027767	-	GAAGGTGACCAAGTTCATGCTTTCGCAGGGAGCAAGGCCATG	GAAGGTCGGAGTCAACGGATTTTCGCAGGGAGCAAGGCCATA	CGCCTTGACAACAGACATTG
Chr1-13144752	1	13144752	13039420	1.02	204	0.47	G	126	A	78	Zm00001d027767	-	GAAGGTGACCAAGTTCATGCTAATGATCATGTCAGGGGTCCG	GAAGGTCGGAGTCAACGGATTAATGATCATGTCAGGGGTCCA	TGCTGAAGCTTGTTGGACAT
Chr1-13144918	1	13144918	13039586	1.02	266	0.43	A	184	G	82	Zm00001d027767	-	GAAGGTGACCAAGTTCATGCTACAAAAGTAGGGTATGTGCCA	GAAGGTCGGAGTCAACGGATTACAAAAGTAGGGTATGTGCCG	CTCACATGCTTCCTTCACCA
Chr1-13145227	1	13145227	13039895	1.02	338	0.41	G	242	A	96	Zm00001d027767	-	GAAGGTGACCAAGTTCATGCTTATGTGTCTGGTGGAAGAACG	GAAGGTCGGAGTCAACGGATTTATGTGTCTGGTGGAAGAACA	GCATCATTTGGTGGTGTGTT
Chr1-13145387	1	13145387	13040055	1.02	346	0.4	T	251	C	95	Zm00001d027767	-	GAAGGTGACCAAGTTCATGCTGAAATAACAGTCATGATTGCT	GAAGGTCGGAGTCAACGGATTGAAATAACAGTCATGATTGCC	AATGTCAAAAGGATGTGCCC
Chr1-13145489	1	13145489	13040157	1.02	348	0.4	C	250	T	98	-		GAAGGTGACCAAGTTCATGCTTGAAAAGAAACATAATGGCAC	GAAGGTCGGAGTCAACGGATTTGAAAAGAAACATAATGGCAT	TCTCAAAGATGGTTCACCCC
Chr1-13162140	1	13162140	13056808	1.02	337	0.49	T	186	G	151	-		GAAGGTGACCAAGTTCATGCTCTCGCCTCGCCCAGTCGGTAT	GAAGGTCGGAGTCAACGGATTCTCGCCTCGCCCAGTCGGTAG	ACGTGGTAGGACGAATGAGG
Chr1-13162191	1	13162191	13056859	1.02	364	0.49	T	203	C	161	-		GAAGGTGACCAAGTTCATGCTGCGCGCCCCCTACCGCTCCGT	GAAGGTCGGAGTCAACGGATTGCGCGCCCCCTACCGCTCCGC	CCCACAGAACGAGATTGAGAT
Chr1-13166442	1	13166442	13061111	1.02	368	0.44	G	248	A	120	-		GAAGGTGACCAAGTTCATGCTAGTACGCTACTACCACCCTTG	GAAGGTCGGAGTCAACGGATTAGTACGCTACTACCACCCTTA	AAGCATCCAGTCCACCAATC
Chr1-13166511	1	13166511	13061180	1.02	366	0.41	T	259	C	107	-		GAAGGTGACCAAGTTCATGCTCGACCCCTAAAGTGAGCTAGT	GAAGGTCGGAGTCAACGGATTCGACCCCTAAAGTGAGCTAGC	AAGCATCCAGTCCACCAATC
Chr1-13177454	1	13177454	13072123	1.02	216	0.5	A	109	C	107	Zm00001d027769	GO:0004362,GO:0005737,GO:0006749,GO:0016491,GO:0045454,GO:0050660,GO:0050661,GO:0055114,GO:0005737,GO:0016491,GO:0045454,GO:0050660,GO:0055114,GO:0005737,GO:0016491,GO:0045454,GO:0050660,GO:0055114	GAAGGTGACCAAGTTCATGCTCGCTGCAGACCCTGACCCGCA	GAAGGTCGGAGTCAACGGATTCGCTGCAGACCCTGACCCGCC	CGTAGTCGTACTCCCCCTCA
Chr1-13177536	1	13177536	13072205	1.02	144	0.49	C	83	A	61	Zm00001d027769	GO:0004362,GO:0005737,GO:0006749,GO:0016491,GO:0045454,GO:0050660,GO:0050661,GO:0055114,GO:0005737,GO:0016491,GO:0045454,GO:0050660,GO:0055114,GO:0005737,GO:0016491,GO:0045454,GO:0050660,GO:0055114	GAAGGTGACCAAGTTCATGCTGGCGCTCCCGAGGCTGGCCCA	GAAGGTCGGAGTCAACGGATTGGCGCTCCCGAGGCTGGCCCC	CAAGAGAGGCATCCACTTACG
Chr1-13577780	1	13577780	13472452	1.02	285	0.5	T	152	A	133	Zm00001d027790	GO:0005634,GO:0006352,GO:0006355,GO:0008270,GO:0030528,GO:0005634,GO:0006352,GO:0006355,GO:0008270,GO:0030528	GAAGGTGACCAAGTTCATGCTAAGCTTACATGGCTAAGCCAA	GAAGGTCGGAGTCAACGGATTAAGCTTACATGGCTAAGCCAT	GCCATGCCCAACTCTTGTAG
Chr1-13579071	1	13579071	13473743	1.02	145	0.47	A	89	T	56	Zm00001d027790	GO:0005634,GO:0006352,GO:0006355,GO:0008270,GO:0030528,GO:0005634,GO:0006352,GO:0006355,GO:0008270,GO:0030528	GAAGGTGACCAAGTTCATGCTATATCCACACAGATAATCGCT	GAAGGTCGGAGTCAACGGATTATATCCACACAGATAATCGCA	CCACGATGACATCCTTCAAA
Chr1-13591327	1	13591327	13485999	1.02	283	0.49	C	156	T	127	-		GAAGGTGACCAAGTTCATGCTATGGAAAGGTTTTATCAAGGT	GAAGGTCGGAGTCAACGGATTATGGAAAGGTTTTATCAAGGC	AAACTTCTTAAAGTGAAAATGTGGA
Chr1-13759283	1	13759283	13653966	1.02	103	0.4	G	74	A	29	Zm00001d027799	GO:0004747,GO:0006014,GO:0016068	GAAGGTGACCAAGTTCATGCTACGGACCTCGCCACGCTCGGA	GAAGGTCGGAGTCAACGGATTACGGACCTCGCCACGCTCGGG	TCCTACAGCGATTTGGAACG
Chr1-13760481	1	13760481	13655164	1.02	344	0.46	G	220	A	124	Zm00001d027799	GO:0004747,GO:0006014,GO:0016068	GAAGGTGACCAAGTTCATGCTGACTGTGCGATTTGTTCGGGA	GAAGGTCGGAGTCAACGGATTGACTGTGCGATTTGTTCGGGG	GCTCATCCAAGTTCCCATGT
Chr1-13760514	1	13760514	13655197	1.02	347	0.46	A	221	G	126	Zm00001d027799	GO:0004747,GO:0006014,GO:0016068	GAAGGTGACCAAGTTCATGCTTTTGATCCTGGTCCCCGTGGG	GAAGGTCGGAGTCAACGGATTTTTGATCCTGGTCCCCGTGGA	CATGCTCAAGTGCTCTCTGC
Chr1-13761028	1	13761028	13655711	1.02	118	0.49	G	66	A	52	Zm00001d027799	GO:0004747,GO:0006014,GO:0016068	GAAGGTGACCAAGTTCATGCTATTGTTTCACAGGCTGAATCA	GAAGGTCGGAGTCAACGGATTATTGTTTCACAGGCTGAATCG	GAGTACCTTGAAAGCAGGCG
Chr1-13761485	1	13761485	13656168	1.02	165	0.4	G	119	A	46	Zm00001d027799	GO:0004747,GO:0006014,GO:0016068	GAAGGTGACCAAGTTCATGCTAAGCCGATCTCAATGAAGACA	GAAGGTCGGAGTCAACGGATTAAGCCGATCTCAATGAAGACG	TGGTAACAGGAACAGCCACA
Chr1-13761529	1	13761529	13656212	1.02	294	0.44	T	197	A	97	Zm00001d027799	GO:0004747,GO:0006014,GO:0016068	GAAGGTGACCAAGTTCATGCTGAAGGAAACTCTCTCCGTATA	GAAGGTCGGAGTCAACGGATTGAAGGAAACTCTCTCCGTATT	TGGTAACAGGAACAGCCACA
Chr1-13810529	1	13810529	13705214	1.02	217	0.5	G	116	T	101	Zm00001d027800	GO:0042309,GO:0050825,GO:0050826	GAAGGTGACCAAGTTCATGCTACAAGGAGATGCAACATCGTT	GAAGGTCGGAGTCAACGGATTACAAGGAGATGCAACATCGTG	ATTTCCCTCAAGTATGCCCC
Chr1-13813843	1	13813843	13708528	1.02	123	0.49	G	70	T	53	-		GAAGGTGACCAAGTTCATGCTAAGTTTATGGTCTGCGTGTTG	GAAGGTCGGAGTCAACGGATTAAGTTTATGGTCTGCGTGTTT	TTGTTCACGACGAGTTGAGC
Chr1-13813962	1	13813962	13708647	1.02	197	0.5	A	104	G	93	-		GAAGGTGACCAAGTTCATGCTAAGTTCACAGAAGGATCTCTA	GAAGGTCGGAGTCAACGGATTAAGTTCACAGAAGGATCTCTG	AGGGATGCTCCAATGAAAGA
Chr1-13863701	1	13863701	13758386	1.02	129	0.45	A	85	C	44	Zm00001d027802	GO:0003700,GO:0005634,GO:0006355,GO:0030528,GO:0043565,GO:0003700,GO:0005634,GO:0006355,GO:0030528,GO:0043565,GO:0003700,GO:0005634,GO:0006355,GO:0030528,GO:0043565,GO:0003700,GO:0005634,GO:0006355,GO:0030528,GO:0043565,GO:0003700,GO:0005634,GO:0006355,GO:0030528,GO:0043565	GAAGGTGACCAAGTTCATGCTATCATATGGTTGGTAGGTATA	GAAGGTCGGAGTCAACGGATTATCATATGGTTGGTAGGTATC	AGCTGCTGCACGATTTTGT
Chr1-13905259	1	13905259	13799944	1.02	211	0.44	C	141	T	70	Zm00001d027803	-	GAAGGTGACCAAGTTCATGCTCATGATTTTCCATGCACTATC	GAAGGTCGGAGTCAACGGATTCATGATTTTCCATGCACTATT	TGCAATTGTGTTGTGTGTGG
Chr1-13905434	1	13905434	13800119	1.02	338	0.48	C	199	A	139	Zm00001d027803	-	GAAGGTGACCAAGTTCATGCTCACAGCTACTACTAACACACA	GAAGGTCGGAGTCAACGGATTCACAGCTACTACTAACACACC	AGCATTCGTCCGTCTGATTC
Chr1-13905589	1	13905589	13800274	1.02	352	0.45	C	230	T	122	Zm00001d027803	-	GAAGGTGACCAAGTTCATGCTATGCTAAACCTCCCTCCGACC	GAAGGTCGGAGTCAACGGATTATGCTAAACCTCCCTCCGACT	CCTACTTCTCCGACTCACCG
Chr1-13905651	1	13905651	13800336	1.02	344	0.47	T	213	C	131	Zm00001d027803	-	GAAGGTGACCAAGTTCATGCTGGTTTCGGCCTTCAAATCCGT	GAAGGTCGGAGTCAACGGATTGGTTTCGGCCTTCAAATCCGC	GACAACTTCGGAGGAGACCC
Chr1-13905738	1	13905738	13800423	1.02	332	0.5	C	176	G	156	Zm00001d027803	-	GAAGGTGACCAAGTTCATGCTGCCTCGACCGCCACCCTCTTC	GAAGGTCGGAGTCAACGGATTGCCTCGACCGCCACCCTCTTG	ACTTAGCGGCGTGTTGTTTT
Chr1-13905921	1	13905921	13800606	1.02	276	0.43	G	191	C	85	Zm00001d027803	-	GAAGGTGACCAAGTTCATGCTCGGAGACACACCTTCTCTAGC	GAAGGTCGGAGTCAACGGATTCGGAGACACACCTTCTCTAGG	GATCAGATTCGCGAGCTTC
Chr1-13906131	1	13906131	13800816	1.02	338	0.5	C	181	G	157	Zm00001d027803	-	GAAGGTGACCAAGTTCATGCTTCCTCGGACACGTCGGCACAG	GAAGGTCGGAGTCAACGGATTTCCTCGGACACGTCGGCACAC	CAGCCCAGCAGAAACCTACT
Chr1-13908019	1	13908019	13802704	1.02	349	0.49	T	195	A	154	Zm00001d027803	-	GAAGGTGACCAAGTTCATGCTTTGCATAGTTCCAAGGGTAGT	GAAGGTCGGAGTCAACGGATTTTGCATAGTTCCAAGGGTAGA	TTTGCTTTGTTATGCTCAGGA
Chr1-13911263	1	13911263	13805948	1.02	131	0.47	C	81	G	50	Zm00001d027803	-	GAAGGTGACCAAGTTCATGCTGCGGTCAAAGAGGAAGACCAC	GAAGGTCGGAGTCAACGGATTGCGGTCAAAGAGGAAGACCAG	AGAAGAAGGGCAGCAACAAA
Chr1-13966230	1	13966230	13860972	1.02	146	0.44	T	99	C	47	Zm00001d027805	-	GAAGGTGACCAAGTTCATGCTTCCTCCCTATTCCCGTTCTCT	GAAGGTCGGAGTCAACGGATTTCCTCCCTATTCCCGTTCTCC	CCCGTCGAGAAGTAGCTGTC
Chr1-13968608	1	13968608	13863350	1.02	255	0.45	C	167	T	88	Zm00001d027805	-	GAAGGTGACCAAGTTCATGCTCAGCAAACTTTTCTACCCTTC	GAAGGTCGGAGTCAACGGATTCAGCAAACTTTTCTACCCTTT	ACATCCAGATTTCGGACAGC
Chr1-14012782	1	14012782	13907524	1.02	136	0.42	T	96	C	40	Zm00001d027807	GO:0005622,GO:0008270	GAAGGTGACCAAGTTCATGCTAAAACAGTAGTGATAAGGAGT	GAAGGTCGGAGTCAACGGATTAAAACAGTAGTGATAAGGAGC	TTGGTGCGGTGTGTATCTGT
Chr1-14013057	1	14013057	13907799	1.02	363	0.5	T	198	C	165	Zm00001d027807	GO:0005622,GO:0008270	GAAGGTGACCAAGTTCATGCTATGAAGAGCTTTAGGCAGATC	GAAGGTCGGAGTCAACGGATTATGAAGAGCTTTAGGCAGATT	TAGCAAATTCAACAGCTGCG
Chr1-14013135	1	14013135	13907877	1.02	347	0.49	A	200	G	147	Zm00001d027807	GO:0005622,GO:0008270	GAAGGTGACCAAGTTCATGCTCAGTGAAATCTCATTGGCAGA	GAAGGTCGGAGTCAACGGATTCAGTGAAATCTCATTGGCAGG	TAGCAAATTCAACAGCTGCG
Chr1-14013243	1	14013243	13907985	1.02	366	0.47	C	227	G	139	Zm00001d027807	GO:0005622,GO:0008270	GAAGGTGACCAAGTTCATGCTTTACGAGGGGCTCGACCAAAG	GAAGGTCGGAGTCAACGGATTTTACGAGGGGCTCGACCAAAC	CAGTGGTTAACATGCCCTCA
Chr1-14013297	1	14013297	13908039	1.02	365	0.5	A	192	G	173	Zm00001d027807	GO:0005622,GO:0008270	GAAGGTGACCAAGTTCATGCTTCTATACCCCCGCTCAAAACG	GAAGGTCGGAGTCAACGGATTTCTATACCCCCGCTCAAAACA	CCCCAAGTGCTTTTCTTTGA
Chr1-14013341	1	14013341	13908083	1.02	364	0.5	T	189	C	175	Zm00001d027807	GO:0005622,GO:0008270	GAAGGTGACCAAGTTCATGCTTTCACGGCCACAGGTAAAAAC	GAAGGTCGGAGTCAACGGATTTTCACGGCCACAGGTAAAAAT	TGTGCTCGTGATGTGTGAAA
Chr1-14028434	1	14028434	13923176	1.02	272	0.43	C	188	T	84	Zm00001d027807	GO:0005622,GO:0008270	GAAGGTGACCAAGTTCATGCTCAGTGTTGTGTTCCAAAAACT	GAAGGTCGGAGTCAACGGATTCAGTGTTGTGTTCCAAAAACC	ACTTCTGTGGAGGGCCTCTT
Chr1-14029129	1	14029129	13923871	1.02	306	0.49	A	171	G	135	Zm00001d027807	GO:0005622,GO:0008270	GAAGGTGACCAAGTTCATGCTTCTAAAATCTTGGCCCTTTCG	GAAGGTCGGAGTCAACGGATTTCTAAAATCTTGGCCCTTTCA	CGAGGAGTCTAGCGGTTTTG
Chr1-14030296	1	14030296	13925038	1.02	213	0.5	A	111	C	102	Zm00001d027807	GO:0005622,GO:0008270	GAAGGTGACCAAGTTCATGCTGCCAGCTCGATGGAGTCCGGC	GAAGGTCGGAGTCAACGGATTGCCAGCTCGATGGAGTCCGGA	CAGCGTACAGCGCTCCAG
Chr1-14208181	1	14208181	14103018	1.02	337	0.47	T	213	G	124	Zm00001d027809	-	GAAGGTGACCAAGTTCATGCTCTAATCTATATCAGCCATCTG	GAAGGTCGGAGTCAACGGATTCTAATCTATATCAGCCATCTT	ACTGGGTCGAGAACCAGATG
Chr1-14209610	1	14209610	14104447	1.02	310	0.49	T	180	C	130	Zm00001d027809	-	GAAGGTGACCAAGTTCATGCTACCGCTGCCATGGCGACAAGT	GAAGGTCGGAGTCAACGGATTACCGCTGCCATGGCGACAAGC	GTGGGGCACTTGGATAACAC
Chr1-14212941	1	14212941	14107778	1.02	161	0.43	T	110	C	51	-		GAAGGTGACCAAGTTCATGCTCCAGTTCAAATCAAATTTCGT	GAAGGTCGGAGTCAACGGATTCCAGTTCAAATCAAATTTCGC	GGACGGTCAAGTGTTGAGGT
Chr1-14255983	1	14255983	14150820	1.02	161	0.5	G	86	A	75	-		GAAGGTGACCAAGTTCATGCTGTGACCGCGGTCGAGTGAGGG	GAAGGTCGGAGTCAACGGATTGTGACCGCGGTCGAGTGAGGA	CTACCTTCAACGCCATGGTT
Chr1-14317014	1	14317014	14211852	1.02	353	0.49	T	201	C	152	Zm00001d027811	-	GAAGGTGACCAAGTTCATGCTGATCCTCTTGGAATTTTGCGC	GAAGGTCGGAGTCAACGGATTGATCCTCTTGGAATTTTGCGT	CCAGCCATACTCACGAATGA
Chr1-14317936	1	14317936	14212774	1.02	353	0.5	C	178	T	175	Zm00001d027811	-	GAAGGTGACCAAGTTCATGCTAGCTGTAGGGGAGGGATTCTT	GAAGGTCGGAGTCAACGGATTAGCTGTAGGGGAGGGATTCTC	GCGGAAATGTAAAAGGGTGA
Chr1-14318078	1	14318078	14212916	1.02	348	0.48	T	210	A	138	Zm00001d027811	-	GAAGGTGACCAAGTTCATGCTCTAGTTGGAATGCGACTTCCA	GAAGGTCGGAGTCAACGGATTCTAGTTGGAATGCGACTTCCT	AACTCACATTGAAGAGGGGG
Chr1-14318167	1	14318167	-	1.02	115	0.48	T	68	C	47	Zm00001d027811	-	GAAGGTGACCAAGTTCATGCTTCCTCACATTCTCGCCCCCCT	GAAGGTCGGAGTCAACGGATTTCCTCACATTCTCGCCCCCCC	AAGCTGATCCCTGCTCAAGA
Chr1-14318204	1	14318204	14213043	1.02	192	0.46	T	123	G	69	Zm00001d027811	-	GAAGGTGACCAAGTTCATGCTCCCCCCCTCTTCAATGTGAGT	GAAGGTCGGAGTCAACGGATTCCCCCCCTCTTCAATGTGAGG	TCCCCAATGTGAAGCTCTCT
Chr1-14318299	1	14318299	14213138	1.02	207	0.49	G	114	A	93	Zm00001d027811	-	GAAGGTGACCAAGTTCATGCTTGTATGTATGTCTCTTGAGCA	GAAGGTCGGAGTCAACGGATTTGTATGTATGTCTCTTGAGCG	TGCTTCAGAAACCACTGCAA
Chr1-14318355	1	14318355	14213194	1.02	198	0.49	T	114	C	84	Zm00001d027811	-	GAAGGTGACCAAGTTCATGCTTGCTTAGTTGAAAAGTGATGT	GAAGGTCGGAGTCAACGGATTTGCTTAGTTGAAAAGTGATGC	TCCCCAATGTGAAGCTCTCT
Chr1-14319641	1	14319641	14214480	1.02	336	0.45	T	223	C	113	Zm00001d027812	GO:0006869,GO:0008289,GO:0006869,GO:0008289,GO:0042309,GO:0050825,GO:0050826,GO:0004618,GO:0006096,GO:0006869,GO:0008289	GAAGGTGACCAAGTTCATGCTTGCACGGGCCAACGCACACAT	GAAGGTCGGAGTCAACGGATTTGCACGGGCCAACGCACACAC	AGGCACTTGGGGCTCTTC
Chr1-14319739	1	14319739	14214578	1.02	336	0.49	G	188	A	148	Zm00001d027812	GO:0006869,GO:0008289,GO:0006869,GO:0008289,GO:0042309,GO:0050825,GO:0050826,GO:0004618,GO:0006096,GO:0006869,GO:0008289	GAAGGTGACCAAGTTCATGCTCGTGGCGGGCGGCGACATGAG	GAAGGTCGGAGTCAACGGATTCGTGGCGGGCGGCGACATGAA	GTTGATCTTGATGCCCAGGT
Chr1-14319816	1	14319816	14214655	1.02	263	0.48	G	155	C	108	Zm00001d027812	GO:0006869,GO:0008289,GO:0006869,GO:0008289,GO:0042309,GO:0050825,GO:0050826,GO:0004618,GO:0006096,GO:0006869,GO:0008289	GAAGGTGACCAAGTTCATGCTACGTGCAGGGGCAGGCCCGCG	GAAGGTCGGAGTCAACGGATTACGTGCAGGGGCAGGCCCGCC	GTTGATCTTGATGCCCAGGT
Chr1-14320175	1	14320175	14215014	1.02	106	0.49	T	62	C	44	Zm00001d027812	GO:0006869,GO:0008289,GO:0006869,GO:0008289,GO:0042309,GO:0050825,GO:0050826,GO:0004618,GO:0006096,GO:0006869,GO:0008289	GAAGGTGACCAAGTTCATGCTGCTGCAGAGCTCCTGCATATT	GAAGGTCGGAGTCAACGGATTGCTGCAGAGCTCCTGCATATC	CGTCAAATGAACGAAGAGCA
Chr1-14320407	1	14320407	14215246	1.02	354	0.42	C	248	G	106	Zm00001d027812	GO:0006869,GO:0008289,GO:0006869,GO:0008289,GO:0042309,GO:0050825,GO:0050826,GO:0004618,GO:0006096,GO:0006869,GO:0008289	GAAGGTGACCAAGTTCATGCTGCGACCACCGGACGCGGCGTC	GAAGGTCGGAGTCAACGGATTGCGACCACCGGACGCGGCGTG	GCTTAACCCATGCCCTAACA
Chr1-14320540	1	14320540	14215379	1.02	365	0.46	G	235	A	130	Zm00001d027812	GO:0006869,GO:0008289,GO:0006869,GO:0008289,GO:0042309,GO:0050825,GO:0050826,GO:0004618,GO:0006096,GO:0006869,GO:0008289	GAAGGTGACCAAGTTCATGCTTGCCACCAGTAGGATTTGATG	GAAGGTCGGAGTCAACGGATTTGCCACCAGTAGGATTTGATA	CGAGTGGAAGTTCTCTTGGC
Chr1-14320658	1	14320658	14215497	1.02	367	0.44	G	248	T	119	Zm00001d027812	GO:0006869,GO:0008289,GO:0006869,GO:0008289,GO:0042309,GO:0050825,GO:0050826,GO:0004618,GO:0006096,GO:0006869,GO:0008289	GAAGGTGACCAAGTTCATGCTGTACGAGATGTTAGGGCATGG	GAAGGTCGGAGTCAACGGATTGTACGAGATGTTAGGGCATGT	CGAGTGGAAGTTCTCTTGGC
Chr1-14320684	1	14320684	14215523	1.02	365	0.44	T	245	G	120	Zm00001d027812	GO:0006869,GO:0008289,GO:0006869,GO:0008289,GO:0042309,GO:0050825,GO:0050826,GO:0004618,GO:0006096,GO:0006869,GO:0008289	GAAGGTGACCAAGTTCATGCTGCTAAGCTAAGGCGATGGGGT	GAAGGTCGGAGTCAACGGATTGCTAAGCTAAGGCGATGGGGG	CGAGTGGAAGTTCTCTTGGC
Chr1-14322774	1	14322774	14217613	1.02	361	0.44	G	245	A	116	Zm00001d027813	GO:0003735,GO:0005622,GO:0005840,GO:0006412,GO:0003735,GO:0005622,GO:0005840,GO:0006412,GO:0003735,GO:0005622,GO:0005840,GO:0006412	GAAGGTGACCAAGTTCATGCTAGGAGGCTGCGTTGAGGCGGA	GAAGGTCGGAGTCAACGGATTAGGAGGCTGCGTTGAGGCGGG	CCCTCAACCGGATCATAAAA
Chr1-14322891	1	14322891	14217730	1.02	367	0.45	A	242	G	125	Zm00001d027813	GO:0003735,GO:0005622,GO:0005840,GO:0006412,GO:0003735,GO:0005622,GO:0005840,GO:0006412,GO:0003735,GO:0005622,GO:0005840,GO:0006412	GAAGGTGACCAAGTTCATGCTGATTATTTGTGAGCCTGGTGA	GAAGGTCGGAGTCAACGGATTGATTATTTGTGAGCCTGGTGG	GCACGCTTGCATAGAAGGAC
Chr1-14364535	1	14364535	14259374	1.02	188	0.47	T	118	G	70	Zm00001d027816	-	GAAGGTGACCAAGTTCATGCTGAGCGACGGAACCGCGGAGGT	GAAGGTCGGAGTCAACGGATTGAGCGACGGAACCGCGGAGGG	CGATGGTGGTCTCCCAGTA
Chr1-14364562	1	14364562	14259401	1.02	171	0.48	C	102	T	69	Zm00001d027816	-	GAAGGTGACCAAGTTCATGCTGCACGGGCTGACGGGCTTCTT	GAAGGTCGGAGTCAACGGATTGCACGGGCTGACGGGCTTCTC	GTTGAACGCCACGTCGTC
Chr1-14364595	1	14364595	14259434	1.02	211	0.45	A	139	G	72	Zm00001d027816	-	GAAGGTGACCAAGTTCATGCTCGGGCTCCTGGCGCGGCTGGA	GAAGGTCGGAGTCAACGGATTCGGGCTCCTGGCGCGGCTGGG	GTTGAACGCCACGTCGTC
Chr1-14364943	1	14364943	14259782	1.02	328	0.4	G	239	A	89	Zm00001d027816	-	GAAGGTGACCAAGTTCATGCTGCCGTGTCAGTCAGGGCTCAA	GAAGGTCGGAGTCAACGGATTGCCGTGTCAGTCAGGGCTCAG	ATGTACATGCACGATCACCG
Chr1-14586058	1	14586058	14480966	1.02	198	0.49	G	111	A	87	Zm00001d027824	GO:0004937,GO:0007186,GO:0016021	GAAGGTGACCAAGTTCATGCTGGAAACCATCGTCGCAAGCCA	GAAGGTCGGAGTCAACGGATTGGAAACCATCGTCGCAAGCCG	CGGCGAGAACACCGTATAAT
Chr1-14586083	1	14586083	14480991	1.02	187	0.5	C	98	G	89	Zm00001d027824	GO:0004937,GO:0007186,GO:0016021	GAAGGTGACCAAGTTCATGCTCCTGGCAGTAAGGCCGCGCCG	GAAGGTCGGAGTCAACGGATTCCTGGCAGTAAGGCCGCGCCC	CGGCGAGAACACCGTATAAT
Chr1-14586144	1	14586144	14481052	1.02	211	0.5	A	108	C	103	Zm00001d027824	GO:0004937,GO:0007186,GO:0016021	GAAGGTGACCAAGTTCATGCTACGTCTTCAGGTCGCCTCACA	GAAGGTCGGAGTCAACGGATTACGTCTTCAGGTCGCCTCACC	AAGATCGATGGGGGTACCTT
Chr1-14586182	1	14586182	14481090	1.02	213	0.5	G	116	A	97	Zm00001d027824	GO:0004937,GO:0007186,GO:0016021	GAAGGTGACCAAGTTCATGCTTATACGGTGTTCTCGCCGCCG	GAAGGTCGGAGTCAACGGATTTATACGGTGTTCTCGCCGCCA	ATATAGAGCGGCACGGAAGA
Chr1-14756868	1	14756868	14651749	1.02	361	0.4	G	263	A	98	Zm00001d027839	GO:0003735,GO:0006412,GO:0015934,GO:0003735,GO:0006412,GO:0015934	GAAGGTGACCAAGTTCATGCTACTTACTCTAGTTTGAATTCG	GAAGGTCGGAGTCAACGGATTACTTACTCTAGTTTGAATTCA	TCCCTGTTTTAGTCCAACCA
Chr1-14832084	1	14832084	14726965	1.02	301	0.5	A	163	C	138	Zm00001d027841	GO:0003824,GO:0004750,GO:0005975,GO:0008152	GAAGGTGACCAAGTTCATGCTAGAGAGGCGCGCAGATGGCGA	GAAGGTCGGAGTCAACGGATTAGAGAGGCGCGCAGATGGCGC	CGTCGATACAGCCAAACAGA
Chr1-14846281	1	14846281	14741162	1.02	364	0.49	G	202	A	162	Zm00001d027841	GO:0003824,GO:0004750,GO:0005975,GO:0008152	GAAGGTGACCAAGTTCATGCTCTCTAGCTGTAGCCGCATAAA	GAAGGTCGGAGTCAACGGATTCTCTAGCTGTAGCCGCATAAG	TTTCTTCACTGCCTCCGTCT
Chr1-14846358	1	14846358	14741239	1.02	367	0.5	T	191	C	176	Zm00001d027841	GO:0003824,GO:0004750,GO:0005975,GO:0008152	GAAGGTGACCAAGTTCATGCTAGATGTGTGTCTTGTCCAGCT	GAAGGTCGGAGTCAACGGATTAGATGTGTGTCTTGTCCAGCC	CTGCTAGTTCATGTGCCACC
Chr1-14846509	1	14846509	14741390	1.02	325	0.49	T	179	C	146	Zm00001d027841	GO:0003824,GO:0004750,GO:0005975,GO:0008152	GAAGGTGACCAAGTTCATGCTCATGAACTAGCAGAGTAGCTC	GAAGGTCGGAGTCAACGGATTCATGAACTAGCAGAGTAGCTT	AAAGCCATACGACGCACTTT
Chr1-15012654	1	15012654	14907537	1.02	291	0.42	T	203	G	88	Zm00001d027844	GO:0003735,GO:0005622,GO:0005840,GO:0006412,GO:0003735,GO:0005622,GO:0005840,GO:0006412	GAAGGTGACCAAGTTCATGCTTACAGAATCCGCATGGAATGT	GAAGGTCGGAGTCAACGGATTTACAGAATCCGCATGGAATGG	GGTTCCTGCCAAGATAGGCT
Chr1-15013442	1	15013442	14908325	1.02	296	0.5	T	153	C	143	Zm00001d027844	GO:0003735,GO:0005622,GO:0005840,GO:0006412,GO:0003735,GO:0005622,GO:0005840,GO:0006412	GAAGGTGACCAAGTTCATGCTCTCTGCTCACCTGGATGTGGC	GAAGGTCGGAGTCAACGGATTCTCTGCTCACCTGGATGTGGT	GAATTGGCGCACTGGCTAT
Chr1-15013613	1	15013613	14908496	1.02	239	0.48	C	141	T	98	Zm00001d027844	GO:0003735,GO:0005622,GO:0005840,GO:0006412,GO:0003735,GO:0005622,GO:0005840,GO:0006412	GAAGGTGACCAAGTTCATGCTCGCGCAGTTCTGGCCTTCGTT	GAAGGTCGGAGTCAACGGATTCGCGCAGTTCTGGCCTTCGTC	AACAGCCTGGTTTGTAACCG
Chr1-15013950	1	15013950	14908833	1.02	136	0.42	G	96	A	40	Zm00001d027845	GO:0042309,GO:0050825,GO:0050826	GAAGGTGACCAAGTTCATGCTAAGAGAGAGAGAAGCACTCCG	GAAGGTCGGAGTCAACGGATTAAGAGAGAGAGAAGCACTCCA	AGATCGGCAAGATCTCGGA
Chr1-15014070	1	15014070	14908953	1.02	229	0.48	T	139	G	90	Zm00001d027845	GO:0042309,GO:0050825,GO:0050826	GAAGGTGACCAAGTTCATGCTGCGGTCCGCGGCCATGGCGGT	GAAGGTCGGAGTCAACGGATTGCGGTCCGCGGCCATGGCGGG	CGACGTTTCATGTCAAGCAG
Chr1-15018089	1	15018089	14912972	1.02	348	0.4	C	251	G	97	Zm00001d027845	GO:0042309,GO:0050825,GO:0050826	GAAGGTGACCAAGTTCATGCTGCTTATACTTACAGTTAACAC	GAAGGTCGGAGTCAACGGATTGCTTATACTTACAGTTAACAG	CAGACTTCTTCTACGATGCAGGT
Chr1-15018570	1	15018570	14913453	1.02	312	0.42	C	220	T	92	Zm00001d027845	GO:0042309,GO:0050825,GO:0050826	GAAGGTGACCAAGTTCATGCTTAATGACGAAAGACCTGCATC	GAAGGTCGGAGTCAACGGATTTAATGACGAAAGACCTGCATT	CATGGATGGACACAAGCATC
Chr1-15018602	1	15018602	14913485	1.02	276	0.47	C	172	T	104	Zm00001d027845	GO:0042309,GO:0050825,GO:0050826	GAAGGTGACCAAGTTCATGCTCTGCGACCATATCTGTGTGTC	GAAGGTCGGAGTCAACGGATTCTGCGACCATATCTGTGTGTT	ACCCTACTGGAAAGGGTTGC
Chr1-15060375	1	15060375	14955260	1.02	218	0.49	G	120	C	98	Zm00001d027846	-	GAAGGTGACCAAGTTCATGCTGCCGCCGCGTTGTTTCTTGTC	GAAGGTCGGAGTCAACGGATTGCCGCCGCGTTGTTTCTTGTG	GTTAGGCGGAGGGAGAAGAG
Chr1-15061990	1	15061990	14956879	1.02	251	0.4	G	181	A	70	Zm00001d027846	-	GAAGGTGACCAAGTTCATGCTCAGATGAAACAGCTCAAGGAA	GAAGGTCGGAGTCAACGGATTCAGATGAAACAGCTCAAGGAG	CATGCATGGATGCTGAACA
Chr1-15062029	1	15062029	14956918	1.02	281	0.42	G	195	C	86	Zm00001d027846	-	GAAGGTGACCAAGTTCATGCTGGGGACGAGCGCTCAGTTGGG	GAAGGTCGGAGTCAACGGATTGGGGACGAGCGCTCAGTTGGC	TGGATGCTGAACAACTCTCG
Chr1-15062326	1	15062326	14957215	1.02	196	0.42	T	138	C	58	Zm00001d027846	-	GAAGGTGACCAAGTTCATGCTTCCGAGACGGGCTCGTCCATT	GAAGGTCGGAGTCAACGGATTTCCGAGACGGGCTCGTCCATC	CGACAGGATAGAGCTCCTGG
Chr1-15062758	1	15062758	14957647	1.02	213	0.49	A	122	G	91	Zm00001d027846	-	GAAGGTGACCAAGTTCATGCTGTAATCTAATCTAGGTGGGGA	GAAGGTCGGAGTCAACGGATTGTAATCTAATCTAGGTGGGGG	CAACAGCCAGTGGATCAGAA
Chr1-15072205	1	15072205	14967094	1.02	303	0.42	C	213	G	90	Zm00001d027847	-	GAAGGTGACCAAGTTCATGCTCTCCGGGTCACGTCCGGGCAG	GAAGGTCGGAGTCAACGGATTCTCCGGGTCACGTCCGGGCAC	GCTCGTTCGACTCCACAAC
Chr1-15121321	1	15121321	15016213	1.02	289	0.48	C	170	G	119	Zm00001d027848	GO:0004659,GO:0008495,GO:0016021,GO:0048034,GO:0004659,GO:0008495,GO:0016021,GO:0048034,GO:0004659,GO:0016021	GAAGGTGACCAAGTTCATGCTTGGCAGCCGATGCAACAGAAG	GAAGGTCGGAGTCAACGGATTTGGCAGCCGATGCAACAGAAC	AAGTCCAAAGACTGCGAGGA
Chr1-15121393	1	15121393	15016285	1.02	359	0.45	C	238	T	121	Zm00001d027848	GO:0004659,GO:0008495,GO:0016021,GO:0048034,GO:0004659,GO:0008495,GO:0016021,GO:0048034,GO:0004659,GO:0016021	GAAGGTGACCAAGTTCATGCTCGCAGTCTTTGGACTTGGTTT	GAAGGTCGGAGTCAACGGATTCGCAGTCTTTGGACTTGGTTC	GGCCTCACATCTGAGTGGTT
Chr1-15121696	1	15121696	15016588	1.02	347	0.49	A	201	T	146	Zm00001d027848	GO:0004659,GO:0008495,GO:0016021,GO:0048034,GO:0004659,GO:0008495,GO:0016021,GO:0048034,GO:0004659,GO:0016021	GAAGGTGACCAAGTTCATGCTCATGCAGTTCTTTTACCAGTT	GAAGGTCGGAGTCAACGGATTCATGCAGTTCTTTTACCAGTA	AATTGTGGCCATGTGACTGA
Chr1-15123202	1	15123202	15018094	1.02	324	0.44	A	216	G	108	Zm00001d027848	GO:0004659,GO:0008495,GO:0016021,GO:0048034,GO:0004659,GO:0008495,GO:0016021,GO:0048034,GO:0004659,GO:0016021	GAAGGTGACCAAGTTCATGCTAACAAAGTCCAGCAATATCCA	GAAGGTCGGAGTCAACGGATTAACAAAGTCCAGCAATATCCG	AATTTTGGGCCCCTTGTAAC
Chr1-15125719	1	15125719	15020611	1.02	189	0.44	A	126	G	63	Zm00001d027848	GO:0004659,GO:0008495,GO:0016021,GO:0048034,GO:0004659,GO:0008495,GO:0016021,GO:0048034,GO:0004659,GO:0016021	GAAGGTGACCAAGTTCATGCTGCGGAGGGCCCTAGCGACGAA	GAAGGTCGGAGTCAACGGATTGCGGAGGGCCCTAGCGACGAG	ATTTCAACAGGTTTCCCAGC
Chr1-15158144	1	15158144	15053037	1.02	213	0.41	T	152	C	61	Zm00001d027850	GO:0000166,GO:0005524,GO:0006139,GO:0017111,GO:0019205	GAAGGTGACCAAGTTCATGCTTATGACGACAGGGTTTCAAGT	GAAGGTCGGAGTCAACGGATTTATGACGACAGGGTTTCAAGC	CATTTTGAAGCATGACATATTGA
Chr1-15160042	1	15160042	15054935	1.02	169	0.41	G	121	A	48	Zm00001d027850	GO:0000166,GO:0005524,GO:0006139,GO:0017111,GO:0019205	GAAGGTGACCAAGTTCATGCTTGTGCTTCTGCTTCAGTTCCG	GAAGGTCGGAGTCAACGGATTTGTGCTTCTGCTTCAGTTCCA	CAATGCAGCATAGGGTGATG
Chr1-15175381	1	15175381	15070276	1.02	367	0.4	G	266	T	101	Zm00001d022678	-	GAAGGTGACCAAGTTCATGCTAAGGACAAATCGATGGTGATG	GAAGGTCGGAGTCAACGGATTAAGGACAAATCGATGGTGATT	TTTTCGCAGCAGAACACTTG
Chr1-15175416	1	15175416	15070311	1.02	361	0.49	A	209	G	152	Zm00001d022678	-	GAAGGTGACCAAGTTCATGCTGAACGTTGCTTACCCCATAAA	GAAGGTCGGAGTCAACGGATTGAACGTTGCTTACCCCATAAG	CCTGCAGTCCCTGTGTTTTT
Chr1-15175488	1	15175488	15070383	1.02	367	0.49	G	214	A	153	Zm00001d022678	-	GAAGGTGACCAAGTTCATGCTTTACACGTTTTTGGACACGGG	GAAGGTCGGAGTCAACGGATTTTACACGTTTTTGGACACGGA	ATGCAGGGAGGGAAGAAGTT
Chr1-15177272	1	15177272	15072167	1.02	304	0.42	T	211	G	93	Zm00001d027851	-	GAAGGTGACCAAGTTCATGCTTCTGGGCGTGGGCGAGGAGGT	GAAGGTCGGAGTCAACGGATTTCTGGGCGTGGGCGAGGAGGG	ATGGACTTCTCCAAGATCCG
Chr1-15177496	1	15177496	15072391	1.02	251	0.42	A	175	G	76	Zm00001d027851	-	GAAGGTGACCAAGTTCATGCTGAGACGCGCCTCGCGGCAGGA	GAAGGTCGGAGTCAACGGATTGAGACGCGCCTCGCGGCAGGG	TTTGCTTCACCACACCTTCA
Chr1-15177682	1	15177682	15072577	1.02	368	0.4	C	266	T	102	Zm00001d027851	-	GAAGGTGACCAAGTTCATGCTTCTTCTTGCCTTGCTGGGTCT	GAAGGTCGGAGTCAACGGATTTCTTCTTGCCTTGCTGGGTCC	CTCCACAGTCCACACACACC
Chr1-15177872	1	15177872	15072767	1.02	301	0.48	A	177	G	124	Zm00001d027851	-	GAAGGTGACCAAGTTCATGCTCGACCAGCACACCGAAGTGGA	GAAGGTCGGAGTCAACGGATTCGACCAGCACACCGAAGTGGG	GCAACGGATCGAAGAGAGAG
Chr1-15189298	1	15189298	15084193	1.02	145	0.41	C	103	A	42	-		GAAGGTGACCAAGTTCATGCTGATTCCGCGACAAAAGCATGC	GAAGGTCGGAGTCAACGGATTGATTCCGCGACAAAAGCATGA	TCATCAGGGAGAGGAGGAGA
Chr1-15193551	1	15193551	15088446	1.02	230	0.4	T	166	C	64	Zm00001d027852	-	GAAGGTGACCAAGTTCATGCTTGCGCTTACAAACCCCACTTT	GAAGGTCGGAGTCAACGGATTTGCGCTTACAAACCCCACTTC	CAGCGAGGGAGAGAGAGAGA
Chr1-15193625	1	15193625	15088520	1.02	159	0.42	A	111	C	48	Zm00001d027852	-	GAAGGTGACCAAGTTCATGCTGATCGATCAGATCATACACAA	GAAGGTCGGAGTCAACGGATTGATCGATCAGATCATACACAC	CCCCGCCACAAGAAATAATA
Chr1-15195882	1	15195882	15090779	1.02	268	0.43	A	183	G	85	Zm00001d027852	-	GAAGGTGACCAAGTTCATGCTTGGAGCGAGGGGCATTGAGAA	GAAGGTCGGAGTCAACGGATTTGGAGCGAGGGGCATTGAGAG	TTCCCTCCAAACTTCCTCCT
Chr1-15303140	1	15303140	15198038	1.02	357	0.44	T	238	C	119	Zm00001d027854	GO:0005887,GO:0008515,GO:0015770,GO:0005887,GO:0008515,GO:0015770,GO:0005887,GO:0008515,GO:0015770	GAAGGTGACCAAGTTCATGCTTCGACCTCGCCGTTTGCCTTT	GAAGGTCGGAGTCAACGGATTTCGACCTCGCCGTTTGCCTTC	TTTACTATTCCCCAGTGCCG
Chr1-15400970	1	15400970	15295873	1.02	310	0.43	G	215	A	95	-		GAAGGTGACCAAGTTCATGCTGGAGGACCGGGAACCGGAGGG	GAAGGTCGGAGTCAACGGATTGGAGGACCGGGAACCGGAGGA	TTCTCAGCTCGGCGATAAGT
Chr1-15401717	1	15401717	15296620	1.02	271	0.46	C	175	A	96	Zm00001d027856	GO:0005515,GO:0005515,GO:0005515	GAAGGTGACCAAGTTCATGCTCACGGCTCCAACCGCCACGCA	GAAGGTCGGAGTCAACGGATTCACGGCTCCAACCGCCACGCC	TAGGCATCCCATTCGAGAAC
Chr1-15401972	1	15401972	15296875	1.02	359	0.45	C	237	G	122	Zm00001d027856	GO:0005515,GO:0005515,GO:0005515	GAAGGTGACCAAGTTCATGCTTACGACCCATACCGGGAGCGG	GAAGGTCGGAGTCAACGGATTTACGACCCATACCGGGAGCGC	ATTCCTTGTCGGAGCACTTG
Chr1-15402074	1	15402074	15296977	1.02	363	0.5	C	199	T	164	Zm00001d027856	GO:0005515,GO:0005515,GO:0005515	GAAGGTGACCAAGTTCATGCTCTTGTGTTCGGGATGGCGCGT	GAAGGTCGGAGTCAACGGATTCTTGTGTTCGGGATGGCGCGC	GAGAGTTCATCGGATCAGCC
Chr1-15402167	1	15402167	15297070	1.02	354	0.5	C	186	T	168	Zm00001d027856	GO:0005515,GO:0005515,GO:0005515	GAAGGTGACCAAGTTCATGCTTTCGGGTCAACGAGTGTCGGC	GAAGGTCGGAGTCAACGGATTTTCGGGTCAACGAGTGTCGGT	CACGTAGAACTTGCCATCCA
Chr1-15582670	1	15582670	15477574	1.02	177	0.41	G	125	T	52	-		GAAGGTGACCAAGTTCATGCTCACGAGGAGAATCAAGATGCG	GAAGGTCGGAGTCAACGGATTCACGAGGAGAATCAAGATGCT	CGGAATATGAGCTCGCTAGG
Chr1-15582727	1	15582727	15477631	1.02	331	0.5	C	173	G	158	-		GAAGGTGACCAAGTTCATGCTCACTAATCCTTCCTACCCTTG	GAAGGTCGGAGTCAACGGATTCACTAATCCTTCCTACCCTTC	CGGAATATGAGCTCGCTAGG
Chr1-15582801	1	15582801	15477705	1.02	344	0.42	T	242	C	102	Zm00001d027861	GO:0008483,GO:0030170	GAAGGTGACCAAGTTCATGCTAGACGGCCAGCCCTAGCGAGC	GAAGGTCGGAGTCAACGGATTAGACGGCCAGCCCTAGCGAGT	CTCTTCTCGAAGATCTCGGC
Chr1-15582857	1	15582857	15477761	1.02	332	0.44	T	222	C	110	Zm00001d027861	GO:0008483,GO:0030170	GAAGGTGACCAAGTTCATGCTGTCGCTGCTTCGCCGTGGCGC	GAAGGTCGGAGTCAACGGATTGTCGCTGCTTCGCCGTGGCGT	CAATGTTGAGCTGTGAACACAAT
Chr1-15582915	1	15582915	15477819	1.02	300	0.48	A	178	G	122	Zm00001d027861	GO:0008483,GO:0030170	GAAGGTGACCAAGTTCATGCTCGGCGGCTGGTCTCGTCCGAG	GAAGGTCGGAGTCAACGGATTCGGCGGCTGGTCTCGTCCGAA	CAATGTTGAGCTGTGAACACAAT
Chr1-15582970	1	15582970	15477874	1.02	360	0.41	C	255	T	105	Zm00001d027861	GO:0008483,GO:0030170	GAAGGTGACCAAGTTCATGCTCGGAGATGCCGCCGTTCGACT	GAAGGTCGGAGTCAACGGATTCGGAGATGCCGCCGTTCGACC	TTCATCGCACGGATAACAAA
Chr1-15583146	1	15583146	15478050	1.02	112	0.45	G	74	T	38	Zm00001d027861	GO:0008483,GO:0030170	GAAGGTGACCAAGTTCATGCTTTATCCGTGCGATGAAATAAG	GAAGGTCGGAGTCAACGGATTTTATCCGTGCGATGAAATAAT	GAAGACGCTGCTTTGTGATG
Chr1-15583220	1	15583220	15478124	1.02	160	0.41	G	113	A	47	Zm00001d027861	GO:0008483,GO:0030170	GAAGGTGACCAAGTTCATGCTACAAAGCAGCGTCTTCTTTGG	GAAGGTCGGAGTCAACGGATTACAAAGCAGCGTCTTCTTTGA	ACCAGCTGTCCAGTTTCACC
Chr1-15583837	1	15583837	15478741	1.02	366	0.49	C	202	A	164	Zm00001d027861	GO:0008483,GO:0030170	GAAGGTGACCAAGTTCATGCTATCTCAGTATGGTTGCGCTCA	GAAGGTCGGAGTCAACGGATTATCTCAGTATGGTTGCGCTCC	TCCACGTCTGCATACCAGTC
Chr1-15584230	1	15584230	15479134	1.02	297	0.43	G	205	A	92	Zm00001d027861	GO:0008483,GO:0030170	GAAGGTGACCAAGTTCATGCTTTCATTGCAGAAACATTCCAA	GAAGGTCGGAGTCAACGGATTTTCATTGCAGAAACATTCCAG	AGTTCAACAGCACCTCCCAC
Chr1-15584472	1	15584472	15479376	1.02	368	0.48	T	223	C	145	Zm00001d027861	GO:0008483,GO:0030170	GAAGGTGACCAAGTTCATGCTGAAGTCCAGAGTGGTTTTGGC	GAAGGTCGGAGTCAACGGATTGAAGTCCAGAGTGGTTTTGGT	TGGAAAGATGTTGCCACAAA
Chr1-15584890	1	15584890	15479794	1.02	297	0.49	T	171	C	126	Zm00001d027861	GO:0008483,GO:0030170	GAAGGTGACCAAGTTCATGCTCTTCAGGAGAAGCACGAAAGT	GAAGGTCGGAGTCAACGGATTCTTCAGGAGAAGCACGAAAGC	AGCATCAGTCCCCTTCCTCT
Chr1-15585656	1	15585656	15480560	1.02	368	0.47	A	229	G	139	Zm00001d027861	GO:0008483,GO:0030170	GAAGGTGACCAAGTTCATGCTACGTCTTGCCCAGCTTGTGAG	GAAGGTCGGAGTCAACGGATTACGTCTTGCCCAGCTTGTGAA	AACCTCGACGAGAGACTCCA
Chr1-15585691	1	15585691	15480595	1.02	363	0.47	T	225	C	138	Zm00001d027861	GO:0008483,GO:0030170	GAAGGTGACCAAGTTCATGCTACTGCAGTTAATAAATAGAAC	GAAGGTCGGAGTCAACGGATTACTGCAGTTAATAAATAGAAT	CCATGACTCTTTGGCCTCTC
Chr1-15585727	1	15585727	15480631	1.02	260	0.49	G	151	T	109	Zm00001d027861	GO:0008483,GO:0030170	GAAGGTGACCAAGTTCATGCTGTGATATCAATCTGCATACGG	GAAGGTCGGAGTCAACGGATTGTGATATCAATCTGCATACGT	CAAATGCCAGGAGAGCTGAT
Chr1-15644889	1	15644889	15539794	1.02	106	0.49	A	61	G	45	-		GAAGGTGACCAAGTTCATGCTAGCAGGACACTATCTTCACCG	GAAGGTCGGAGTCAACGGATTAGCAGGACACTATCTTCACCA	CGAGGGCCTGATAGTATGGA
Chr1-15646021	1	15646021	15540926	1.02	323	0.45	T	214	C	109	-		GAAGGTGACCAAGTTCATGCTGGGGGATATATGGCAGACATC	GAAGGTCGGAGTCAACGGATTGGGGGATATATGGCAGACATT	TAGCTAGGCGGAGAAGAGGC
Chr1-15763342	1	15763342	15658255	1.02	240	0.49	A	135	C	105	Zm00001d027868	GO:0005515,GO:0008270	GAAGGTGACCAAGTTCATGCTAGTTCCACGCCTTCTGTGCCA	GAAGGTCGGAGTCAACGGATTAGTTCCACGCCTTCTGTGCCC	CAACAGTTGGGCTAAGGAGG
Chr1-15768212	1	15768212	15663125	1.02	349	0.5	C	185	T	164	Zm00001d027868	GO:0005515,GO:0008270	GAAGGTGACCAAGTTCATGCTTGAGTACTGCCCCCAATGAAT	GAAGGTCGGAGTCAACGGATTTGAGTACTGCCCCCAATGAAC	CGTTACAAAACGCTGAACCA
Chr1-15768382	1	15768382	15663295	1.02	306	0.44	G	207	A	99	Zm00001d027868	GO:0005515,GO:0008270	GAAGGTGACCAAGTTCATGCTCCGTTACTTGCGTTTGGTTGG	GAAGGTCGGAGTCAACGGATTCCGTTACTTGCGTTTGGTTGA	GGGTTCGACCCTAATCCAAT
Chr1-15962055	1	15962055	15856974	1.02	351	0.48	G	210	A	141	Zm00001d027869	GO:0003676	GAAGGTGACCAAGTTCATGCTGCCTGTTTGCAGCAGCAAGCG	GAAGGTCGGAGTCAACGGATTGCCTGTTTGCAGCAGCAAGCA	GCTTGAGGGTGCTCTTCTTC
Chr1-15962145	1	15962145	15857064	1.02	324	0.5	A	162	C	162	Zm00001d027869	GO:0003676	GAAGGTGACCAAGTTCATGCTTGGAAGGGACGAAGAAGAGCA	GAAGGTCGGAGTCAACGGATTTGGAAGGGACGAAGAAGAGCC	AGGCTCGTAGGCTGGTGATA
Chr1-15962225	1	15962225	15857144	1.02	319	0.48	C	192	A	127	Zm00001d027869	GO:0003676	GAAGGTGACCAAGTTCATGCTCTCGATGGCGGCGCCGTATCA	GAAGGTCGGAGTCAACGGATTCTCGATGGCGGCGCCGTATCC	AGGTAGTTCTCGTCGGTCCA
Chr1-15969311	1	15969311	15864230	1.02	361	0.5	A	183	G	178	Zm00001d027869	GO:0003676	GAAGGTGACCAAGTTCATGCTATCCAAATCAGTGGGCAAACA	GAAGGTCGGAGTCAACGGATTATCCAAATCAGTGGGCAAACG	TGCACAGCACAGACACTCAG
Chr1-15970760	1	15970760	15865679	1.02	365	0.48	C	222	G	143	Zm00001d027869	GO:0003676	GAAGGTGACCAAGTTCATGCTGACTCCCGTTCACTTGGCAGG	GAAGGTCGGAGTCAACGGATTGACTCCCGTTCACTTGGCAGC	CACTACACAACCATCACGCC
Chr1-15972952	1	15972952	15867871	1.02	282	0.47	G	176	A	106	Zm00001d027869	GO:0003676	GAAGGTGACCAAGTTCATGCTAGAATGTTAAGCTTGGAGGGG	GAAGGTCGGAGTCAACGGATTAGAATGTTAAGCTTGGAGGGA	CCACGGGCATTGAGTAAGAG
Chr1-16007293	1	16007293	15902213	1.02	363	0.49	A	205	T	158	Zm00001d027871	GO:0000287,GO:0004019,GO:0005525,GO:0005737,GO:0006164,GO:0042309,GO:0050825,GO:0050826	GAAGGTGACCAAGTTCATGCTATAGCACAAAGTCTCACAATA	GAAGGTCGGAGTCAACGGATTATAGCACAAAGTCTCACAATT	CCTTGTCCTAATACAGCCGC
Chr1-16007466	1	16007466	15902386	1.02	368	0.49	T	207	C	161	Zm00001d027871	GO:0000287,GO:0004019,GO:0005525,GO:0005737,GO:0006164,GO:0042309,GO:0050825,GO:0050826	GAAGGTGACCAAGTTCATGCTTGACTTCACCGTATCAAAAGT	GAAGGTCGGAGTCAACGGATTTGACTTCACCGTATCAAAAGC	AGAACTTGTTGGTGTTCCCG
Chr1-16007631	1	16007631	15902551	1.02	368	0.49	A	209	G	159	Zm00001d027871	GO:0000287,GO:0004019,GO:0005525,GO:0005737,GO:0006164,GO:0042309,GO:0050825,GO:0050826	GAAGGTGACCAAGTTCATGCTTCTTCTATCCTCTCCACATAA	GAAGGTCGGAGTCAACGGATTTCTTCTATCCTCTCCACATAG	CCTTGCCTTGTGTTTCAGGT
Chr1-16008113	1	16008113	15903033	1.02	319	0.49	T	187	C	132	Zm00001d027871	GO:0000287,GO:0004019,GO:0005525,GO:0005737,GO:0006164,GO:0042309,GO:0050825,GO:0050826	GAAGGTGACCAAGTTCATGCTTGTGCTTAAGCGCAACAATGT	GAAGGTCGGAGTCAACGGATTTGTGCTTAAGCGCAACAATGC	TTTGGAGAGGAAGGTGATCG
Chr1-16008226	1	16008226	15903146	1.02	368	0.44	G	250	A	118	Zm00001d027871	GO:0000287,GO:0004019,GO:0005525,GO:0005737,GO:0006164,GO:0042309,GO:0050825,GO:0050826	GAAGGTGACCAAGTTCATGCTGTTGGGAAAGGGCCAGAGCCG	GAAGGTCGGAGTCAACGGATTGTTGGGAAAGGGCCAGAGCCA	GCGACCTGATTGGAGTGGTA
Chr1-16008826	1	16008826	15903746	1.02	367	0.49	C	205	A	162	Zm00001d027871	GO:0000287,GO:0004019,GO:0005525,GO:0005737,GO:0006164,GO:0042309,GO:0050825,GO:0050826	GAAGGTGACCAAGTTCATGCTCAGCAGATGTGCCCGGTCGGC	GAAGGTCGGAGTCAACGGATTCAGCAGATGTGCCCGGTCGGA	GTGTGTTGTTGGCAATGGAG
Chr1-16011340	1	16011340	15906260	1.02	106	0.41	A	76	C	30	Zm00001d027872	GO:0005737,GO:0008033,GO:0016740	GAAGGTGACCAAGTTCATGCTGGCTCTCTGCTAAACCATAAA	GAAGGTCGGAGTCAACGGATTGGCTCTCTGCTAAACCATAAC	GGGTAAGGTGCTTGTCCAAC
Chr1-16011377	1	16011377	15906297	1.02	118	0.42	T	83	C	35	Zm00001d027872	GO:0005737,GO:0008033,GO:0016740	GAAGGTGACCAAGTTCATGCTGCCTTCAGCCGTGGCCGTTCT	GAAGGTCGGAGTCAACGGATTGCCTTCAGCCGTGGCCGTTCC	AGGGATTCTCCTAAACCCCA
Chr1-16016793	1	16016793	15911713	1.02	337	0.49	A	195	C	142	Zm00001d027872	GO:0005737,GO:0008033,GO:0016740	GAAGGTGACCAAGTTCATGCTGTATGCCTGGGGTCAGGCATA	GAAGGTCGGAGTCAACGGATTGTATGCCTGGGGTCAGGCATC	AAGGTTACGGCACCAATCTG
Chr1-16017060	1	16017060	15911980	1.02	356	0.49	T	198	C	158	Zm00001d027872	GO:0005737,GO:0008033,GO:0016740	GAAGGTGACCAAGTTCATGCTTCGAAGGATGAGGGGTCTTCT	GAAGGTCGGAGTCAACGGATTTCGAAGGATGAGGGGTCTTCC	TCATCGTTCCTCTGCAACAC
Chr1-16018543	1	16018543	15913463	1.02	144	0.49	T	80	C	64	-		GAAGGTGACCAAGTTCATGCTGGGGAGTCGTCCCTCACATCC	GAAGGTCGGAGTCAACGGATTGGGGAGTCGTCCCTCACATCT	TCGTTTCTCCCTTTTTGTGC
Chr1-16018812	1	16018812	15913732	1.02	231	0.44	C	156	G	75	-		GAAGGTGACCAAGTTCATGCTATACAAAAAGGACATAGAAAC	GAAGGTCGGAGTCAACGGATTATACAAAAAGGACATAGAAAG	CGGTTCCTCCTGCCTACAG
Chr1-16038815	1	16038815	15933735	1.02	312	0.44	T	208	C	104	Zm00001d027874	GO:0003677,GO:0003700,GO:0005634,GO:0006355,GO:0016602,GO:0003677,GO:0003700,GO:0005634,GO:0006355,GO:0016602,GO:0003677,GO:0003700,GO:0005634,GO:0006355,GO:0016602,GO:0003677,GO:0003700,GO:0005634,GO:0006355,GO:0016602,GO:0003677,GO:0003700,GO:0005634,GO:0006355,GO:0016602,GO:0003677,GO:0003700,GO:0005634,GO:0006355,GO:0016602,GO:0003677,GO:0003700,GO:0005634,GO:0006355,GO:0016602,GO:0003677,GO:…	GAAGGTGACCAAGTTCATGCTAAGTTTTACATGGAACTCAGC	GAAGGTCGGAGTCAACGGATTAAGTTTTACATGGAACTCAGT	AGTACCTGCTACGCGTCGTT
Chr1-16140222	1	16140222	16035241	1.02	367	0.49	T	202	C	165	-		GAAGGTGACCAAGTTCATGCTGACGAGCTTCTGTCGGTGGAC	GAAGGTCGGAGTCAACGGATTGACGAGCTTCTGTCGGTGGAT	TCCAGTATTGCTTCCTTCCG
Chr1-16140894	1	16140894	16035913	1.02	110	0.48	G	66	C	44	Zm00001d027875	GO:0003735,GO:0005215,GO:0005488,GO:0005622,GO:0005743,GO:0005840,GO:0006412,GO:0006810,GO:0016020,GO:0055085	GAAGGTGACCAAGTTCATGCTGCCTGCCGCTACCGCGGCGGC	GAAGGTCGGAGTCAACGGATTGCCTGCCGCTACCGCGGCGGG	GATACCGTAGAGTCGCTTGAGG
Chr1-16141619	1	16141619	16036638	1.02	339	0.44	G	227	T	112	-		GAAGGTGACCAAGTTCATGCTAATTTTGCTGGCCTTTGCTGT	GAAGGTCGGAGTCAACGGATTAATTTTGCTGGCCTTTGCTGG	CCAAGTCTTCTCAAGTAACCGAA
Chr1-16141829	1	16141829	16036848	1.02	163	0.4	G	118	A	45	-		GAAGGTGACCAAGTTCATGCTCGATGCGCTTCTGCTGTCGCA	GAAGGTCGGAGTCAACGGATTCGATGCGCTTCTGCTGTCGCG	CGTGTACAACGAAGCGAAGA
Chr1-16227792	1	16227792	16122813	1.02	298	0.4	T	215	C	83	Zm00001d027876	GO:0006807,GO:0016810,GO:0006807,GO:0016810,GO:0006807,GO:0016810	GAAGGTGACCAAGTTCATGCTGCGTCTCCTGTCCCTCCCGCT	GAAGGTCGGAGTCAACGGATTGCGTCTCCTGTCCCTCCCGCC	GACAGAAGTCAAGCCCGAAG
Chr1-16228104	1	16228104	16123125	1.02	191	0.49	C	107	T	84	Zm00001d027876	GO:0006807,GO:0016810,GO:0006807,GO:0016810,GO:0006807,GO:0016810	GAAGGTGACCAAGTTCATGCTAAGGCGGCCTCCGAGGGCGCT	GAAGGTCGGAGTCAACGGATTAAGGCGGCCTCCGAGGGCGCC	CCTCTAACCAAACACCCCCT
Chr1-16229256	1	16229256	16124277	1.02	359	0.41	T	254	C	105	Zm00001d027876	GO:0006807,GO:0016810,GO:0006807,GO:0016810,GO:0006807,GO:0016810	GAAGGTGACCAAGTTCATGCTCCGTATTCAAATGACAGCTTT	GAAGGTCGGAGTCAACGGATTCCGTATTCAAATGACAGCTTC	ACGTTCAGCTATGGACCCAC
Chr1-16231328	1	16231328	16126349	1.02	151	0.44	A	102	G	49	Zm00001d027876	GO:0006807,GO:0016810,GO:0006807,GO:0016810,GO:0006807,GO:0016810	GAAGGTGACCAAGTTCATGCTCAACAACTGAGCATGAGGAGG	GAAGGTCGGAGTCAACGGATTCAACAACTGAGCATGAGGAGA	TTGCAGAGGAAGAAATTGCC
Chr1-16231545	1	16231545	16126566	1.02	249	0.49	A	144	G	105	Zm00001d027876	GO:0006807,GO:0016810,GO:0006807,GO:0016810,GO:0006807,GO:0016810	GAAGGTGACCAAGTTCATGCTGGGTTCTCATTAGCACAGGGA	GAAGGTCGGAGTCAACGGATTGGGTTCTCATTAGCACAGGGG	ATTCCGTCCTCTCCACCTTC
Chr1-16231666	1	16231666	16126687	1.02	290	0.5	A	152	G	138	Zm00001d027876	GO:0006807,GO:0016810,GO:0006807,GO:0016810,GO:0006807,GO:0016810	GAAGGTGACCAAGTTCATGCTAGGTGGAGAGGACGGAATAAA	GAAGGTCGGAGTCAACGGATTAGGTGGAGAGGACGGAATAAG	ACTGAGGGCTAGTCTGGCAA
Chr1-16356431	1	16356431	16251455	1.02	286	0.49	C	161	A	125	Zm00001d027878	-	GAAGGTGACCAAGTTCATGCTGCCGTGTCGTCCACTTCTTCA	GAAGGTCGGAGTCAACGGATTGCCGTGTCGTCCACTTCTTCC	GAAATGCATGTCATTGCACC
Chr1-16706329	1	16706329	16601381	1.02	116	0.48	A	69	C	47	-		GAAGGTGACCAAGTTCATGCTCCTCTGAACTCAGCATTCAGC	GAAGGTCGGAGTCAACGGATTCCTCTGAACTCAGCATTCAGA	CCAGACCAGTAGGTTGGGAA
Chr1-16706362	1	16706362	16601414	1.02	182	0.49	T	105	C	77	-		GAAGGTGACCAAGTTCATGCTTCACACGATCACTGTCGCACT	GAAGGTCGGAGTCAACGGATTTCACACGATCACTGTCGCACC	CCAGACCAGTAGGTTGGGAA
Chr1-16706426	1	16706426	16601478	1.02	283	0.49	C	157	T	126	Zm00001d027883	-	GAAGGTGACCAAGTTCATGCTAACTCGAGCCTACGGAGATGC	GAAGGTCGGAGTCAACGGATTAACTCGAGCCTACGGAGATGT	CGAGGACGAGGAGGGAGA
Chr1-16706561	1	16706561	16601613	1.02	246	0.5	C	130	A	116	Zm00001d027883	-	GAAGGTGACCAAGTTCATGCTGCGCTCGTCTCCGTGCACGCC	GAAGGTCGGAGTCAACGGATTGCGCTCGTCTCCGTGCACGCA	ACATGGCCAGCAGCAGTAG
Chr1-16706930	1	16706930	16601982	1.02	249	0.5	C	135	A	114	Zm00001d027883	-	GAAGGTGACCAAGTTCATGCTGTGCAGGCCGAGTCGGCGGCA	GAAGGTCGGAGTCAACGGATTGTGCAGGCCGAGTCGGCGGCC	ATGGCAATCATACCCCTGAA
Chr1-16707009	1	16707009	16602061	1.02	206	0.47	A	129	T	77	Zm00001d027883	-	GAAGGTGACCAAGTTCATGCTAGAAGGTGCACTGGGCCAACA	GAAGGTCGGAGTCAACGGATTAGAAGGTGCACTGGGCCAACT	ATGGCAATCATACCCCTGAA
Chr1-16707371	1	16707371	16602423	1.02	360	0.49	T	199	A	161	Zm00001d027884	GO:0003824,GO:0005524,GO:0006754,GO:0008152,GO:0015662,GO:0016020,GO:0003824,GO:0005524,GO:0006754,GO:0008152,GO:0015662,GO:0016020,GO:0016021,GO:0016820,GO:0030001,GO:0003824,GO:0005524,GO:0006754,GO:0008152,GO:0015662,GO:0016020	GAAGGTGACCAAGTTCATGCTACTTGCTACTATAGTTGGGTT	GAAGGTCGGAGTCAACGGATTACTTGCTACTATAGTTGGGTA	CAGCCGAAGGACAGTGGTAT
Chr1-16707539	1	16707539	16602591	1.02	349	0.48	T	205	G	144	Zm00001d027884	GO:0003824,GO:0005524,GO:0006754,GO:0008152,GO:0015662,GO:0016020,GO:0003824,GO:0005524,GO:0006754,GO:0008152,GO:0015662,GO:0016020,GO:0016021,GO:0016820,GO:0030001,GO:0003824,GO:0005524,GO:0006754,GO:0008152,GO:0015662,GO:0016020	GAAGGTGACCAAGTTCATGCTCCAACAATTCAGTTTAATCTT	GAAGGTCGGAGTCAACGGATTCCAACAATTCAGTTTAATCTG	AACGATGCTATATTTGGCGG
Chr1-16707572	1	16707572	16602624	1.02	333	0.49	C	192	G	141	Zm00001d027884	GO:0003824,GO:0005524,GO:0006754,GO:0008152,GO:0015662,GO:0016020,GO:0003824,GO:0005524,GO:0006754,GO:0008152,GO:0015662,GO:0016020,GO:0016021,GO:0016820,GO:0030001,GO:0003824,GO:0005524,GO:0006754,GO:0008152,GO:0015662,GO:0016020	GAAGGTGACCAAGTTCATGCTCCCTGCCGTTTTTCTGTGTTC	GAAGGTCGGAGTCAACGGATTCCCTGCCGTTTTTCTGTGTTG	CGATGCTATATTTGGCGGTT
Chr1-16708044	1	16708044	16603096	1.02	201	0.47	A	123	G	78	Zm00001d027884	GO:0003824,GO:0005524,GO:0006754,GO:0008152,GO:0015662,GO:0016020,GO:0003824,GO:0005524,GO:0006754,GO:0008152,GO:0015662,GO:0016020,GO:0016021,GO:0016820,GO:0030001,GO:0003824,GO:0005524,GO:0006754,GO:0008152,GO:0015662,GO:0016020	GAAGGTGACCAAGTTCATGCTGAGGCAGCGTTCTCTTTTGAA	GAAGGTCGGAGTCAACGGATTGAGGCAGCGTTCTCTTTTGAG	CGCTGTTGTCTAGGTTGGTG
Chr1-16708074	1	16708074	16603126	1.02	172	0.47	G	108	A	64	Zm00001d027884	GO:0003824,GO:0005524,GO:0006754,GO:0008152,GO:0015662,GO:0016020,GO:0003824,GO:0005524,GO:0006754,GO:0008152,GO:0015662,GO:0016020,GO:0016021,GO:0016820,GO:0030001,GO:0003824,GO:0005524,GO:0006754,GO:0008152,GO:0015662,GO:0016020	GAAGGTGACCAAGTTCATGCTATGGCTATTCCAACATCTGCG	GAAGGTCGGAGTCAACGGATTATGGCTATTCCAACATCTGCA	TGCTCACTGGAACTGGAAACT
Chr1-16708364	1	16708364	16603416	1.02	329	0.42	C	231	A	98	Zm00001d027884	GO:0003824,GO:0005524,GO:0006754,GO:0008152,GO:0015662,GO:0016020,GO:0003824,GO:0005524,GO:0006754,GO:0008152,GO:0015662,GO:0016020,GO:0016021,GO:0016820,GO:0030001,GO:0003824,GO:0005524,GO:0006754,GO:0008152,GO:0015662,GO:0016020	GAAGGTGACCAAGTTCATGCTATTTCATTACCATTGCAACTC	GAAGGTCGGAGTCAACGGATTATTTCATTACCATTGCAACTA	GTTCCTGCTGTCAGGGGATA
Chr1-16708397	1	16708397	16603449	1.02	353	0.43	C	242	T	111	Zm00001d027884	GO:0003824,GO:0005524,GO:0006754,GO:0008152,GO:0015662,GO:0016020,GO:0003824,GO:0005524,GO:0006754,GO:0008152,GO:0015662,GO:0016020,GO:0016021,GO:0016820,GO:0030001,GO:0003824,GO:0005524,GO:0006754,GO:0008152,GO:0015662,GO:0016020	GAAGGTGACCAAGTTCATGCTCTTGCAAAGTTGATATAATGC	GAAGGTCGGAGTCAACGGATTCTTGCAAAGTTGATATAATGT	GTTCCTGCTGTCAGGGGATA
Chr1-16709241	1	16709241	16604293	1.02	330	0.44	G	222	A	108	Zm00001d027884	GO:0003824,GO:0005524,GO:0006754,GO:0008152,GO:0015662,GO:0016020,GO:0003824,GO:0005524,GO:0006754,GO:0008152,GO:0015662,GO:0016020,GO:0016021,GO:0016820,GO:0030001,GO:0003824,GO:0005524,GO:0006754,GO:0008152,GO:0015662,GO:0016020	GAAGGTGACCAAGTTCATGCTTAAGCAATTGACTTCGACTGG	GAAGGTCGGAGTCAACGGATTTAAGCAATTGACTTCGACTGA	CATCGCCAACTGAACTGAGA
Chr1-16712787	1	16712787	16607839	1.02	236	0.49	C	136	G	100	Zm00001d027884	GO:0003824,GO:0005524,GO:0006754,GO:0008152,GO:0015662,GO:0016020,GO:0003824,GO:0005524,GO:0006754,GO:0008152,GO:0015662,GO:0016020,GO:0016021,GO:0016820,GO:0030001,GO:0003824,GO:0005524,GO:0006754,GO:0008152,GO:0015662,GO:0016020	GAAGGTGACCAAGTTCATGCTTCGCATCAGAATTCAAACTAC	GAAGGTCGGAGTCAACGGATTTCGCATCAGAATTCAAACTAG	TTCCATTTTCCACAAACCCT
Chr1-16722897	1	16722897	16617949	1.02	331	0.42	C	232	G	99	Zm00001d027886	GO:0004871,GO:0005525,GO:0006471,GO:0007186,GO:0019001,GO:0004871,GO:0005525,GO:0006471,GO:0007186,GO:0019001,GO:0004871,GO:0005525,GO:0006471,GO:0007186,GO:0019001,GO:0004871,GO:0005525,GO:0006471,GO:0007186,GO:0019001	GAAGGTGACCAAGTTCATGCTTTTACTGGCTTGTGGTGGGGC	GAAGGTCGGAGTCAACGGATTTTTACTGGCTTGTGGTGGGGG	AGTTTACAGTGTCGCGGCTT
Chr1-16722950	1	16722950	16618002	1.02	366	0.46	C	234	T	132	Zm00001d027886	GO:0004871,GO:0005525,GO:0006471,GO:0007186,GO:0019001,GO:0004871,GO:0005525,GO:0006471,GO:0007186,GO:0019001,GO:0004871,GO:0005525,GO:0006471,GO:0007186,GO:0019001,GO:0004871,GO:0005525,GO:0006471,GO:0007186,GO:0019001	GAAGGTGACCAAGTTCATGCTGAATCACAATCGGCCAAAGCC	GAAGGTCGGAGTCAACGGATTGAATCACAATCGGCCAAAGCT	CTGATCGACGAGAGCATGAG
Chr1-16722977	1	16722977	16618029	1.02	367	0.4	A	265	G	102	Zm00001d027886	GO:0004871,GO:0005525,GO:0006471,GO:0007186,GO:0019001,GO:0004871,GO:0005525,GO:0006471,GO:0007186,GO:0019001,GO:0004871,GO:0005525,GO:0006471,GO:0007186,GO:0019001,GO:0004871,GO:0005525,GO:0006471,GO:0007186,GO:0019001	GAAGGTGACCAAGTTCATGCTCTGTAAACTTTCTGCTCCTCA	GAAGGTCGGAGTCAACGGATTCTGTAAACTTTCTGCTCCTCG	CTGATCGACGAGAGCATGAG
Chr1-16723064	1	16723064	16618116	1.02	364	0.46	C	236	T	128	Zm00001d027886	GO:0004871,GO:0005525,GO:0006471,GO:0007186,GO:0019001,GO:0004871,GO:0005525,GO:0006471,GO:0007186,GO:0019001,GO:0004871,GO:0005525,GO:0006471,GO:0007186,GO:0019001,GO:0004871,GO:0005525,GO:0006471,GO:0007186,GO:0019001	GAAGGTGACCAAGTTCATGCTCGCCTCATGCTCTCGTCGATC	GAAGGTCGGAGTCAACGGATTCGCCTCATGCTCTCGTCGATT	TACTTCCAAAGCAGCAAGCC
Chr1-16724103	1	16724103	16619155	1.02	351	0.46	G	228	A	123	Zm00001d027886	GO:0004871,GO:0005525,GO:0006471,GO:0007186,GO:0019001,GO:0004871,GO:0005525,GO:0006471,GO:0007186,GO:0019001,GO:0004871,GO:0005525,GO:0006471,GO:0007186,GO:0019001,GO:0004871,GO:0005525,GO:0006471,GO:0007186,GO:0019001	GAAGGTGACCAAGTTCATGCTTGGATCCATTTCCTTCTCTCG	GAAGGTCGGAGTCAACGGATTTGGATCCATTTCCTTCTCTCA	CTGCAGCCCTCTAGGAGAGA
Chr1-16728497	1	16728497	16623549	1.02	359	0.46	T	232	A	127	Zm00001d027886	GO:0004871,GO:0005525,GO:0006471,GO:0007186,GO:0019001,GO:0004871,GO:0005525,GO:0006471,GO:0007186,GO:0019001,GO:0004871,GO:0005525,GO:0006471,GO:0007186,GO:0019001,GO:0004871,GO:0005525,GO:0006471,GO:0007186,GO:0019001	GAAGGTGACCAAGTTCATGCTCCTTTGTCGGTACATAATCTT	GAAGGTCGGAGTCAACGGATTCCTTTGTCGGTACATAATCTA	CGTGGGAGTATTCTGCAAGTC
Chr1-16728721	1	16728721	16623773	1.02	348	0.45	A	227	G	121	Zm00001d027886	GO:0004871,GO:0005525,GO:0006471,GO:0007186,GO:0019001,GO:0004871,GO:0005525,GO:0006471,GO:0007186,GO:0019001,GO:0004871,GO:0005525,GO:0006471,GO:0007186,GO:0019001,GO:0004871,GO:0005525,GO:0006471,GO:0007186,GO:0019001	GAAGGTGACCAAGTTCATGCTCTGTACACGTTCTTTGTTCAA	GAAGGTCGGAGTCAACGGATTCTGTACACGTTCTTTGTTCAG	CGTTGCAATGCGTTTATTAGC
Chr1-16730228	1	16730228	16625280	1.02	111	0.42	C	77	T	34	Zm00001d027886	GO:0004871,GO:0005525,GO:0006471,GO:0007186,GO:0019001,GO:0004871,GO:0005525,GO:0006471,GO:0007186,GO:0019001,GO:0004871,GO:0005525,GO:0006471,GO:0007186,GO:0019001,GO:0004871,GO:0005525,GO:0006471,GO:0007186,GO:0019001	GAAGGTGACCAAGTTCATGCTAAGCGCGCTCTCATGCCTGGC	GAAGGTCGGAGTCAACGGATTAAGCGCGCTCTCATGCCTGGT	ACCCGAACCCTAACCTAAGC
Chr1-16730483	1	16730483	16625535	1.02	236	0.48	T	142	C	94	Zm00001d027886	GO:0004871,GO:0005525,GO:0006471,GO:0007186,GO:0019001,GO:0004871,GO:0005525,GO:0006471,GO:0007186,GO:0019001,GO:0004871,GO:0005525,GO:0006471,GO:0007186,GO:0019001,GO:0004871,GO:0005525,GO:0006471,GO:0007186,GO:0019001	GAAGGTGACCAAGTTCATGCTCGAAGACCTGACGGAGGGGCT	GAAGGTCGGAGTCAACGGATTCGAAGACCTGACGGAGGGGCC	CACCGCTGCCTTTCTTCTAC
Chr1-16744485	1	16744485	16639537	1.02	363	0.49	G	207	C	156	Zm00001d027887	GO:0003824	GAAGGTGACCAAGTTCATGCTTGCGCGCTACCACTAACCGAG	GAAGGTCGGAGTCAACGGATTTGCGCGCTACCACTAACCGAC	ACTGACTTGTCGCTGTGTCG
Chr1-16744582	1	16744582	16639634	1.02	279	0.47	A	173	C	106	Zm00001d027887	GO:0003824	GAAGGTGACCAAGTTCATGCTCGTGGCCTGTCTTCGGTATCA	GAAGGTCGGAGTCAACGGATTCGTGGCCTGTCTTCGGTATCC	TGTTGTATGCCCGAAACAAA
Chr1-16746493	1	16746493	16641545	1.02	158	0.48	C	93	G	65	Zm00001d027887	GO:0003824	GAAGGTGACCAAGTTCATGCTCACTGCCAGTCGGCCCGGGGC	GAAGGTCGGAGTCAACGGATTCACTGCCAGTCGGCCCGGGGG	ACTGTTCCATCCTTTCAAGTTCA
Chr1-16749113	1	16749113	16644165	1.02	311	0.5	C	164	G	147	Zm00001d027888	GO:0003824	GAAGGTGACCAAGTTCATGCTGCTTAACTACAGCTGGCGTTC	GAAGGTCGGAGTCAACGGATTGCTTAACTACAGCTGGCGTTG	ATTACCATATGAACTCGCAGGAA
Chr1-16749172	1	16749172	16644224	1.02	324	0.47	G	200	C	124	Zm00001d027888	GO:0003824	GAAGGTGACCAAGTTCATGCTTGCGAGCAGGCCTCCGTTTGG	GAAGGTCGGAGTCAACGGATTTGCGAGCAGGCCTCCGTTTGC	CTAGAGATCGTCAGGGACGC
Chr1-16749907	1	16749907	16644959	1.02	198	0.45	T	131	C	67	Zm00001d027888	GO:0003824	GAAGGTGACCAAGTTCATGCTTCGTGCAGCAACTCTGCCCTT	GAAGGTCGGAGTCAACGGATTTCGTGCAGCAACTCTGCCCTC	TGGATGGATAGCTAGACCCG
Chr1-16751609	1	16751609	16646661	1.02	179	0.46	C	115	G	64	Zm00001d027888	GO:0003824	GAAGGTGACCAAGTTCATGCTCGGTCCTCGCGCGCCGCCATC	GAAGGTCGGAGTCAACGGATTCGGTCCTCGCGCGCCGCCATG	GCCATGAACATTAAGCAGCC
Chr1-16953245	1	16953245	16848305	1.02	336	0.46	C	216	A	120	Zm00001d027893	GO:0005506,GO:0016165,GO:0016702,GO:0046872,GO:0055114,GO:0005506,GO:0016165,GO:0016702,GO:0046872,GO:0055114	GAAGGTGACCAAGTTCATGCTTGGACTACCATGATGTATATA	GAAGGTCGGAGTCAACGGATTTGGACTACCATGATGTATATC	TTGGTTCGAGAAATCCTAGATGA
Chr1-16953959	1	16953959	16849019	1.02	257	0.47	C	158	G	99	Zm00001d027893	GO:0005506,GO:0016165,GO:0016702,GO:0046872,GO:0055114,GO:0005506,GO:0016165,GO:0016702,GO:0046872,GO:0055114	GAAGGTGACCAAGTTCATGCTGAGATCAATGCGCTAGCACGG	GAAGGTCGGAGTCAACGGATTGAGATCAATGCGCTAGCACGC	AGAAGGGAGGCCCTCTAGGT
Chr1-16954059	1	16954059	16849119	1.02	119	0.5	T	61	G	58	Zm00001d027893	GO:0005506,GO:0016165,GO:0016702,GO:0046872,GO:0055114,GO:0005506,GO:0016165,GO:0016702,GO:0046872,GO:0055114	GAAGGTGACCAAGTTCATGCTACTACCGCGACCACTGGCGGT	GAAGGTCGGAGTCAACGGATTACTACCGCGACCACTGGCGGG	CTCAGTGGCAAAAACAAGCA
Chr1-16954296	1	16954296	16849356	1.02	291	0.47	A	181	T	110	Zm00001d027893	GO:0005506,GO:0016165,GO:0016702,GO:0046872,GO:0055114,GO:0005506,GO:0016165,GO:0016702,GO:0046872,GO:0055114	GAAGGTGACCAAGTTCATGCTCCATTCGCAGCTGGGTGGAGT	GAAGGTCGGAGTCAACGGATTCCATTCGCAGCTGGGTGGAGA	GTACCACCCTTGGAGCTCGT
Chr1-16954420	1	16954420	16849480	1.02	245	0.48	T	146	C	99	Zm00001d027893	GO:0005506,GO:0016165,GO:0016702,GO:0046872,GO:0055114,GO:0005506,GO:0016165,GO:0016702,GO:0046872,GO:0055114	GAAGGTGACCAAGTTCATGCTGCACGCGCCCTGGTGGCCCTC	GAAGGTCGGAGTCAACGGATTGCACGCGCCCTGGTGGCCCTT	GTCCACCACAGCCATGAACT
Chr1-16954790	1	16954790	16849850	1.02	143	0.44	G	96	T	47	Zm00001d027893	GO:0005506,GO:0016165,GO:0016702,GO:0046872,GO:0055114,GO:0005506,GO:0016165,GO:0016702,GO:0046872,GO:0055114	GAAGGTGACCAAGTTCATGCTGACATGTTCACGGCCGACGTG	GAAGGTCGGAGTCAACGGATTGACATGTTCACGGCCGACGTT	TGTGGAAAAACAACGAACGA
Chr1-16955065	1	16955065	16850125	1.02	115	0.48	A	69	T	46	Zm00001d027893	GO:0005506,GO:0016165,GO:0016702,GO:0046872,GO:0055114,GO:0005506,GO:0016165,GO:0016702,GO:0046872,GO:0055114	GAAGGTGACCAAGTTCATGCTACTACGAACATATATCGAAAA	GAAGGTCGGAGTCAACGGATTACTACGAACATATATCGAAAT	CTCTAGATGGATTTCCCGCA
Chr1-16970942	1	16970942	16866002	1.02	337	0.42	G	235	A	102	Zm00001d027895	GO:0003677,GO:0003918,GO:0005524,GO:0005694,GO:0006265,GO:0003677,GO:0003918,GO:0005524,GO:0005694,GO:0006265,GO:0003677,GO:0003918,GO:0005524,GO:0005694,GO:0006265	GAAGGTGACCAAGTTCATGCTCAGGGTCATCTAAAGAATCTA	GAAGGTCGGAGTCAACGGATTCAGGGTCATCTAAAGAATCTG	CCCAGTGTCTGGTTTGGAGA
Chr1-16976443	1	16976443	16871503	1.02	363	0.42	A	255	G	108	Zm00001d027895	GO:0003677,GO:0003918,GO:0005524,GO:0005694,GO:0006265,GO:0003677,GO:0003918,GO:0005524,GO:0005694,GO:0006265,GO:0003677,GO:0003918,GO:0005524,GO:0005694,GO:0006265	GAAGGTGACCAAGTTCATGCTAACAGATTCCAAATACCAGAG	GAAGGTCGGAGTCAACGGATTAACAGATTCCAAATACCAGAA	CGCTGATGTGAAGACCACAG
Chr1-16977316	1	16977316	16872376	1.02	367	0.5	G	201	A	166	Zm00001d027896	GO:0004175,GO:0004298,GO:0005839,GO:0006511,GO:0019773,GO:0051603,GO:0004175,GO:0004298,GO:0005839,GO:0006511,GO:0019773,GO:0051603	GAAGGTGACCAAGTTCATGCTGGGGCTTGTTTTCGGTCTTAA	GAAGGTCGGAGTCAACGGATTGGGGCTTGTTTTCGGTCTTAG	AGCACCTGACGGCAATTAGT
Chr1-16980148	1	16980148	16875208	1.02	200	0.44	T	134	C	66	Zm00001d027896	GO:0004175,GO:0004298,GO:0005839,GO:0006511,GO:0019773,GO:0051603,GO:0004175,GO:0004298,GO:0005839,GO:0006511,GO:0019773,GO:0051603	GAAGGTGACCAAGTTCATGCTGTGTGTTCGTGTGCTGTGCGT	GAAGGTCGGAGTCAACGGATTGTGTGTTCGTGTGCTGTGCGC	ATAGGAGCCACGGTGTCAAC
Chr1-17140983	1	17140983	17036047	1.02	106	0.49	T	59	A	47	-		GAAGGTGACCAAGTTCATGCTCAACGAAGGATACGAACGAAT	GAAGGTCGGAGTCAACGGATTCAACGAAGGATACGAACGAAA	GGAGGCGTTGTAGGCTTGTA
Chr1-17147289	1	17147289	17042354	1.02	362	0.45	C	240	T	122	Zm00001d027900	GO:0016068	GAAGGTGACCAAGTTCATGCTACCGAGCGAGCGAGTGAGGAT	GAAGGTCGGAGTCAACGGATTACCGAGCGAGCGAGTGAGGAC	GCCCTGCTCCTTCATGTACT
Chr1-17147337	1	17147337	17042402	1.02	235	0.5	A	126	G	109	Zm00001d027900	GO:0016068	GAAGGTGACCAAGTTCATGCTGCATGCGCAGCTGTCTGCCAA	GAAGGTCGGAGTCAACGGATTGCATGCGCAGCTGTCTGCCAG	GCCCTGCTCCTTCATGTACT
Chr1-17147668	1	17147668	17042733	1.02	253	0.44	C	169	T	84	Zm00001d027900	GO:0016068	GAAGGTGACCAAGTTCATGCTCTTAGGAAGAGGAAGGAGCGT	GAAGGTCGGAGTCAACGGATTCTTAGGAAGAGGAAGGAGCGC	TGTTCGTACCTGTGAGGCTG
Chr1-17147727	1	17147727	17042792	1.02	257	0.48	A	157	C	100	Zm00001d027900	GO:0016068	GAAGGTGACCAAGTTCATGCTCAAGATGGTGGTCTTCGACGA	GAAGGTCGGAGTCAACGGATTCAAGATGGTGGTCTTCGACGC	TGTTCGTACCTGTGAGGCTG
Chr1-17147924	1	17147924	17042989	1.02	136	0.46	A	86	G	50	Zm00001d027900	GO:0016068	GAAGGTGACCAAGTTCATGCTCAGCCGTTCATACAGCGGAGA	GAAGGTCGGAGTCAACGGATTCAGCCGTTCATACAGCGGAGG	CTTTAGCGACACCTTCCTCG
Chr1-17147951	1	17147951	17043016	1.02	122	0.44	T	82	G	40	Zm00001d027900	GO:0016068	GAAGGTGACCAAGTTCATGCTCGACAGCATTCATTTGTCCCT	GAAGGTCGGAGTCAACGGATTCGACAGCATTCATTTGTCCCG	GAGCCGGTTCTTCCTCTTCT
Chr1-17148269	1	17148269	17043334	1.02	140	0.43	T	97	A	43	Zm00001d027900	GO:0016068	GAAGGTGACCAAGTTCATGCTCCCTTGACATTTACACCAGTA	GAAGGTCGGAGTCAACGGATTCCCTTGACATTTACACCAGTT	TCAGTTCGTATCCTCGCAGA
Chr1-17148322	1	17148322	17043387	1.02	279	0.41	G	198	A	81	Zm00001d027900	GO:0016068	GAAGGTGACCAAGTTCATGCTCTGGGTAGCTAATTACCATGA	GAAGGTCGGAGTCAACGGATTCTGGGTAGCTAATTACCATGG	TCAGTTCGTATCCTCGCAGA
Chr1-17148396	1	17148396	17043461	1.02	188	0.47	G	117	A	71	Zm00001d027900	GO:0016068	GAAGGTGACCAAGTTCATGCTTCTTTTTTTCTTCCTTGCTGG	GAAGGTCGGAGTCAACGGATTTCTTTTTTTCTTCCTTGCTGA	TCAATGAAGCGAAAGAATTGC
Chr1-17156253	1	17156253	17051318	1.02	362	0.5	C	194	G	168	-		GAAGGTGACCAAGTTCATGCTAGAGCAAAGAGCAACACAAGC	GAAGGTCGGAGTCAACGGATTAGAGCAAAGAGCAACACAAGG	GATGGATCCAGACGACTGCT
Chr1-17156879	1	17156879	17051944	1.02	361	0.4	C	263	G	98	-		GAAGGTGACCAAGTTCATGCTGCGCTGTGATTTGGATCTCGC	GAAGGTCGGAGTCAACGGATTGCGCTGTGATTTGGATCTCGG	TCTACAATCCTCCGTCTCCG
Chr1-17156935	1	17156935	17052000	1.02	355	0.41	C	254	T	101	-		GAAGGTGACCAAGTTCATGCTTTGGCTGGGTTCCTGGCTTCC	GAAGGTCGGAGTCAACGGATTTTGGCTGGGTTCCTGGCTTCT	GCCAAACTCTCTCGTAAGGG
Chr1-17157086	1	17157086	17052151	1.02	310	0.41	T	221	C	89	-		GAAGGTGACCAAGTTCATGCTGGATGTACAATTCGTGTCTTT	GAAGGTCGGAGTCAACGGATTGGATGTACAATTCGTGTCTTC	ATGGTCAAGCGTGGAGAAGT
Chr1-17164092	1	17164092	17059157	1.02	123	0.5	T	67	G	56	Zm00001d027903	GO:0004221,GO:0005622,GO:0006511	GAAGGTGACCAAGTTCATGCTGTGAAAATGGGCAATACCGAT	GAAGGTCGGAGTCAACGGATTGTGAAAATGGGCAATACCGAG	TCTCATGCATCACTGCAACA
Chr1-17186750	1	17186750	17081815	1.02	296	0.4	T	213	A	83	Zm00001d027904	GO:0003824,GO:0006633,GO:0008152,GO:0008610,GO:0016020,GO:0016747	GAAGGTGACCAAGTTCATGCTTGCCCCGGATCCATACCAGCT	GAAGGTCGGAGTCAACGGATTTGCCCCGGATCCATACCAGCA	CGGTTCACGATCTCCGTC
Chr1-17187096	1	17187096	17082161	1.02	318	0.46	C	202	A	116	Zm00001d027904	GO:0003824,GO:0006633,GO:0008152,GO:0008610,GO:0016020,GO:0016747	GAAGGTGACCAAGTTCATGCTGCAAGGTGTGGGGGGAGGCCA	GAAGGTCGGAGTCAACGGATTGCAAGGTGTGGGGGGAGGCCC	TGCACGCAAATCATATGTAGC
Chr1-17189580	1	17189580	17084645	1.02	348	0.47	A	214	G	134	Zm00001d027904	GO:0003824,GO:0006633,GO:0008152,GO:0008610,GO:0016020,GO:0016747	GAAGGTGACCAAGTTCATGCTAGAGCAACCTGGGCCTGCGCG	GAAGGTCGGAGTCAACGGATTAGAGCAACCTGGGCCTGCGCA	CGCTGTTGCACTTGAAGC
Chr1-17189852	1	17189852	17084917	1.02	339	0.5	G	181	A	158	Zm00001d027904	GO:0003824,GO:0006633,GO:0008152,GO:0008610,GO:0016020,GO:0016747	GAAGGTGACCAAGTTCATGCTTAGCACGTACCTGCAATGCAA	GAAGGTCGGAGTCAACGGATTTAGCACGTACCTGCAATGCAG	CCGACTGCGTCCTATACCAT
Chr1-17189916	1	17189916	17084981	1.02	337	0.5	G	179	C	158	Zm00001d027904	GO:0003824,GO:0006633,GO:0008152,GO:0008610,GO:0016020,GO:0016747	GAAGGTGACCAAGTTCATGCTAGTGCTGCACTTCACCGATGC	GAAGGTCGGAGTCAACGGATTAGTGCTGCACTTCACCGATGG	CCGACTGCGTCCTATACCAT
Chr1-17189950	1	17189950	17085015	1.02	363	0.49	G	207	A	156	Zm00001d027904	GO:0003824,GO:0006633,GO:0008152,GO:0008610,GO:0016020,GO:0016747	GAAGGTGACCAAGTTCATGCTTATGATATGGTATAGGACGCA	GAAGGTCGGAGTCAACGGATTTATGATATGGTATAGGACGCG	TCCCTCCCTTAACCGCTACT
Chr1-17189984	1	17189984	17085049	1.02	368	0.49	C	215	G	153	Zm00001d027904	GO:0003824,GO:0006633,GO:0008152,GO:0008610,GO:0016020,GO:0016747	GAAGGTGACCAAGTTCATGCTCATGCATGCACCAAGTGTTAC	GAAGGTCGGAGTCAACGGATTCATGCATGCACCAAGTGTTAG	TCCCTCCCTTAACCGCTACT
Chr1-17190112	1	17190112	17085177	1.02	365	0.5	G	186	T	179	Zm00001d027904	GO:0003824,GO:0006633,GO:0008152,GO:0008610,GO:0016020,GO:0016747	GAAGGTGACCAAGTTCATGCTGAAGTACTCCGGTCCGGTCCG	GAAGGTCGGAGTCAACGGATTGAAGTACTCCGGTCCGGTCCT	ATCTATTGCCAACCGTCGAG
Chr1-17190150	1	17190150	17085215	1.02	366	0.49	G	207	C	159	Zm00001d027904	GO:0003824,GO:0006633,GO:0008152,GO:0008610,GO:0016020,GO:0016747	GAAGGTGACCAAGTTCATGCTTGTACGTGCAATTTTAATGTC	GAAGGTCGGAGTCAACGGATTTGTACGTGCAATTTTAATGTG	GGGTCCGCCACTTGTTAGTA
Chr1-17317463	1	17317463	17212528	1.02	261	0.49	G	150	A	111	Zm00001d027907	-	GAAGGTGACCAAGTTCATGCTTTCTGTATCTACTGTTAAAAA	GAAGGTCGGAGTCAACGGATTTTCTGTATCTACTGTTAAAAG	TGACAAAGCATACCTTTCCTGA
Chr1-17324875	1	17324875	17219940	1.02	343	0.42	G	239	C	104	-		GAAGGTGACCAAGTTCATGCTAACAAAGCTGGCACACGCGAC	GAAGGTCGGAGTCAACGGATTAACAAAGCTGGCACACGCGAG	AGGAAGCTCAGAAACCACGA
Chr1-17325290	1	17325290	17220355	1.02	329	0.5	C	168	A	161	-		GAAGGTGACCAAGTTCATGCTCGGCACTCGGAGGAAGATAAA	GAAGGTCGGAGTCAACGGATTCGGCACTCGGAGGAAGATAAC	TTGTGTTCTTCACCCCAACA
Chr1-17325316	1	17325316	17220381	1.02	356	0.5	A	191	C	165	-		GAAGGTGACCAAGTTCATGCTTGATGTAATGGTGACGAAGAC	GAAGGTCGGAGTCAACGGATTTGATGTAATGGTGACGAAGAA	TCATTGTGTTCTTCACCCCA
Chr1-17325352	1	17325352	17220417	1.02	355	0.5	T	190	G	165	-		GAAGGTGACCAAGTTCATGCTGGGTGTTCAGTCCTGCAACAG	GAAGGTCGGAGTCAACGGATTGGGTGTTCAGTCCTGCAACAT	ATCAATTGCCATTTCACACG
Chr1-17325373	1	17325373	17220438	1.02	356	0.5	G	191	A	165	-		GAAGGTGACCAAGTTCATGCTGATGTTGGGGTGAAGAACACA	GAAGGTCGGAGTCAACGGATTGATGTTGGGGTGAAGAACACG	ATCAATTGCCATTTCACACG
Chr1-17325408	1	17325408	17220473	1.02	126	0.44	T	84	G	42	-		GAAGGTGACCAAGTTCATGCTTAAATAGTCGGGTTGCTCATT	GAAGGTCGGAGTCAACGGATTTAAATAGTCGGGTTGCTCATG	TTCAAAAGCTGACACGCAAG
Chr1-17533819	1	17533819	17428893	1.02	109	0.45	C	71	T	38	Zm00001d027916	-	GAAGGTGACCAAGTTCATGCTGTTGTTTACGCAGAATCCTCC	GAAGGTCGGAGTCAACGGATTGTTGTTTACGCAGAATCCTCT	GAAATGCGTTGGTACGGTCT
Chr1-17536426	1	17536426	17431500	1.02	150	0.5	C	78	T	72	Zm00001d027916	-	GAAGGTGACCAAGTTCATGCTGAACATAACCGAGAAGAACAT	GAAGGTCGGAGTCAACGGATTGAACATAACCGAGAAGAACAC	ATGAGATGATCCCGAATTGC
Chr1-17552697	1	17552697	17447771	1.02	177	0.5	A	90	G	87	Zm00001d027916	-	GAAGGTGACCAAGTTCATGCTAGTAGATGTGACACGGCAGGA	GAAGGTCGGAGTCAACGGATTAGTAGATGTGACACGGCAGGG	CCATGTCCACCACCTCTTCT
Chr1-17610377	1	17610377	17505452	1.02	130	0.41	C	93	T	37	Zm00001d027918	-	GAAGGTGACCAAGTTCATGCTATCCTTTTCTCCAGGGGTGAC	GAAGGTCGGAGTCAACGGATTATCCTTTTCTCCAGGGGTGAT	AACATCGACATCGATAGGGG
Chr1-17708731	1	17708731	17603858	1.02	112	0.4	C	81	A	31	Zm00001d027921	-	GAAGGTGACCAAGTTCATGCTATTTTGTAAACATATAGGACC	GAAGGTCGGAGTCAACGGATTATTTTGTAAACATATAGGACA	CTGTTTGCTTGCACCGTAGA
Chr1-17726016	1	17726016	17621145	1.02	304	0.44	T	205	G	99	Zm00001d027922	GO:0005488,GO:0005488,GO:0005488,GO:0005488	GAAGGTGACCAAGTTCATGCTTCTGTCGCCATGGCAGCCGGT	GAAGGTCGGAGTCAACGGATTTCTGTCGCCATGGCAGCCGGG	GTGTTGAAACGAAAGCCCAT
Chr1-17776513	1	17776513	17671642	1.02	249	0.4	T	180	C	69	Zm00001d027924	GO:0003677,GO:0003700,GO:0006355	GAAGGTGACCAAGTTCATGCTACCTGCATCTCCGTCGGCATT	GAAGGTCGGAGTCAACGGATTACCTGCATCTCCGTCGGCATC	CAACTTCCCGCTGCTCAT
Chr1-17776700	1	17776700	17671829	1.02	178	0.48	C	108	A	70	Zm00001d027924	GO:0003677,GO:0003700,GO:0006355	GAAGGTGACCAAGTTCATGCTCGGGCCTCGCGGTCGTACGCC	GAAGGTCGGAGTCAACGGATTCGGGCCTCGCGGTCGTACGCA	GAAACGATCGAGACGATATGTG
Chr1-17776761	1	17776761	17671890	1.02	145	0.42	T	101	G	44	Zm00001d027924	GO:0003677,GO:0003700,GO:0006355	GAAGGTGACCAAGTTCATGCTCGCGGCGCCCCTGCCGCGGGT	GAAGGTCGGAGTCAACGGATTCGCGGCGCCCCTGCCGCGGGG	TCTCTAGTCTCTACCCCCATCTG
Chr1-17777027	1	17777027	17672156	1.02	290	0.47	A	180	G	110	Zm00001d027924	GO:0003677,GO:0003700,GO:0006355	GAAGGTGACCAAGTTCATGCTGCCTCAGGCGAAGCTGCGGGA	GAAGGTCGGAGTCAACGGATTGCCTCAGGCGAAGCTGCGGGG	CTGAGTGGGACCACTACCGT
Chr1-17777075	1	17777075	17672204	1.02	364	0.49	A	205	G	159	Zm00001d027924	GO:0003677,GO:0003700,GO:0006355	GAAGGTGACCAAGTTCATGCTAACTCGGCCTCGCACTCGTCA	GAAGGTCGGAGTCAACGGATTAACTCGGCCTCGCACTCGTCG	GGGAAACGATCGAGACGATA
Chr1-17777148	1	17777148	17672277	1.02	249	0.47	G	157	C	92	Zm00001d027924	GO:0003677,GO:0003700,GO:0006355	GAAGGTGACCAAGTTCATGCTCGGTAGCGGCGGCTGCATCGG	GAAGGTCGGAGTCAACGGATTCGGTAGCGGCGGCTGCATCGC	ATCCTTGCCGAACTCATCC
Chr1-17777228	1	17777228	17672357	1.02	336	0.5	C	169	T	167	Zm00001d027924	GO:0003677,GO:0003700,GO:0006355	GAAGGTGACCAAGTTCATGCTGTCAGCGGCCGGTGCACCCGT	GAAGGTCGGAGTCAACGGATTGTCAGCGGCCGGTGCACCCGC	CTGTGTGGTACAAGAGCCCA
Chr1-17807193	1	17807193	17702324	1.02	120	0.47	G	75	A	45	Zm00001d027925	GO:0003677,GO:0003700,GO:0006355	GAAGGTGACCAAGTTCATGCTTAATTTGGCACATCAATCACG	GAAGGTCGGAGTCAACGGATTTAATTTGGCACATCAATCACA	CGTCGACGGTTCTGTTTTCT
Chr1-17807276	1	17807276	17702407	1.02	221	0.43	A	151	T	70	Zm00001d027925	GO:0003677,GO:0003700,GO:0006355	GAAGGTGACCAAGTTCATGCTGAAATACCAGACGAGTACGTA	GAAGGTCGGAGTCAACGGATTGAAATACCAGACGAGTACGTT	TCGACGGTTCTGTTTTCTGA
Chr1-17808354	1	17808354	17703485	1.02	244	0.5	T	125	C	119	Zm00001d027925	GO:0003677,GO:0003700,GO:0006355	GAAGGTGACCAAGTTCATGCTAAGGCGGATTTGGACGAGAAT	GAAGGTCGGAGTCAACGGATTAAGGCGGATTTGGACGAGAAC	GAATACGCCGACGATGACTT
Chr1-17833162	1	17833162	17728294	1.02	242	0.41	G	172	A	70	Zm00001d027928	-	GAAGGTGACCAAGTTCATGCTAAGCTCCAGAGTCCCACGCTG	GAAGGTCGGAGTCAACGGATTAAGCTCCAGAGTCCCACGCTA	TGATGGACGCTTTCATGTTC
Chr1-17833253	1	17833253	17728385	1.02	167	0.4	G	120	T	47	Zm00001d027928	-	GAAGGTGACCAAGTTCATGCTCGCCGTCGAAGAAGCTGAACG	GAAGGTCGGAGTCAACGGATTCGCCGTCGAAGAAGCTGAACT	AGGGAAGGGAGAAGAAGGTG
Chr1-17833288	1	17833288	17728420	1.02	102	0.5	A	55	G	47	Zm00001d027928	-	GAAGGTGACCAAGTTCATGCTAAAGCGTCCATCAGCAGCGTA	GAAGGTCGGAGTCAACGGATTAAAGCGTCCATCAGCAGCGTG	GACAGAGCCCCAGGAAGAAG
Chr1-17833957	1	17833957	17729089	1.02	147	0.49	A	83	G	64	-		GAAGGTGACCAAGTTCATGCTTTGCTAAATGCTAGCTCGCTA	GAAGGTCGGAGTCAACGGATTTTGCTAAATGCTAGCTCGCTG	TATATAGTCGCCACCTCGGC
Chr1-17839851	1	17839851	17734983	1.02	367	0.41	A	260	G	107	-		GAAGGTGACCAAGTTCATGCTTTTACAAAACTCAAGACACAA	GAAGGTCGGAGTCAACGGATTTTTACAAAACTCAAGACACAG	CGTACGAGTCGCTGGACA
Chr1-17839915	1	17839915	17735047	1.02	333	0.48	A	202	C	131	Zm00001d027929	-	GAAGGTGACCAAGTTCATGCTGCAGCCGTCGTCGAAGCTCCA	GAAGGTCGGAGTCAACGGATTGCAGCCGTCGTCGAAGCTCCC	ATCGACCTCGAGGAACAAGAG
Chr1-17839940	1	17839940	17735072	1.02	364	0.4	G	262	C	102	Zm00001d027929	-	GAAGGTGACCAAGTTCATGCTGGCATGTCCTGGTCCGCCGCG	GAAGGTCGGAGTCAACGGATTGGCATGTCCTGGTCCGCCGCC	CAAGCTCAACTTCCCCTCCT
Chr1-17840141	1	17840141	17735273	1.02	260	0.42	G	182	C	78	Zm00001d027929	-	GAAGGTGACCAAGTTCATGCTTCGAAGGCCGGGCGCGGCGCG	GAAGGTCGGAGTCAACGGATTTCGAAGGCCGGGCGCGGCGCC	AAGCTCAACTTCCCCTCCTC
Chr1-17840720	1	17840720	17735852	1.02	302	0.48	G	182	C	120	Zm00001d027929	-	GAAGGTGACCAAGTTCATGCTCGCTTGCACTTGCCGGCGGGC	GAAGGTCGGAGTCAACGGATTCGCTTGCACTTGCCGGCGGGG	CACACACACACTTTCCTCGC
Chr1-17840804	1	17840804	17735936	1.02	342	0.49	G	189	C	153	-		GAAGGTGACCAAGTTCATGCTCACATCTTTGCTCTCTGCCTC	GAAGGTCGGAGTCAACGGATTCACATCTTTGCTCTCTGCCTG	CACACACACACTTTCCTCGC
Chr1-17948881	1	17948881	17844017	1.02	316	0.42	C	222	A	94	Zm00001d027934	-	GAAGGTGACCAAGTTCATGCTGAAAGAACATTTTGAACAGCA	GAAGGTCGGAGTCAACGGATTGAAAGAACATTTTGAACAGCC	GACAGGCTTCATGTCTGCAA
Chr1-17949006	1	17949006	17844142	1.02	155	0.47	A	95	T	60	Zm00001d027934	-	GAAGGTGACCAAGTTCATGCTTCTGCTTATACACATGTTGTT	GAAGGTCGGAGTCAACGGATTTCTGCTTATACACATGTTGTA	TCCAACAAGGTTGTCGAAGC
Chr1-17966206	1	17966206	17861342	1.02	271	0.49	C	150	T	121	Zm00001d027936	-	GAAGGTGACCAAGTTCATGCTACACTGCCCCCCGCCTCAAGT	GAAGGTCGGAGTCAACGGATTACACTGCCCCCCGCCTCAAGC	CAAGCCTACTGCCTACCTGC
Chr1-17973641	1	17973641	17868777	1.02	147	0.48	T	87	C	60	Zm00001d027936	-	GAAGGTGACCAAGTTCATGCTAATCCTGTCTACTACTACTAT	GAAGGTCGGAGTCAACGGATTAATCCTGTCTACTACTACTAC	ATGAAGCAAGCCCCCTAGAT
Chr1-17973803	1	17973803	17868939	1.02	360	0.48	G	215	T	145	Zm00001d027936	-	GAAGGTGACCAAGTTCATGCTTTGCTTCATCTGCTGTCCGAG	GAAGGTCGGAGTCAACGGATTTTGCTTCATCTGCTGTCCGAT	AACCTGCAAAGATCGCAACT
Chr1-17974224	1	17974224	17869360	1.02	358	0.43	G	245	C	113	Zm00001d027936	-	GAAGGTGACCAAGTTCATGCTTGGGGGATGTGTCCTTGAATG	GAAGGTCGGAGTCAACGGATTTGGGGGATGTGTCCTTGAATC	CCCTGTGTAGGAATTGGTCG
Chr1-17974533	1	17974533	17869669	1.02	364	0.48	C	222	G	142	Zm00001d027936	-	GAAGGTGACCAAGTTCATGCTAACCATGGAAACCATCCGCAG	GAAGGTCGGAGTCAACGGATTAACCATGGAAACCATCCGCAC	GGGGCACTGGTCTTCTCATA
Chr1-17974574	1	17974574	17869710	1.02	332	0.44	T	223	G	109	Zm00001d027936	-	GAAGGTGACCAAGTTCATGCTCAAGGTTCTCCGCAGGGGGGT	GAAGGTCGGAGTCAACGGATTCAAGGTTCTCCGCAGGGGGGG	GCGTCACTCTGTGCGTTACT
Chr1-17975037	1	17975037	17870173	1.02	122	0.49	A	71	G	51	Zm00001d027936	-	GAAGGTGACCAAGTTCATGCTCAGCAGTAACATATCTGTAGA	GAAGGTCGGAGTCAACGGATTCAGCAGTAACATATCTGTAGG	GCAGTGCTCGTTGAGTTCAG
Chr1-17975324	1	17975324	17870460	1.02	365	0.48	G	218	T	147	Zm00001d027936	-	GAAGGTGACCAAGTTCATGCTAATTCGCAGGAACAATTAGCT	GAAGGTCGGAGTCAACGGATTAATTCGCAGGAACAATTAGCG	TGTGTCTTGGCTACCAGCAG
Chr1-17975350	1	17975350	17870486	1.02	366	0.48	C	219	T	147	Zm00001d027936	-	GAAGGTGACCAAGTTCATGCTTGTTGCAAGAATCGATATGAT	GAAGGTCGGAGTCAACGGATTTGTTGCAAGAATCGATATGAC	TGTGTCTTGGCTACCAGCAG
Chr1-17975540	1	17975540	17870676	1.02	305	0.5	G	158	A	147	Zm00001d027936	-	GAAGGTGACCAAGTTCATGCTGATTTAAGTTCTTGTTATGTA	GAAGGTCGGAGTCAACGGATTGATTTAAGTTCTTGTTATGTG	ATACCAACTGCCCCCAAAAG
Chr1-17975599	1	17975599	17870735	1.02	349	0.5	G	185	T	164	Zm00001d027936	-	GAAGGTGACCAAGTTCATGCTCCTCACTCTCTCGTCAGCAGG	GAAGGTCGGAGTCAACGGATTCCTCACTCTCTCGTCAGCAGT	TAATACCAACTGCCCCCAAA
Chr1-18003336	1	18003336	17898472	1.02	238	0.43	C	164	T	74	Zm00001d027938	-	GAAGGTGACCAAGTTCATGCTGAGGAGCTCGGGTACACCGAC	GAAGGTCGGAGTCAACGGATTGAGGAGCTCGGGTACACCGAT	CCAGCTACGTGTGGGGTATT
Chr1-18003384	1	18003384	17898520	1.02	251	0.44	C	170	G	81	Zm00001d027938	-	GAAGGTGACCAAGTTCATGCTCCGCGGAAATGGGACTGATCC	GAAGGTCGGAGTCAACGGATTCCGCGGAAATGGGACTGATCG	CCAGCTACGTGTGGGGTATT
Chr1-18003582	1	18003582	17898718	1.02	196	0.42	T	137	C	59	Zm00001d027938	-	GAAGGTGACCAAGTTCATGCTCCGATGAAGCTGAGGGGTTTT	GAAGGTCGGAGTCAACGGATTCCGATGAAGCTGAGGGGTTTC	TGAAAAGGAGACGAGGGAAA
Chr1-18005823	1	18005823	17900959	1.02	100	0.41	G	71	A	29	Zm00001d027939	-	GAAGGTGACCAAGTTCATGCTCCGCGTCTTGCCAAGTAGATG	GAAGGTCGGAGTCAACGGATTCCGCGTCTTGCCAAGTAGATA	GCAGCATAGTATGACCGCAG
Chr1-18006649	1	18006649	17901785	1.02	287	0.5	A	148	G	139	Zm00001d027939	-	GAAGGTGACCAAGTTCATGCTGCGGGAGGCGAGAGAGGTGGG	GAAGGTCGGAGTCAACGGATTGCGGGAGGCGAGAGAGGTGGA	GGTCGATTTCCTCCCTTCTC
Chr1-18019255	1	18019255	17914391	1.02	185	0.49	T	104	G	81	Zm00001d027941	GO:0003824,GO:0003854,GO:0006694,GO:0008152,GO:0009058,GO:0016491,GO:0044237,GO:0050662,GO:0003824,GO:0003854,GO:0006694,GO:0008152,GO:0009058,GO:0016491,GO:0044237,GO:0050662,GO:0003824,GO:0003854,GO:0006694,GO:0008152,GO:0009058,GO:0016491,GO:0044237,GO:0050662	GAAGGTGACCAAGTTCATGCTCATCCTCCTCTCGCTCTCAGG	GAAGGTCGGAGTCAACGGATTCATCCTCCTCTCGCTCTCAGT	CGTCACCACCACCCTCAT
Chr1-18019853	1	18019853	17914989	1.02	208	0.49	T	118	C	90	Zm00001d027941	GO:0003824,GO:0003854,GO:0006694,GO:0008152,GO:0009058,GO:0016491,GO:0044237,GO:0050662,GO:0003824,GO:0003854,GO:0006694,GO:0008152,GO:0009058,GO:0016491,GO:0044237,GO:0050662,GO:0003824,GO:0003854,GO:0006694,GO:0008152,GO:0009058,GO:0016491,GO:0044237,GO:0050662	GAAGGTGACCAAGTTCATGCTACTTGAGAATGTGTTGAAGGC	GAAGGTCGGAGTCAACGGATTACTTGAGAATGTGTTGAAGGT	CAGGGTTGTGAACAGCAAAA
Chr1-18021096	1	18021096	17916232	1.02	355	0.5	A	187	T	168	Zm00001d027941	GO:0003824,GO:0003854,GO:0006694,GO:0008152,GO:0009058,GO:0016491,GO:0044237,GO:0050662,GO:0003824,GO:0003854,GO:0006694,GO:0008152,GO:0009058,GO:0016491,GO:0044237,GO:0050662,GO:0003824,GO:0003854,GO:0006694,GO:0008152,GO:0009058,GO:0016491,GO:0044237,GO:0050662	GAAGGTGACCAAGTTCATGCTTGAAAACATGTCGTTCGTGCT	GAAGGTCGGAGTCAACGGATTTGAAAACATGTCGTTCGTGCA	CTGAAATCCACCCATACGCT
Chr1-18021481	1	18021481	17916617	1.02	353	0.47	A	217	G	136	Zm00001d027941	GO:0003824,GO:0003854,GO:0006694,GO:0008152,GO:0009058,GO:0016491,GO:0044237,GO:0050662,GO:0003824,GO:0003854,GO:0006694,GO:0008152,GO:0009058,GO:0016491,GO:0044237,GO:0050662,GO:0003824,GO:0003854,GO:0006694,GO:0008152,GO:0009058,GO:0016491,GO:0044237,GO:0050662	GAAGGTGACCAAGTTCATGCTATCAAGTTTTAGCGTTCTCTA	GAAGGTCGGAGTCAACGGATTATCAAGTTTTAGCGTTCTCTG	CTTCAAAATCCCCAGCACAT
Chr1-18021516	1	18021516	17916652	1.02	353	0.5	G	181	T	172	Zm00001d027941	GO:0003824,GO:0003854,GO:0006694,GO:0008152,GO:0009058,GO:0016491,GO:0044237,GO:0050662,GO:0003824,GO:0003854,GO:0006694,GO:0008152,GO:0009058,GO:0016491,GO:0044237,GO:0050662,GO:0003824,GO:0003854,GO:0006694,GO:0008152,GO:0009058,GO:0016491,GO:0044237,GO:0050662	GAAGGTGACCAAGTTCATGCTACATATTTAATGTACACCGAT	GAAGGTCGGAGTCAACGGATTACATATTTAATGTACACCGAG	CCTGCAAAGCCTCGAACTAA
Chr1-18021610	1	18021610	17916746	1.02	350	0.49	G	197	A	153	Zm00001d027941	GO:0003824,GO:0003854,GO:0006694,GO:0008152,GO:0009058,GO:0016491,GO:0044237,GO:0050662,GO:0003824,GO:0003854,GO:0006694,GO:0008152,GO:0009058,GO:0016491,GO:0044237,GO:0050662,GO:0003824,GO:0003854,GO:0006694,GO:0008152,GO:0009058,GO:0016491,GO:0044237,GO:0050662	GAAGGTGACCAAGTTCATGCTAATCTAAGATGTTGACGTGTG	GAAGGTCGGAGTCAACGGATTAATCTAAGATGTTGACGTGTA	CAAACGCCCAGCAGAATAGT
Chr1-18030196	1	18030196	17925332	1.02	225	0.46	C	146	T	79	ENSRNA049471996	-	GAAGGTGACCAAGTTCATGCTACGTCCGGCCAGCAGTGCAAT	GAAGGTCGGAGTCAACGGATTACGTCCGGCCAGCAGTGCAAC	GCAGCTACAAAACAGGAGGC
Chr1-18030240	1	18030240	17925376	1.02	199	0.42	A	139	G	60	ENSRNA049471996	-	GAAGGTGACCAAGTTCATGCTCTAATGGCAAGCCATTAGTAG	GAAGGTCGGAGTCAACGGATTCTAATGGCAAGCCATTAGTAA	GCAGCTACAAAACAGGAGGC
Chr1-18039407	1	18039407	17934543	1.02	133	0.47	C	82	T	51	Zm00001d027943	-	GAAGGTGACCAAGTTCATGCTGAATAACTCAAATAATCACAT	GAAGGTCGGAGTCAACGGATTGAATAACTCAAATAATCACAC	GAAATGGCGGAGGAGGAG
Chr1-18041219	1	18041219	17936355	1.02	263	0.48	C	159	T	104	Zm00001d027943	-	GAAGGTGACCAAGTTCATGCTTCTAACTGCGATAATGCAGAC	GAAGGTCGGAGTCAACGGATTTCTAACTGCGATAATGCAGAT	CCTCATGGTCATCAAAATGC
Chr1-18041488	1	18041488	17936624	1.02	278	0.4	T	202	C	76	Zm00001d027943	-	GAAGGTGACCAAGTTCATGCTTGATAGTAGTAGATCCGTGGT	GAAGGTCGGAGTCAACGGATTTGATAGTAGTAGATCCGTGGC	AGTTCTTTCGGCTGCTTTCA
Chr1-18041669	1	18041669	17936805	1.02	154	0.44	G	103	A	51	Zm00001d027943	-	GAAGGTGACCAAGTTCATGCTCAAGAACTTGATAGTGATGGA	GAAGGTCGGAGTCAACGGATTCAAGAACTTGATAGTGATGGG	GGCATGTCATCATTTGCAGT
Chr1-18041831	1	18041831	17936967	1.02	171	0.47	C	106	T	65	Zm00001d027943	-	GAAGGTGACCAAGTTCATGCTGCTTCTCAGGCTACTGCAAAT	GAAGGTCGGAGTCAACGGATTGCTTCTCAGGCTACTGCAAAC	GGCCCTTCTGCCTTATTACA
Chr1-18041867	1	18041867	17937003	1.02	144	0.49	G	82	A	62	Zm00001d027943	-	GAAGGTGACCAAGTTCATGCTGGTCAACTGTCATTATCAACA	GAAGGTCGGAGTCAACGGATTGGTCAACTGTCATTATCAACG	TGTTCTGGCCATTCTGATTTT
Chr1-18044012	1	18044012	17939148	1.02	302	0.48	G	184	A	118	Zm00001d027943	-	GAAGGTGACCAAGTTCATGCTGAGAAGTGCAAGACAAGAACG	GAAGGTCGGAGTCAACGGATTGAGAAGTGCAAGACAAGAACA	GGAGGAACCCGTACACTTGA
Chr1-18044325	1	18044325	17939461	1.02	177	0.45	A	117	G	60	Zm00001d027943	-	GAAGGTGACCAAGTTCATGCTTGACTCAGAAAGTGAGTATAA	GAAGGTCGGAGTCAACGGATTTGACTCAGAAAGTGAGTATAG	CAGAGCCTCCAATACCTCCA
Chr1-18044356	1	18044356	17939492	1.02	120	0.49	A	69	T	51	Zm00001d027943	-	GAAGGTGACCAAGTTCATGCTCCCCAGTTTGGAGATGCACTT	GAAGGTCGGAGTCAACGGATTCCCCAGTTTGGAGATGCACTA	CAGTTTCAGAGCCAGAGCCT
Chr1-18046866	1	18046866	17942002	1.02	326	0.48	T	192	C	134	Zm00001d027943	-	GAAGGTGACCAAGTTCATGCTGAGAAGAACTTCAAATTATGC	GAAGGTCGGAGTCAACGGATTGAGAAGAACTTCAAATTATGT	TTTGGTCAGATCAACCACCA
Chr1-18046992	1	18046992	17942128	1.02	364	0.48	C	218	A	146	Zm00001d027943	-	GAAGGTGACCAAGTTCATGCTACGAATGGTGGTTGATCTGAC	GAAGGTCGGAGTCAACGGATTACGAATGGTGGTTGATCTGAA	CTTACATGGGGGCAACTCAT
Chr1-18047149	1	18047149	17942285	1.02	346	0.48	G	208	A	138	Zm00001d027943	-	GAAGGTGACCAAGTTCATGCTTATACCCCAATGCCTGTATCA	GAAGGTCGGAGTCAACGGATTTATACCCCAATGCCTGTATCG	TCAAGAACGGAGAAAGCACA
Chr1-18050977	1	18050977	17946113	1.02	364	0.42	T	256	A	108	-		GAAGGTGACCAAGTTCATGCTGTACTAGGTACCATATCCTGT	GAAGGTCGGAGTCAACGGATTGTACTAGGTACCATATCCTGA	CAACATCCATCAAACCACCA
Chr1-18185671	1	18185671	18080808	1.02	283	0.45	A	185	C	98	Zm00001d027950	-	GAAGGTGACCAAGTTCATGCTTCACTGGCGCCGTTCTTCCCA	GAAGGTCGGAGTCAACGGATTTCACTGGCGCCGTTCTTCCCC	TACCCACCACAGCACCAATA
Chr1-18187273	1	18187273	18082410	1.02	306	0.42	G	216	A	90	Zm00001d027950	-	GAAGGTGACCAAGTTCATGCTCAGAGCTTCCAAGAAGCAACA	GAAGGTCGGAGTCAACGGATTCAGAGCTTCCAAGAAGCAACG	TGTCTCACCAATTTCATGGC
Chr1-18189456	1	18189456	18084593	1.02	360	0.45	A	235	G	125	Zm00001d027950	-	GAAGGTGACCAAGTTCATGCTTGCATCGGTGAGACCACTGCG	GAAGGTCGGAGTCAACGGATTTGCATCGGTGAGACCACTGCA	CCGGTTGTCAATGTTGTGAC
Chr1-18189886	1	18189886	18085023	1.02	362	0.5	C	186	T	176	Zm00001d027950	-	GAAGGTGACCAAGTTCATGCTGAAGAAATTCTTTGCTTCTTT	GAAGGTCGGAGTCAACGGATTGAAGAAATTCTTTGCTTCTTC	GGCCCAAGAATCCATTACAA
Chr1-18189928	1	18189928	18085065	1.02	345	0.48	C	208	T	137	Zm00001d027950	-	GAAGGTGACCAAGTTCATGCTAGGGAGGTGGTGGTGTCAAGC	GAAGGTCGGAGTCAACGGATTAGGGAGGTGGTGGTGTCAAGT	GAGACGGCACTGCTAAAACC
Chr1-18189987	1	18189987	18085124	1.02	337	0.48	C	206	T	131	Zm00001d027950	-	GAAGGTGACCAAGTTCATGCTGGCCGAAAGGCCCATCTCTAT	GAAGGTCGGAGTCAACGGATTGGCCGAAAGGCCCATCTCTAC	GAGACGGCACTGCTAAAACC
Chr1-18190048	1	18190048	18085185	1.02	190	0.46	C	123	G	67	Zm00001d027950	-	GAAGGTGACCAAGTTCATGCTCATTTCATGGAGGGTTTTAGC	GAAGGTCGGAGTCAACGGATTCATTTCATGGAGGGTTTTAGG	CCAATCCGGCAATAAGAAGA
Chr1-18511874	1	18511874	18388108	1.02	234	0.48	T	142	C	92	-		GAAGGTGACCAAGTTCATGCTTCATCACTCTCACACTCTGCC	GAAGGTCGGAGTCAACGGATTTCATCACTCTCACACTCTGCT	GGAGGAGGAGGAGGATGGTA
Chr1-18511951	1	18511951	18388185	1.02	359	0.44	A	240	T	119	Zm00001d027965	GO:0004190,GO:0006508	GAAGGTGACCAAGTTCATGCTCTCCTCCTCGTCGCAGCCACT	GAAGGTCGGAGTCAACGGATTCTCCTCCTCGTCGCAGCCACA	GATGATGGACTCGAGCGG
Chr1-18512123	1	18512123	18388357	1.02	308	0.45	A	205	C	103	Zm00001d027965	GO:0004190,GO:0006508	GAAGGTGACCAAGTTCATGCTCTCCCGTCGCCTCCGGCCAGA	GAAGGTCGGAGTCAACGGATTCTCCCGTCGCCTCCGGCCAGC	GAAGAGCGGGCACCAGTC
Chr1-18512159	1	18512159	18388393	1.02	302	0.5	C	162	A	140	Zm00001d027965	GO:0004190,GO:0006508	GAAGGTGACCAAGTTCATGCTTCGTCCGCGCGGGGCTCGGCA	GAAGGTCGGAGTCAACGGATTTCGTCCGCGCGGGGCTCGGCC	GAACGGCTTGGAGAAGGC
Chr1-18512344	1	18512344	18388578	1.02	311	0.5	C	163	T	148	Zm00001d027965	GO:0004190,GO:0006508	GAAGGTGACCAAGTTCATGCTGGCCAGCCGTGCCCGGCGAAC	GAAGGTCGGAGTCAACGGATTGGCCAGCCGTGCCCGGCGAAT	AGAAGACGCCGTTGTACCTG
Chr1-18512418	1	18512418	18388652	1.02	294	0.5	T	153	G	141	Zm00001d027965	GO:0004190,GO:0006508	GAAGGTGACCAAGTTCATGCTCACCTCGTTCCAGGCGTCGCT	GAAGGTCGGAGTCAACGGATTCACCTCGTTCCAGGCGTCGCG	GCAGGCAGTAGGAGAAGACG
Chr1-18512557	1	18512557	18388791	1.02	362	0.5	A	183	G	179	Zm00001d027965	GO:0004190,GO:0006508	GAAGGTGACCAAGTTCATGCTCGGGGCCCCATGTCTCTGCTG	GAAGGTCGGAGTCAACGGATTCGGGGCCCCATGTCTCTGCTA	CCCGTCACGTTCACGTAGTA
Chr1-18512622	1	18512622	18388856	1.02	294	0.48	C	178	A	116	Zm00001d027965	GO:0004190,GO:0006508	GAAGGTGACCAAGTTCATGCTGCCCAGCTACAGGTCCTACTA	GAAGGTCGGAGTCAACGGATTGCCCAGCTACAGGTCCTACTC	GACCTTCACCCAGGTCCG
Chr1-18512746	1	18512746	18388980	1.02	351	0.5	T	187	G	164	Zm00001d027965	GO:0004190,GO:0006508	GAAGGTGACCAAGTTCATGCTGTGACGGGGCTCAGCGTGGGG	GAAGGTCGGAGTCAACGGATTGTGACGGGGCTCAGCGTGGGT	CACCTCGTCCGTGTTGAAG
Chr1-18512962	1	18512962	18389196	1.02	187	0.45	C	123	G	64	Zm00001d027965	GO:0004190,GO:0006508	GAAGGTGACCAAGTTCATGCTACGGACGAGGTGGCGGCGGGC	GAAGGTCGGAGTCAACGGATTACGGACGAGGTGGCGGCGGGG	GTTCTGCTGCTGAAGGTTGG
Chr1-18513251	1	18513251	18389485	1.02	341	0.48	G	204	C	137	-		GAAGGTGACCAAGTTCATGCTGAAGGAGGAGACGCGCTGCGG	GAAGGTCGGAGTCAACGGATTGAAGGAGGAGACGCGCTGCGC	CCGTTATTGCAGAGTGCAGA
Chr1-18514556	1	18514556	18390790	1.02	366	0.5	G	187	C	179	Zm00001d027966	-	GAAGGTGACCAAGTTCATGCTTGTGCAAGCCACTGGAAGAGC	GAAGGTCGGAGTCAACGGATTTGTGCAAGCCACTGGAAGAGG	ATGGATCAAGAACAGCACCC
Chr1-18522713	1	18522713	18398947	1.02	353	0.44	A	237	T	116	Zm00001d027967	-	GAAGGTGACCAAGTTCATGCTCAAACCCTAGGCGAACCCGAT	GAAGGTCGGAGTCAACGGATTCAAACCCTAGGCGAACCCGAA	CTCTCTCTTCTGACCGGCTG
Chr1-18522754	1	18522754	18398988	1.02	359	0.49	T	199	G	160	Zm00001d027967	-	GAAGGTGACCAAGTTCATGCTGACGGGTGGTGGAGCTCCGCT	GAAGGTCGGAGTCAACGGATTGACGGGTGGTGGAGCTCCGCG	TCTCCTCATTTGCCTCCTGT
Chr1-18523017	1	18523017	18399251	1.02	295	0.46	A	191	C	104	Zm00001d027967	-	GAAGGTGACCAAGTTCATGCTAAGGCAGTGGAGGCGGAGGAC	GAAGGTCGGAGTCAACGGATTAAGGCAGTGGAGGCGGAGGAA	AGGAGTGGAGCAGAGCGTAG
Chr1-18523071	1	18523071	18399305	1.02	365	0.44	A	245	G	120	Zm00001d027967	-	GAAGGTGACCAAGTTCATGCTGCAGTTGAAGCGGAGGGAAAG	GAAGGTCGGAGTCAACGGATTGCAGTTGAAGCGGAGGGAAAA	AGGAGTGGAGCAGAGCGTAG
Chr1-18523155	1	18523155	18399389	1.02	360	0.5	G	195	A	165	Zm00001d027967	-	GAAGGTGACCAAGTTCATGCTGGGCCTAAAGAATTCGCCTCG	GAAGGTCGGAGTCAACGGATTGGGCCTAAAGAATTCGCCTCA	ATTACACCACGCGCATATCA
Chr1-18525730	1	18525730	18401964	1.02	317	0.5	C	171	T	146	Zm00001d027967	-	GAAGGTGACCAAGTTCATGCTCGTGGAAACGAAGGTAGGTTC	GAAGGTCGGAGTCAACGGATTCGTGGAAACGAAGGTAGGTTT	CTCGGCGTGGATCATATACC
Chr1-18602506	1	18602506	18478740	1.02	173	0.41	T	123	C	50	Zm00001d027969	-	GAAGGTGACCAAGTTCATGCTGATGCTTCACGAGATAGCAGT	GAAGGTCGGAGTCAACGGATTGATGCTTCACGAGATAGCAGC	CTCAGAATGCATTGTTGGGA
Chr1-18954469	1	18954469	18830721	1.02	166	0.49	A	92	T	74	Zm00001d027975	-	GAAGGTGACCAAGTTCATGCTCATGGTGGTTGCACCGGCACA	GAAGGTCGGAGTCAACGGATTCATGGTGGTTGCACCGGCACT	GGCAGGAGGACTAAGTGCAG
Chr1-18955278	1	18955278	18831530	1.02	190	0.5	A	100	G	90	Zm00001d027975	-	GAAGGTGACCAAGTTCATGCTAGCCTGGTAAGCTTGCTGCAA	GAAGGTCGGAGTCAACGGATTAGCCTGGTAAGCTTGCTGCAG	GTATAATGGGACGGCACCAG
Chr1-19023567	1	19023567	18899822	1.02	117	0.49	T	68	G	49	Zm00001d027976	GO:0042309,GO:0050825,GO:0050826	GAAGGTGACCAAGTTCATGCTCGGCAATTTCTGGCAGCACTG	GAAGGTCGGAGTCAACGGATTCGGCAATTTCTGGCAGCACTT	CATGAAAATGCACAACACGA
Chr1-19023706	1	19023706	18899961	1.02	134	0.5	C	71	T	63	Zm00001d027976	GO:0042309,GO:0050825,GO:0050826	GAAGGTGACCAAGTTCATGCTATATGAAATTAGGTTGTCGTC	GAAGGTCGGAGTCAACGGATTATATGAAATTAGGTTGTCGTT	TCCTAATCCCTGTCAATGCC
Chr1-19023753	1	19023753	18900008	1.02	110	0.43	A	75	C	35	Zm00001d027976	GO:0042309,GO:0050825,GO:0050826	GAAGGTGACCAAGTTCATGCTTGAAATTGAACTAGAATCCCA	GAAGGTCGGAGTCAACGGATTTGAAATTGAACTAGAATCCCC	AGCCACATCAAACATCATCAA
Chr1-19023791	1	19023791	18900046	1.02	119	0.43	T	82	G	37	Zm00001d027976	GO:0042309,GO:0050825,GO:0050826	GAAGGTGACCAAGTTCATGCTAAAAAGAGGGGCAACTAATTT	GAAGGTCGGAGTCAACGGATTAAAAAGAGGGGCAACTAATTG	TCCTAATCCCTGTCAATGCC
Chr1-19023959	1	19023959	18900214	1.02	103	0.5	C	55	G	48	Zm00001d027976	GO:0042309,GO:0050825,GO:0050826	GAAGGTGACCAAGTTCATGCTGATGTGGCTTTTCTAGGTACC	GAAGGTCGGAGTCAACGGATTGATGTGGCTTTTCTAGGTACG	ATCTAGTGCTCCCATTCCCA
Chr1-19024030	1	19024030	18900285	1.02	117	0.44	A	78	G	39	Zm00001d027976	GO:0042309,GO:0050825,GO:0050826	GAAGGTGACCAAGTTCATGCTGCCTTGTTTCTTTAAGTCAAA	GAAGGTCGGAGTCAACGGATTGCCTTGTTTCTTTAAGTCAAG	TGTGAGATCCTGCTCATTGC
Chr1-19024065	1	19024065	18900320	1.02	107	0.49	T	61	G	46	Zm00001d027976	GO:0042309,GO:0050825,GO:0050826	GAAGGTGACCAAGTTCATGCTCTAGATTATAGCCTTGTTTCG	GAAGGTCGGAGTCAACGGATTCTAGATTATAGCCTTGTTTCT	TGTGAGATCCTGCTCATTGC
Chr1-19313082	1	19313082	19189343	1.02	252	0.46	C	160	G	92	Zm00001d027982	GO:0006855,GO:0015238,GO:0015297,GO:0016020,GO:0055085,GO:0006855,GO:0015238,GO:0015297,GO:0016020,GO:0055085	GAAGGTGACCAAGTTCATGCTCCGAGAGCAACCAAGACGCAC	GAAGGTCGGAGTCAACGGATTCCGAGAGCAACCAAGACGCAG	CACAGCTTCCTCGACTCCTC
Chr1-19313256	1	19313256	19189517	1.02	332	0.43	C	227	G	105	Zm00001d027982	GO:0006855,GO:0015238,GO:0015297,GO:0016020,GO:0055085,GO:0006855,GO:0015238,GO:0015297,GO:0016020,GO:0055085	GAAGGTGACCAAGTTCATGCTGCCATCTTCAGCCGCGTCGTG	GAAGGTCGGAGTCAACGGATTGCCATCTTCAGCCGCGTCGTC	GATCGAGAGAGCTTGGTGGA
Chr1-19433604	1	19433604	19309956	1.02	101	0.49	A	56	G	45	Zm00001d027987	GO:0005634,GO:0030528,GO:0045449	GAAGGTGACCAAGTTCATGCTCACGGACCACGGCAGCAGGAA	GAAGGTCGGAGTCAACGGATTCACGGACCACGGCAGCAGGAG	ACGTACGGACGTACCCTGTG
Chr1-19434779	1	19434779	19311131	1.02	254	0.5	A	135	G	119	Zm00001d027987	GO:0005634,GO:0030528,GO:0045449	GAAGGTGACCAAGTTCATGCTCAATGGAATCCATTGCCTGTG	GAAGGTCGGAGTCAACGGATTCAATGGAATCCATTGCCTGTA	CGGACTGGGACAGTATTGCT
Chr1-19434856	1	19434856	19311208	1.02	260	0.49	A	151	G	109	Zm00001d027987	GO:0005634,GO:0030528,GO:0045449	GAAGGTGACCAAGTTCATGCTGATGCAGCAATACTGTCCCAG	GAAGGTCGGAGTCAACGGATTGATGCAGCAATACTGTCCCAA	GTGCTCTCACTCCAGAAGGG
Chr1-19435017	1	19435017	19311369	1.02	218	0.4	C	157	T	61	Zm00001d027987	GO:0005634,GO:0030528,GO:0045449	GAAGGTGACCAAGTTCATGCTTGCGCGCTTACATACGCCGTC	GAAGGTCGGAGTCAACGGATTTGCGCGCTTACATACGCCGTT	CATATATAGATCACGGGCCGA
Chr1-19437344	1	19437344	19313696	1.02	340	0.5	C	176	A	164	-		GAAGGTGACCAAGTTCATGCTATGTAACAGCCCATCGCTACC	GAAGGTCGGAGTCAACGGATTATGTAACAGCCCATCGCTACA	CTTTTGTGCGTGTGTGTGTG
Chr1-19437411	1	19437411	19313763	1.02	307	0.45	C	204	A	103	-		GAAGGTGACCAAGTTCATGCTAAGAATCACCCACGACCCACC	GAAGGTCGGAGTCAACGGATTAAGAATCACCCACGACCCACA	TCATGTTCTAGACGCCTCCC
Chr1-19437944	1	19437944	19314296	1.02	356	0.49	A	199	G	157	-		GAAGGTGACCAAGTTCATGCTAGATGCGGCTGGAGAAGCGGG	GAAGGTCGGAGTCAACGGATTAGATGCGGCTGGAGAAGCGGA	TTCCAACTCACAACTCGCAG
Chr1-19584673	1	19584673	19461025	1.02	277	0.44	T	187	A	90	Zm00001d027991	GO:0003677,GO:0003700,GO:0005634,GO:0006355,GO:0030528,GO:0043565,GO:0003677,GO:0003700,GO:0005634,GO:0006355,GO:0030528,GO:0043565	GAAGGTGACCAAGTTCATGCTTTAGAGCACGACTTACGAAGT	GAAGGTCGGAGTCAACGGATTTTAGAGCACGACTTACGAAGA	TTGGAAATGGTGGTGATCCT
Chr1-19586403	1	19586403	19462755	1.02	288	0.5	A	156	T	132	Zm00001d027991	GO:0003677,GO:0003700,GO:0005634,GO:0006355,GO:0030528,GO:0043565,GO:0003677,GO:0003700,GO:0005634,GO:0006355,GO:0030528,GO:0043565	GAAGGTGACCAAGTTCATGCTCAGGAGCAGTAGTAGCCTGTA	GAAGGTCGGAGTCAACGGATTCAGGAGCAGTAGTAGCCTGTT	GCAGCCTGCTTACCAGTTTC
Chr1-19595450	1	19595450	19471806	1.02	259	0.44	A	176	G	83	Zm00001d027992	-	GAAGGTGACCAAGTTCATGCTCGCCGAGCTCTTCCACTCCAG	GAAGGTCGGAGTCAACGGATTCGCCGAGCTCTTCCACTCCAA	GATCTGACGAGGGGATTCAG
Chr1-19595688	1	19595688	19472044	1.02	197	0.4	T	142	A	55	-		GAAGGTGACCAAGTTCATGCTGCCAAAACTATGGATCATTAT	GAAGGTCGGAGTCAACGGATTGCCAAAACTATGGATCATTAA	ATCATGGCACACAAGCCATA
Chr1-19595794	1	19595794	19472150	1.02	168	0.47	C	106	G	62	-		GAAGGTGACCAAGTTCATGCTGGCTGCCAGTTCTATTTCCAG	GAAGGTCGGAGTCAACGGATTGGCTGCCAGTTCTATTTCCAC	AGAAAACCGGTTGGATTCGT
Chr1-19595842	1	19595842	19472198	1.02	138	0.43	A	95	T	43	-		GAAGGTGACCAAGTTCATGCTTGGCTTGTGTGCCATGATAAT	GAAGGTCGGAGTCAACGGATTTGGCTTGTGTGCCATGATAAA	CATATCGCCGGTCAATTACA
Chr1-19699720	1	19699720	19576101	1.02	237	0.4	C	172	T	65	Zm00001d027996	GO:0008270,GO:0016491,GO:0055114,GO:0008270,GO:0016491,GO:0055114,GO:0008270,GO:0016491,GO:0055114	GAAGGTGACCAAGTTCATGCTCAGACGGTAACCTTCGCTGTC	GAAGGTCGGAGTCAACGGATTCAGACGGTAACCTTCGCTGTT	TTAGACTCTCCCCAGCAACC
Chr1-19699752	1	19699752	19576133	1.02	326	0.45	T	217	C	109	Zm00001d027996	GO:0008270,GO:0016491,GO:0055114,GO:0008270,GO:0016491,GO:0055114,GO:0008270,GO:0016491,GO:0055114	GAAGGTGACCAAGTTCATGCTTTTTACAGGATATTGCTAGAC	GAAGGTCGGAGTCAACGGATTTTTTACAGGATATTGCTAGAT	TTAGCGGCGACCAAGACTAT
Chr1-19699959	1	19699959	19576340	1.02	367	0.43	G	252	C	115	Zm00001d027996	GO:0008270,GO:0016491,GO:0055114,GO:0008270,GO:0016491,GO:0055114,GO:0008270,GO:0016491,GO:0055114	GAAGGTGACCAAGTTCATGCTGGCAAATTTATTCAGAGACAG	GAAGGTCGGAGTCAACGGATTGGCAAATTTATTCAGAGACAC	ACATCAACAAGGCCTTCGAC
Chr1-19700166	1	19700166	19576547	1.02	367	0.43	C	251	G	116	Zm00001d027996	GO:0008270,GO:0016491,GO:0055114,GO:0008270,GO:0016491,GO:0055114,GO:0008270,GO:0016491,GO:0055114	GAAGGTGACCAAGTTCATGCTATGTGGGTCTTGGGCTTCAGC	GAAGGTCGGAGTCAACGGATTATGTGGGTCTTGGGCTTCAGG	CACGTGCAAAGAATTGGTGT
Chr1-19700192	1	19700192	19576573	1.02	321	0.4	A	231	C	90	Zm00001d027996	GO:0008270,GO:0016491,GO:0055114,GO:0008270,GO:0016491,GO:0055114,GO:0008270,GO:0016491,GO:0055114	GAAGGTGACCAAGTTCATGCTGAAGAGCGACCCCATGACGCA	GAAGGTCGGAGTCAACGGATTGAAGAGCGACCCCATGACGCC	GCAGGGAAGGAGGAAGAACT
Chr1-19701087	1	19701087	19577468	1.02	231	0.45	G	152	A	79	Zm00001d027996	GO:0008270,GO:0016491,GO:0055114,GO:0008270,GO:0016491,GO:0055114,GO:0008270,GO:0016491,GO:0055114	GAAGGTGACCAAGTTCATGCTACCGCCAAACCGACAGATCCG	GAAGGTCGGAGTCAACGGATTACCGCCAAACCGACAGATCCA	AATGGTTCAGGGGTAGGAGC
Chr1-19701387	1	19701387	19577768	1.02	260	0.42	T	182	G	78	Zm00001d027996	GO:0008270,GO:0016491,GO:0055114,GO:0008270,GO:0016491,GO:0055114,GO:0008270,GO:0016491,GO:0055114	GAAGGTGACCAAGTTCATGCTAGCTGGAGACGGCGAGGAGGT	GAAGGTCGGAGTCAACGGATTAGCTGGAGACGGCGAGGAGGG	GACGTTCCTGGGGCAGTG
Chr1-19701546	1	19701546	19577927	1.02	257	0.49	C	147	T	110	Zm00001d027996	GO:0008270,GO:0016491,GO:0055114,GO:0008270,GO:0016491,GO:0055114,GO:0008270,GO:0016491,GO:0055114	GAAGGTGACCAAGTTCATGCTGGAACGTCGGCACCACGGTGT	GAAGGTCGGAGTCAACGGATTGGAACGTCGGCACCACGGTGC	CGCTTGCTGCTTCATGTTTA
Chr1-19701972	1	19701972	19578353	1.02	328	0.5	C	180	T	148	Zm00001d027996	GO:0008270,GO:0016491,GO:0055114,GO:0008270,GO:0016491,GO:0055114,GO:0008270,GO:0016491,GO:0055114	GAAGGTGACCAAGTTCATGCTGTGGCAGAGTGAGGTGCAGAT	GAAGGTCGGAGTCAACGGATTGTGGCAGAGTGAGGTGCAGAC	ACCTCTAACCCCCTGACGAT
Chr1-19888146	1	19888146	19736812	1.02	139	0.4	T	100	C	39	-		GAAGGTGACCAAGTTCATGCTAGATTTCTTTAGGATAGTAGC	GAAGGTCGGAGTCAACGGATTAGATTTCTTTAGGATAGTAGT	GACCTCACAAAGCCAGAAGC
Chr1-19961234	1	19961234	19809900	1.02	363	0.5	G	187	T	176	Zm00001d028002	GO:0003924,GO:0005515,GO:0005525,GO:0005622,GO:0006886,GO:0006913,GO:0007165,GO:0007264,GO:0015031	GAAGGTGACCAAGTTCATGCTCGGTGTTCCAACACAACCCCT	GAAGGTCGGAGTCAACGGATTCGGTGTTCCAACACAACCCCG	AAGTGCTGCAGTTCCATGTG
Chr1-19961434	1	19961434	19810100	1.02	356	0.5	T	179	C	177	Zm00001d028002	GO:0003924,GO:0005515,GO:0005525,GO:0005622,GO:0006886,GO:0006913,GO:0007165,GO:0007264,GO:0015031	GAAGGTGACCAAGTTCATGCTGCTCCGTTGCTCTTTGGCTCC	GAAGGTCGGAGTCAACGGATTGCTCCGTTGCTCTTTGGCTCT	GCCGAGAAGGAGAACCTCTT
Chr1-19966297	1	19966297	19814963	1.02	173	0.5	C	95	G	78	Zm00001d028004	GO:0005515	GAAGGTGACCAAGTTCATGCTCAGGCCGAAACGTCACGTTTC	GAAGGTCGGAGTCAACGGATTCAGGCCGAAACGTCACGTTTG	AGAGCTCCAGCTTGCCATT
Chr1-19966343	1	19966343	19815009	1.02	146	0.46	G	93	T	53	Zm00001d028004	GO:0005515	GAAGGTGACCAAGTTCATGCTTGGCAAGCTGGAGCTCTGGGG	GAAGGTCGGAGTCAACGGATTTGGCAAGCTGGAGCTCTGGGT	GCGGATCGAGTACCTCAACA
Chr1-19967549	1	19967549	19816215	1.02	223	0.41	T	158	G	65	Zm00001d028004	GO:0005515	GAAGGTGACCAAGTTCATGCTGTCCAGCGAGTGCAGGCCCTT	GAAGGTCGGAGTCAACGGATTGTCCAGCGAGTGCAGGCCCTG	TCTGTCTGGAAACGTGATCG
Chr1-19968469	1	19968469	19817186	1.02	222	0.5	C	113	T	109	Zm00001d028004	GO:0005515	GAAGGTGACCAAGTTCATGCTGCCGGCAGGTCGGACCCTGTC	GAAGGTCGGAGTCAACGGATTGCCGGCAGGTCGGACCCTGTT	CTCCTCCTCCGGTTACAGC
Chr1-20020775	1	20020775	19869492	1.02	139	0.43	G	96	A	43	-		GAAGGTGACCAAGTTCATGCTTATTTAATACATGATGAAAGG	GAAGGTCGGAGTCAACGGATTTATTTAATACATGATGAAAGA	CACCGACAAACAAGAGAGCA
Chr1-20020805	1	20020805	19869522	1.02	200	0.5	C	106	T	94	-		GAAGGTGACCAAGTTCATGCTATACGTTTGTTCCTTGCCGAC	GAAGGTCGGAGTCAACGGATTATACGTTTGTTCCTTGCCGAT	CACCGACAAACAAGAGAGCA
Chr1-20021013	1	20021013	19869730	1.02	210	0.5	T	109	C	101	-		GAAGGTGACCAAGTTCATGCTGGGGCAATAGTTTTGGAGACC	GAAGGTCGGAGTCAACGGATTGGGGCAATAGTTTTGGAGACT	GCATCTAGTTTCGTCCCTGC
Chr1-20022610	1	20022610	19871327	1.02	290	0.5	A	152	C	138	Zm00001d028005	GO:0004221,GO:0006511	GAAGGTGACCAAGTTCATGCTGTCTTCAACAAACATTATTCA	GAAGGTCGGAGTCAACGGATTGTCTTCAACAAACATTATTCC	ACAAGTTACCTGGAGGGGCT
Chr1-20023061	1	20023061	19871778	1.02	357	0.5	G	186	A	171	Zm00001d028005	GO:0004221,GO:0006511	GAAGGTGACCAAGTTCATGCTCCAACATGAACTACCACAGCG	GAAGGTCGGAGTCAACGGATTCCAACATGAACTACCACAGCA	AGAGTGGTTTTCCCACTGGA
Chr1-20023132	1	20023132	19871849	1.02	354	0.5	G	179	T	175	Zm00001d028005	GO:0004221,GO:0006511	GAAGGTGACCAAGTTCATGCTCTCCAGTGGGAAAACCACTCT	GAAGGTCGGAGTCAACGGATTCTCCAGTGGGAAAACCACTCG	CAGTTTGCAGGAAGCACAAA
Chr1-20024070	1	20024070	19872787	1.02	338	0.48	A	202	G	136	Zm00001d028005	GO:0004221,GO:0006511	GAAGGTGACCAAGTTCATGCTAGTAAAAAATTCAGAAACTCA	GAAGGTCGGAGTCAACGGATTAGTAAAAAATTCAGAAACTCG	TTCCAAGATCATGCCATTTG
Chr1-20026582	1	20026582	19875299	1.02	254	0.49	C	144	A	110	Zm00001d028005	GO:0004221,GO:0006511	GAAGGTGACCAAGTTCATGCTTGGAGCCCGCCGCGCCCATCA	GAAGGTCGGAGTCAACGGATTTGGAGCCCGCCGCGCCCATCC	AATCGCAACAGTTTCACTGC
Chr1-20028892	1	20028892	19877609	1.02	158	0.42	G	111	A	47	Zm00001d028006	-	GAAGGTGACCAAGTTCATGCTATATGGTCATTTAATGACCAG	GAAGGTCGGAGTCAACGGATTATATGGTCATTTAATGACCAA	ATGAAGCCAAGAAATGCCAG
Chr1-20028960	1	20028960	19877677	1.02	228	0.48	C	138	G	90	Zm00001d028006	-	GAAGGTGACCAAGTTCATGCTTCCACTAAAGTCCCGATTTTC	GAAGGTCGGAGTCAACGGATTTCCACTAAAGTCCCGATTTTG	TGAATGTGCTGGACTGGGTA
Chr1-20029030	1	20029030	19877747	1.02	350	0.47	A	218	G	132	Zm00001d028006	-	GAAGGTGACCAAGTTCATGCTTCTCGCGCTAGGATCACATGG	GAAGGTCGGAGTCAACGGATTTCTCGCGCTAGGATCACATGA	TGAATGTGCTGGACTGGGTA
Chr1-20029111	1	20029111	19877828	1.02	362	0.46	A	232	G	130	Zm00001d028006	-	GAAGGTGACCAAGTTCATGCTGCTTCATCTGGTAGATAGCAG	GAAGGTCGGAGTCAACGGATTGCTTCATCTGGTAGATAGCAA	CGAGCTGATGTGGTTGTGTT
Chr1-20029267	1	20029267	19877984	1.02	362	0.47	A	223	C	139	Zm00001d028006	-	GAAGGTGACCAAGTTCATGCTACATCAGCTCGCTTTATCTGA	GAAGGTCGGAGTCAACGGATTACATCAGCTCGCTTTATCTGC	ACAGGTCTGGCTTTGCTCAT
Chr1-20030441	1	20030441	19879158	1.02	321	0.5	G	175	A	146	Zm00001d028006	-	GAAGGTGACCAAGTTCATGCTTGTAGTACTTCTCGATACCCA	GAAGGTCGGAGTCAACGGATTTGTAGTACTTCTCGATACCCG	AAAGCAGGACAGTTTGCCAT
Chr1-20031239	1	20031239	19879956	1.02	340	0.5	C	172	G	168	Zm00001d028006	-	GAAGGTGACCAAGTTCATGCTCAAAATTTGTGCAGATGAGAG	GAAGGTCGGAGTCAACGGATTCAAAATTTGTGCAGATGAGAC	CAGCAAGGTGGAGGTCATTT
Chr1-20106115	1	20106115	19954837	1.02	245	0.44	G	166	A	79	Zm00001d028007	-	GAAGGTGACCAAGTTCATGCTCCAAACTAAAATATATACACG	GAAGGTCGGAGTCAACGGATTCCAAACTAAAATATATACACA	CGAAGGCTTCTTTATGAGCG
Chr1-20106198	1	20106198	19954920	1.02	231	0.41	A	165	T	66	Zm00001d028007	-	GAAGGTGACCAAGTTCATGCTGTAAGTAATTTACAAGCATAA	GAAGGTCGGAGTCAACGGATTGTAAGTAATTTACAAGCATAT	CCGTTGGTTTCACATTTCCT
Chr1-20106643	1	20106643	19955365	1.02	258	0.46	T	164	G	94	Zm00001d028007	-	GAAGGTGACCAAGTTCATGCTTTGGATCAAATTACTACTGCT	GAAGGTCGGAGTCAACGGATTTTGGATCAAATTACTACTGCG	TGTCTCCTGGCTAGGCTCAT
Chr1-20106715	1	20106715	19955437	1.02	266	0.48	T	162	C	104	Zm00001d028007	-	GAAGGTGACCAAGTTCATGCTTCGCCTCCAACGCAATATGAT	GAAGGTCGGAGTCAACGGATTTCGCCTCCAACGCAATATGAC	TCTCCTGGCTAGGCTCATGT
Chr1-20108330	1	20108330	19957052	1.02	107	0.4	C	77	T	30	Zm00001d028007	-	GAAGGTGACCAAGTTCATGCTATCTCTGCTGGAACTTCGACC	GAAGGTCGGAGTCAACGGATTATCTCTGCTGGAACTTCGACT	TTGCATACCATCCAGGTTCTC
Chr1-20230050	1	20230050	20078783	1.02	328	0.5	C	177	T	151	Zm00001d028009	GO:0004190,GO:0006508	GAAGGTGACCAAGTTCATGCTACTTCCACAGCCCTCTTCCCC	GAAGGTCGGAGTCAACGGATTACTTCCACAGCCCTCTTCCCT	CTGGGGTTTCTGTCGCTG
Chr1-20230134	1	20230134	20078867	1.02	236	0.42	A	165	C	71	Zm00001d028009	GO:0004190,GO:0006508	GAAGGTGACCAAGTTCATGCTGGGGCCGGCGCGAACCCCCTA	GAAGGTCGGAGTCAACGGATTGGGGCCGGCGCGAACCCCCTC	GCTGTTTCTCGATGGCGT
Chr1-20230461	1	20230461	20079194	1.02	341	0.46	G	216	A	125	Zm00001d028009	GO:0004190,GO:0006508	GAAGGTGACCAAGTTCATGCTCACGGTGCATCGGTTTTATCG	GAAGGTCGGAGTCAACGGATTCACGGTGCATCGGTTTTATCA	AATCTCGTTCGCTGTTCGTT
Chr1-20230528	1	20230528	20079261	1.02	340	0.5	T	171	C	169	Zm00001d028009	GO:0004190,GO:0006508	GAAGGTGACCAAGTTCATGCTTATATAAGAGCGAGCTGCCTC	GAAGGTCGGAGTCAACGGATTTATATAAGAGCGAGCTGCCTT	AGAATCAATCCGACAGCACC
Chr1-20263969	1	20263969	20112702	1.02	293	0.48	G	178	A	115	Zm00001d028010	-	GAAGGTGACCAAGTTCATGCTTATCCAGTGAGATCTTGTGTG	GAAGGTCGGAGTCAACGGATTTATCCAGTGAGATCTTGTGTA	GTAGCTTGGACCTCCGTTTG
Chr1-20264028	1	20264028	20112761	1.02	360	0.5	T	186	A	174	Zm00001d028010	-	GAAGGTGACCAAGTTCATGCTATTAATATAACTTTGCAGCAA	GAAGGTCGGAGTCAACGGATTATTAATATAACTTTGCAGCAT	CCTGGGCTAGAGACGAACAG
Chr1-20264087	1	20264087	20112820	1.02	360	0.5	T	190	G	170	Zm00001d028010	-	GAAGGTGACCAAGTTCATGCTACTTTGACGATTCAAACGGAG	GAAGGTCGGAGTCAACGGATTACTTTGACGATTCAAACGGAT	AGTCAGGAGGCATCGAAAGA
Chr1-20264204	1	20264204	20112937	1.02	364	0.5	G	194	A	170	Zm00001d028010	-	GAAGGTGACCAAGTTCATGCTGCCCGTTATCAGTGACCGCTA	GAAGGTCGGAGTCAACGGATTGCCCGTTATCAGTGACCGCTG	AGTCAGGAGGCATCGAAAGA
Chr1-20264322	1	20264322	20113055	1.02	364	0.5	A	193	G	171	Zm00001d028010	-	GAAGGTGACCAAGTTCATGCTTCTTGCCGGCACGGTCAATAG	GAAGGTCGGAGTCAACGGATTTCTTGCCGGCACGGTCAATAA	ATCCTTATTGTGCCGCATGT
Chr1-20264352	1	20264352	20113085	1.02	352	0.5	A	187	G	165	Zm00001d028010	-	GAAGGTGACCAAGTTCATGCTAGCGTCAAATGTGCCTTGACG	GAAGGTCGGAGTCAACGGATTAGCGTCAAATGTGCCTTGACA	GCATATCCTTATTGTGCCGC
Chr1-20268862	1	20268862	20117595	1.02	184	0.48	A	110	G	74	Zm00001d028010	-	GAAGGTGACCAAGTTCATGCTGTCGTGACTCAGTGGTGATGA	GAAGGTCGGAGTCAACGGATTGTCGTGACTCAGTGGTGATGG	GGCTTTGTAATGTTCTGGGC
Chr1-20300391	1	20300391	20149127	1.02	281	0.48	C	166	A	115	Zm00001d028012	-	GAAGGTGACCAAGTTCATGCTATACAACCAACTCGCAACTCC	GAAGGTCGGAGTCAACGGATTATACAACCAACTCGCAACTCA	GAACACGAGCTTGTACTTGGC
Chr1-20300542	1	20300542	20149278	1.02	320	0.46	G	205	A	115	Zm00001d028012	-	GAAGGTGACCAAGTTCATGCTGTGTTCCTGGGCAACCAGGCG	GAAGGTCGGAGTCAACGGATTGTGTTCCTGGGCAACCAGGCA	CGACGACAGGTTCAGTAGCA
Chr1-20302842	1	20302842	20151578	1.02	112	0.49	C	62	A	50	Zm00001d028012	-	GAAGGTGACCAAGTTCATGCTAAAATTTGAATCCTGCAGCCC	GAAGGTCGGAGTCAACGGATTAAAATTTGAATCCTGCAGCCA	GTCTTCCTGCTTTCCTGACG
Chr1-20422246	1	20422246	20270990	1.02	202	0.49	G	118	T	84	Zm00001d028018	GO:0003677,GO:0003824,GO:0003887,GO:0006260,GO:0003677,GO:0003824,GO:0003887,GO:0006260	GAAGGTGACCAAGTTCATGCTGACAGATGATGATTCCTCACT	GAAGGTCGGAGTCAACGGATTGACAGATGATGATTCCTCACG	TGATAACTGAAATGGCGTGC
Chr1-20425409	1	20425409	20274153	1.02	347	0.41	T	249	C	98	Zm00001d028018	GO:0003677,GO:0003824,GO:0003887,GO:0006260,GO:0003677,GO:0003824,GO:0003887,GO:0006260	GAAGGTGACCAAGTTCATGCTCTCATGCCAAACTTGGAGGCC	GAAGGTCGGAGTCAACGGATTCTCATGCCAAACTTGGAGGCT	AGAGTATGTCCTGTTGCAGGG
Chr1-20426285	1	20426285	20275029	1.02	341	0.5	A	176	G	165	Zm00001d028018	GO:0003677,GO:0003824,GO:0003887,GO:0006260,GO:0003677,GO:0003824,GO:0003887,GO:0006260	GAAGGTGACCAAGTTCATGCTGTAGCCTGGACCGGCAGGAAA	GAAGGTCGGAGTCAACGGATTGTAGCCTGGACCGGCAGGAAG	GGCATGGGAAACAAGAAGTC
Chr1-20426442	1	20426442	20275186	1.02	336	0.4	G	242	A	94	Zm00001d028018	GO:0003677,GO:0003824,GO:0003887,GO:0006260,GO:0003677,GO:0003824,GO:0003887,GO:0006260	GAAGGTGACCAAGTTCATGCTCCATGCCGGGGTTTCGGGAGG	GAAGGTCGGAGTCAACGGATTCCATGCCGGGGTTTCGGGAGA	GGGCTTTACTGTTGAAGCGA
Chr1-20426493	1	20426493	20275237	1.02	290	0.48	A	174	C	116	Zm00001d028018	GO:0003677,GO:0003824,GO:0003887,GO:0006260,GO:0003677,GO:0003824,GO:0003887,GO:0006260	GAAGGTGACCAAGTTCATGCTGCCGCGCCGCGACGGAGGTTA	GAAGGTCGGAGTCAACGGATTGCCGCGCCGCGACGGAGGTTC	GGGCTTTACTGTTGAAGCGA
Chr1-20538965	1	20538965	20387710	1.02	314	0.41	C	225	G	89	Zm00001d028020	GO:0005515,GO:0005622,GO:0008270	GAAGGTGACCAAGTTCATGCTCTTGGAAGAATGGCGGGGGGC	GAAGGTCGGAGTCAACGGATTCTTGGAAGAATGGCGGGGGGG	GGTAGCAATGAACAGGGCAT
Chr1-20539109	1	20539109	20387854	1.02	367	0.48	A	223	G	144	Zm00001d028020	GO:0005515,GO:0005622,GO:0008270	GAAGGTGACCAAGTTCATGCTCAAAGTGAGTCACTGCAACTG	GAAGGTCGGAGTCAACGGATTCAAAGTGAGTCACTGCAACTA	GTCTGCCGGTAGCAATGAAC
Chr1-20609769	1	20609769	20458518	1.02	198	0.42	A	138	G	60	Zm00001d028022	-	GAAGGTGACCAAGTTCATGCTCACCCTAGTGCAGCAGCTTCG	GAAGGTCGGAGTCAACGGATTCACCCTAGTGCAGCAGCTTCA	GCAACTTCACGGATTCCATT
Chr1-20610571	1	20610571	20459320	1.02	200	0.46	G	127	C	73	Zm00001d028022	-	GAAGGTGACCAAGTTCATGCTGAAAAAGATCTGCCTTTGCAG	GAAGGTCGGAGTCAACGGATTGAAAAAGATCTGCCTTTGCAC	TTTCTGGGGCCATCATTAAC
Chr1-20613078	1	20613078	20461827	1.02	280	0.49	G	155	C	125	Zm00001d028022	-	GAAGGTGACCAAGTTCATGCTGCCAGTCTGATAGACAAAGGC	GAAGGTCGGAGTCAACGGATTGCCAGTCTGATAGACAAAGGG	ACTGGGACCATTTGAAGACG
Chr1-20614683	1	20614683	20463432	1.02	361	0.48	G	219	A	142	-		GAAGGTGACCAAGTTCATGCTATAGAAGATTATGAGCAAGGA	GAAGGTCGGAGTCAACGGATTATAGAAGATTATGAGCAAGGG	CCCAAAGCATTCCAGATTGT
Chr1-20741024	1	20741024	20589979	1.02	189	0.49	T	109	G	80	Zm00001d028024	GO:0005249,GO:0006813,GO:0016021	GAAGGTGACCAAGTTCATGCTAGAAGCCTAGTGGCGGGAGGT	GAAGGTCGGAGTCAACGGATTAGAAGCCTAGTGGCGGGAGGG	TACCACCACCAGGCTTCTTC
Chr1-20741194	1	20741194	20590149	1.02	317	0.5	G	164	T	153	Zm00001d028024	GO:0005249,GO:0006813,GO:0016021	GAAGGTGACCAAGTTCATGCTCCAAGCAGTGGTAGCTATGGT	GAAGGTCGGAGTCAACGGATTCCAAGCAGTGGTAGCTATGGG	TTCATACCTCCCACCACCAT
Chr1-20741321	1	20741321	20590276	1.02	306	0.5	T	166	G	140	Zm00001d028024	GO:0005249,GO:0006813,GO:0016021	GAAGGTGACCAAGTTCATGCTGCGGCTTTGGTGACGGGAGGT	GAAGGTCGGAGTCAACGGATTGCGGCTTTGGTGACGGGAGGG	TCATACCTTCCTCCGCCATA
Chr1-20741387	1	20741387	20590342	1.02	295	0.47	T	186	G	109	Zm00001d028024	GO:0005249,GO:0006813,GO:0016021	GAAGGTGACCAAGTTCATGCTGTAGCTATGGTGGAGGCAGGT	GAAGGTCGGAGTCAACGGATTGTAGCTATGGTGGAGGCAGGG	CCTCCATATCCACCAGCACT
Chr1-20741515	1	20741515	20590470	1.02	361	0.47	C	222	T	139	Zm00001d028024	GO:0005249,GO:0006813,GO:0016021	GAAGGTGACCAAGTTCATGCTGGTGGAGGAAGATATGAAGAT	GAAGGTCGGAGTCAACGGATTGGTGGAGGAAGATATGAAGAC	CCACTCGGCTTCCTGTACTC
Chr1-20741551	1	20741551	20590506	1.02	335	0.44	G	225	A	110	Zm00001d028024	GO:0005249,GO:0006813,GO:0016021	GAAGGTGACCAAGTTCATGCTCCAGCTGGTGGTCATGGCGGA	GAAGGTCGGAGTCAACGGATTCCAGCTGGTGGTCATGGCGGG	TCGTACCTTCCTCCATGACC
Chr1-20741596	1	20741596	20590551	1.02	310	0.45	T	204	G	106	Zm00001d028024	GO:0005249,GO:0006813,GO:0016021	GAAGGTGACCAAGTTCATGCTTACAGGAAGCCGAGTGGTGGT	GAAGGTCGGAGTCAACGGATTTACAGGAAGCCGAGTGGTGGG	TAGCCTTCTTGTTCCCCTCC
Chr1-20741741	1	20741741	20590696	1.02	324	0.5	A	166	G	158	Zm00001d028024	GO:0005249,GO:0006813,GO:0016021	GAAGGTGACCAAGTTCATGCTCTAGTGGCTATAGTGGAGGGA	GAAGGTCGGAGTCAACGGATTCTAGTGGCTATAGTGGAGGGG	AAACCCTGTGCCAACTTCAG
Chr1-20833888	1	20833888	20684648	1.02	129	0.48	T	78	G	51	Zm00001d028025	-	GAAGGTGACCAAGTTCATGCTCAATGCAGAACCAGGACCAGG	GAAGGTCGGAGTCAACGGATTCAATGCAGAACCAGGACCAGT	TTCGTAGCATTTTTCGGGTC
Chr1-20931052	1	20931052	20781813	1.02	188	0.44	C	127	G	61	Zm00001d028034	-	GAAGGTGACCAAGTTCATGCTCTATTGCCTCTGATTGGCGGC	GAAGGTCGGAGTCAACGGATTCTATTGCCTCTGATTGGCGGG	GTGAATCCCTAAGGCGAACA
Chr1-20931333	1	20931333	20782094	1.02	162	0.45	T	106	C	56	Zm00001d028034	-	GAAGGTGACCAAGTTCATGCTCGACGGTGGAGCTCAGGCAGC	GAAGGTCGGAGTCAACGGATTCGACGGTGGAGCTCAGGCAGT	ATTACCCATATCGCCGACAG
Chr1-20931459	1	20931459	20782220	1.02	211	0.43	G	144	T	67	Zm00001d028034	-	GAAGGTGACCAAGTTCATGCTCAACGAGACGGGCGAGCCGGT	GAAGGTCGGAGTCAACGGATTCAACGAGACGGGCGAGCCGGG	ATTCGCGGTAACAACACTCC
Chr1-20931562	1	20931562	20782323	1.02	129	0.5	C	65	T	64	Zm00001d028034	-	GAAGGTGACCAAGTTCATGCTGTCCCGCTTTCTTATGCAGCC	GAAGGTCGGAGTCAACGGATTGTCCCGCTTTCTTATGCAGCT	ATGGGCAAACAATTGCAGA
Chr1-20934277	1	20934277	20785038	1.02	114	0.47	G	70	T	44	Zm00001d028034	-	GAAGGTGACCAAGTTCATGCTTTCTGATGTTATGTTAAACTG	GAAGGTCGGAGTCAACGGATTTTCTGATGTTATGTTAAACTT	CCATACATTGCACATAGCGG
Chr1-20936157	1	20936157	20786918	1.02	211	0.49	G	118	C	93	Zm00001d028034	-	GAAGGTGACCAAGTTCATGCTCAAGGGAGATATTAACTGTGC	GAAGGTCGGAGTCAACGGATTCAAGGGAGATATTAACTGTGG	TCGCATGGAAAAATCGACTC
Chr1-20938953	1	20938953	20789714	1.02	325	0.49	A	190	C	135	Zm00001d028034	-	GAAGGTGACCAAGTTCATGCTGCAACCTGCGGCAGCTCCTCA	GAAGGTCGGAGTCAACGGATTGCAACCTGCGGCAGCTCCTCC	ACAGAGGGTTTTGTGATGCC
Chr1-21187469	1	21187469	21038247	1.02	301	0.5	A	154	C	147	Zm00001d028038	GO:0000166,GO:0004812,GO:0004825,GO:0005524,GO:0005737,GO:0006412,GO:0006418,GO:0006431,GO:0000166,GO:0004812,GO:0004825,GO:0005524,GO:0005737,GO:0006412,GO:0006418,GO:0006431	GAAGGTGACCAAGTTCATGCTCGCTTCCCCTTTGCCCCGGAA	GAAGGTCGGAGTCAACGGATTCGCTTCCCCTTTGCCCCGGAC	AGGAGTGGTGAGCACGTAGG
Chr1-21188430	1	21188430	21039208	1.02	299	0.41	C	214	T	85	Zm00001d028038	GO:0000166,GO:0004812,GO:0004825,GO:0005524,GO:0005737,GO:0006412,GO:0006418,GO:0006431,GO:0000166,GO:0004812,GO:0004825,GO:0005524,GO:0005737,GO:0006412,GO:0006418,GO:0006431	GAAGGTGACCAAGTTCATGCTAGTTTATTCGCACAACGGATC	GAAGGTCGGAGTCAACGGATTAGTTTATTCGCACAACGGATT	TGGAAACAGCTCAGTACGATG
Chr1-21191372	1	21191372	21042150	1.02	266	0.42	C	187	A	79	Zm00001d028038	GO:0000166,GO:0004812,GO:0004825,GO:0005524,GO:0005737,GO:0006412,GO:0006418,GO:0006431,GO:0000166,GO:0004812,GO:0004825,GO:0005524,GO:0005737,GO:0006412,GO:0006418,GO:0006431	GAAGGTGACCAAGTTCATGCTTGGGGCATTCCGGTGCCAAAC	GAAGGTCGGAGTCAACGGATTTGGGGCATTCCGGTGCCAAAA	CAAATGAGCAGGTGCAGAAA
Chr1-21200430	1	21200430	21051208	1.02	304	0.47	C	190	A	114	Zm00001d028038	GO:0000166,GO:0004812,GO:0004825,GO:0005524,GO:0005737,GO:0006412,GO:0006418,GO:0006431,GO:0000166,GO:0004812,GO:0004825,GO:0005524,GO:0005737,GO:0006412,GO:0006418,GO:0006431	GAAGGTGACCAAGTTCATGCTGCTCTGTCAGAGAGAGAGCTA	GAAGGTCGGAGTCAACGGATTGCTCTGTCAGAGAGAGAGCTC	TTGCTCTCCACCTTATCCAAA
Chr1-21287320	1	21287320	21138068	1.02	107	0.49	T	60	C	47	Zm00001d028039	GO:0008270,GO:0008270	GAAGGTGACCAAGTTCATGCTCAACATTCTCTGCTTCTTGGT	GAAGGTCGGAGTCAACGGATTCAACATTCTCTGCTTCTTGGC	ATGGCGCTTCTCTTTCTCAG
Chr1-21287388	1	21287388	21138136	1.02	165	0.49	G	93	A	72	Zm00001d028039	GO:0008270,GO:0008270	GAAGGTGACCAAGTTCATGCTGGGCATCGCGGGAGTAAGGCA	GAAGGTCGGAGTCAACGGATTGGGCATCGCGGGAGTAAGGCG	GCTGAGTGAGGGCTACCAAG
Chr1-21294108	1	21294108	21144856	1.02	309	0.43	C	213	T	96	Zm00001d028040	GO:0016192	GAAGGTGACCAAGTTCATGCTTTTCATGGGTGAACCTGCATC	GAAGGTCGGAGTCAACGGATTTTTCATGGGTGAACCTGCATT	TGCGGTGTAGCAACTAGCAG
Chr1-21294279	1	21294279	21145027	1.02	262	0.5	T	133	C	129	Zm00001d028040	GO:0016192	GAAGGTGACCAAGTTCATGCTTACACCGCAAGCATATATTGC	GAAGGTCGGAGTCAACGGATTTACACCGCAAGCATATATTGT	GACATCGGTAAGAAGCTCGC
Chr1-21294449	1	21294449	21145197	1.02	108	0.46	T	70	G	38	Zm00001d028040	GO:0016192	GAAGGTGACCAAGTTCATGCTCCGATGTCACAAATGGTTGTT	GAAGGTCGGAGTCAACGGATTCCGATGTCACAAATGGTTGTG	GCTGACTTGGCAATTCCATT
Chr1-21295144	1	21295144	21145892	1.02	123	0.49	T	68	C	55	Zm00001d028040	GO:0016192	GAAGGTGACCAAGTTCATGCTTGTCAGGCCAAGCCCAATCTC	GAAGGTCGGAGTCAACGGATTTGTCAGGCCAAGCCCAATCTT	AAAATCTGCCGTGCAAAATC
Chr1-21501996	1	21501996	21352745	1.02	226	0.5	A	124	C	102	Zm00001d028045	-	GAAGGTGACCAAGTTCATGCTCGCTCCGCTACGCTCTCACCA	GAAGGTCGGAGTCAACGGATTCGCTCCGCTACGCTCTCACCC	CGATGGGATTTGGAGGAGA
Chr1-21502042	1	21502042	21352791	1.02	239	0.4	A	173	C	66	Zm00001d028045	-	GAAGGTGACCAAGTTCATGCTGCCTTCGCCTCCGCTAAAATA	GAAGGTCGGAGTCAACGGATTGCCTTCGCCTCCGCTAAAATC	CATGATGACGGCAACGAC
Chr1-21502170	1	21502170	21352919	1.02	137	0.46	C	89	T	48	Zm00001d028045	-	GAAGGTGACCAAGTTCATGCTGGTTACGAGCAGCGCGTCGTT	GAAGGTCGGAGTCAACGGATTGGTTACGAGCAGCGCGTCGTC	ATCAGACGATGAGAGGGCAG
Chr1-21685612	1	21685612	21536368	1.02	262	0.42	C	182	A	80	Zm00001d028050	-	GAAGGTGACCAAGTTCATGCTTGGATGCTGTACAGAATGGAC	GAAGGTCGGAGTCAACGGATTTGGATGCTGTACAGAATGGAA	TGGAAAACAAACACTGGCAC
Chr1-21686389	1	21686389	21537145	1.02	367	0.49	G	215	T	152	Zm00001d028050	-	GAAGGTGACCAAGTTCATGCTTGGGGGATAGAAAATGCCTTT	GAAGGTCGGAGTCAACGGATTTGGGGGATAGAAAATGCCTTG	TACTCATGGGTGCAAAGCAG
Chr1-21766382	1	21766382	21617142	1.02	367	0.5	C	193	T	174	Zm00001d028053	-	GAAGGTGACCAAGTTCATGCTCCTTGTCGTTGTGCAGAAAAC	GAAGGTCGGAGTCAACGGATTCCTTGTCGTTGTGCAGAAAAT	GGGCGTTTCGTTACATGTCT
Chr1-21766810	1	21766810	21617570	1.02	355	0.5	A	182	G	173	Zm00001d028053	-	GAAGGTGACCAAGTTCATGCTACAATGTTTCAACTCGCGAGA	GAAGGTCGGAGTCAACGGATTACAATGTTTCAACTCGCGAGG	ACAAGATTGACTGGCTGGCT
Chr1-21770693	1	21770693	21621453	1.02	301	0.44	C	203	A	98	Zm00001d028054	GO:0005515,GO:0016020,GO:0016021,GO:0016192,GO:0048193	GAAGGTGACCAAGTTCATGCTGGAAAGCCAGGCACGCCGCTC	GAAGGTCGGAGTCAACGGATTGGAAAGCCAGGCACGCCGCTA	GGATCGAAACCGAAAACCTC
Chr1-21770740	1	21770740	21621500	1.02	244	0.45	T	160	C	84	Zm00001d028054	GO:0005515,GO:0016020,GO:0016021,GO:0016192,GO:0048193	GAAGGTGACCAAGTTCATGCTCTAAATCCGATCTCTCTCTCC	GAAGGTCGGAGTCAACGGATTCTAAATCCGATCTCTCTCTCT	GAAGGGGTCCTTCTCCCAG
Chr1-21771161	1	21771161	21621919	1.02	219	0.41	T	155	C	64	Zm00001d028054	GO:0005515,GO:0016020,GO:0016021,GO:0016192,GO:0048193	GAAGGTGACCAAGTTCATGCTCGCGAGCTGCACACGGCGCTT	GAAGGTCGGAGTCAACGGATTCGCGAGCTGCACACGGCGCTC	GTGACCGTTTAAGCAGGGAA
Chr1-21771706	1	21771706	21622464	1.02	253	0.49	G	144	A	109	Zm00001d028054	GO:0005515,GO:0016020,GO:0016021,GO:0016192,GO:0048193	GAAGGTGACCAAGTTCATGCTCAGTCAGATCGAACGATCTGG	GAAGGTCGGAGTCAACGGATTCAGTCAGATCGAACGATCTGA	TCGTCCCTTTCATCCTCATC
Chr1-21771732	1	21771732	21622490	1.02	312	0.46	A	201	G	111	Zm00001d028054	GO:0005515,GO:0016020,GO:0016021,GO:0016192,GO:0048193	GAAGGTGACCAAGTTCATGCTTCAGCAGGAAAAGACACAAGG	GAAGGTCGGAGTCAACGGATTTCAGCAGGAAAAGACACAAGA	TCGTCCCTTTCATCCTCATC
Chr1-21771762	1	21771762	21622520	1.02	338	0.43	C	230	T	108	Zm00001d028054	GO:0005515,GO:0016020,GO:0016021,GO:0016192,GO:0048193	GAAGGTGACCAAGTTCATGCTGATGATTTTGTTACAGCAATC	GAAGGTCGGAGTCAACGGATTGATGATTTTGTTACAGCAATT	TCGTCCCTTTCATCCTCATC
Chr1-21771792	1	21771792	21622550	1.02	350	0.43	C	240	T	110	Zm00001d028054	GO:0005515,GO:0016020,GO:0016021,GO:0016192,GO:0048193	GAAGGTGACCAAGTTCATGCTATATTAGAGGTCGAGAACTAC	GAAGGTCGGAGTCAACGGATTATATTAGAGGTCGAGAACTAT	TCGTCCCTTTCATCCTCATC
Chr1-21771879	1	21771879	21622637	1.02	357	0.49	C	204	T	153	Zm00001d028054	GO:0005515,GO:0016020,GO:0016021,GO:0016192,GO:0048193	GAAGGTGACCAAGTTCATGCTAGGGACGACCTTGCAGCTTTT	GAAGGTCGGAGTCAACGGATTAGGGACGACCTTGCAGCTTTC	GCTGAATCCTTGGAGCTGTC
Chr1-21772113	1	21772113	21622871	1.02	361	0.45	C	239	T	122	Zm00001d028054	GO:0005515,GO:0016020,GO:0016021,GO:0016192,GO:0048193	GAAGGTGACCAAGTTCATGCTGGCTCATGGAGCATGTCAATC	GAAGGTCGGAGTCAACGGATTGGCTCATGGAGCATGTCAATT	TTACTGCCTGCCCACCTAAC
Chr1-21772172	1	21772172	21622930	1.02	362	0.43	T	250	C	112	Zm00001d028054	GO:0005515,GO:0016020,GO:0016021,GO:0016192,GO:0048193	GAAGGTGACCAAGTTCATGCTTGGCTCAGACAAATTGCCTTT	GAAGGTCGGAGTCAACGGATTTGGCTCAGACAAATTGCCTTC	TTACTGCCTGCCCACCTAAC
Chr1-21773130	1	21773130	21623888	1.02	314	0.49	G	176	T	138	Zm00001d028054	GO:0005515,GO:0016020,GO:0016021,GO:0016192,GO:0048193	GAAGGTGACCAAGTTCATGCTTATGGTAAATTCACTGGCAGT	GAAGGTCGGAGTCAACGGATTTATGGTAAATTCACTGGCAGG	ATAAGTGGCCCCAACCAGAT
Chr1-21773266	1	21773266	21624024	1.02	355	0.49	T	202	G	153	Zm00001d028054	GO:0005515,GO:0016020,GO:0016021,GO:0016192,GO:0048193	GAAGGTGACCAAGTTCATGCTTTGCCACATGTTCAGGGCAGG	GAAGGTCGGAGTCAACGGATTTTGCCACATGTTCAGGGCAGT	ATATCCAAGTGTGGCGAAGC
Chr1-21773318	1	21773318	21624076	1.02	353	0.49	T	196	C	157	Zm00001d028054	GO:0005515,GO:0016020,GO:0016021,GO:0016192,GO:0048193	GAAGGTGACCAAGTTCATGCTCAATCCTTGCAGCACGGTTGC	GAAGGTCGGAGTCAACGGATTCAATCCTTGCAGCACGGTTGT	GCCCACTGCACCACTAATTT
Chr1-21773503	1	21773503	21624261	1.02	362	0.5	A	199	C	163	Zm00001d028054	GO:0005515,GO:0016020,GO:0016021,GO:0016192,GO:0048193	GAAGGTGACCAAGTTCATGCTGCAAGACTTGTATCATACATC	GAAGGTCGGAGTCAACGGATTGCAAGACTTGTATCATACATA	ACCCTTCTGTGTCAGGCAGT
Chr1-21773758	1	21773758	21624516	1.02	363	0.44	G	245	C	118	Zm00001d028054	GO:0005515,GO:0016020,GO:0016021,GO:0016192,GO:0048193	GAAGGTGACCAAGTTCATGCTGTACCCTGTACACTAAAATTG	GAAGGTCGGAGTCAACGGATTGTACCCTGTACACTAAAATTC	GGGGGCTTTGACATTAGGAT
Chr1-21774917	1	21774917	21625675	1.02	368	0.41	T	261	C	107	Zm00001d028055	GO:0005488,GO:0005515,GO:0008270,GO:0005488,GO:0005515,GO:0008270	GAAGGTGACCAAGTTCATGCTCGTATGTTCGTTCGACAGTAT	GAAGGTCGGAGTCAACGGATTCGTATGTTCGTTCGACAGTAC	AGCTGATAAGGTTGCGCTGT
Chr1-21775188	1	21775188	21625946	1.02	364	0.47	C	230	G	134	Zm00001d028055	GO:0005488,GO:0005515,GO:0008270,GO:0005488,GO:0005515,GO:0008270	GAAGGTGACCAAGTTCATGCTATTCACTGCTTGGGTGGAACG	GAAGGTCGGAGTCAACGGATTATTCACTGCTTGGGTGGAACC	TTGGTTCATCTGTGTCCAGG
Chr1-21778401	1	21778401	21629159	1.02	220	0.49	T	123	G	97	Zm00001d028056	GO:0004871,GO:0005515,GO:0009416,GO:0004871,GO:0009416	GAAGGTGACCAAGTTCATGCTACGCTCATCATGCTCTATGCG	GAAGGTCGGAGTCAACGGATTACGCTCATCATGCTCTATGCT	GTCCTGCAACACAAGCTCAG
Chr1-21842535	1	21842535	21693298	1.02	314	0.49	G	184	T	130	Zm00001d028062	-	GAAGGTGACCAAGTTCATGCTGGATGCTCAAACTGCTCCGAT	GAAGGTCGGAGTCAACGGATTGGATGCTCAAACTGCTCCGAG	GGGGTTCATGTGCTGTTTCT
Chr1-21842572	1	21842572	21693335	1.02	290	0.44	G	194	A	96	Zm00001d028062	-	GAAGGTGACCAAGTTCATGCTCTCTTTCTTTTCAGCTAGCCG	GAAGGTCGGAGTCAACGGATTCTCTTTCTTTTCAGCTAGCCA	GGGGTTCATGTGCTGTTTCT
Chr1-21842719	1	21842719	21693482	1.02	128	0.49	T	71	C	57	Zm00001d028062	-	GAAGGTGACCAAGTTCATGCTGCGTCGATCAGGACGGTGATT	GAAGGTCGGAGTCAACGGATTGCGTCGATCAGGACGGTGATC	TGCCTCTCACGAACCATAGA
Chr1-21883900	1	21883900	21734666	1.02	308	0.46	G	199	T	109	Zm00001d028064	-	GAAGGTGACCAAGTTCATGCTAGAGGGAGACCGAGGAGGCCT	GAAGGTCGGAGTCAACGGATTAGAGGGAGACCGAGGAGGCCG	CACCAGTAGCCCATCGATTC
Chr1-21883984	1	21883984	21734750	1.02	247	0.5	C	126	A	121	Zm00001d028064	-	GAAGGTGACCAAGTTCATGCTATCGATGGGCTACTGGTGGCA	GAAGGTCGGAGTCAACGGATTATCGATGGGCTACTGGTGGCC	CGGTGCGAGCTAGTTAGACG
Chr1-21979413	1	21979413	21830235	1.02	298	0.5	C	155	T	143	Zm00001d028071	GO:0016972,GO:0055114,GO:0016972,GO:0055114	GAAGGTGACCAAGTTCATGCTCCTCCAGACCGTCGCCGCTTT	GAAGGTCGGAGTCAACGGATTCCTCCAGACCGTCGCCGCTTC	CACTCGAAACCCTCACCAAT
Chr1-21979626	1	21979626	21830448	1.02	101	0.49	G	59	C	42	Zm00001d028071	GO:0016972,GO:0055114,GO:0016972,GO:0055114	GAAGGTGACCAAGTTCATGCTGGTGAGGGTTTCGAGTGAATG	GAAGGTCGGAGTCAACGGATTGGTGAGGGTTTCGAGTGAATC	GCATTTTTCTCTCCATTGCAT
Chr1-21984801	1	21984801	21835623	1.02	157	0.48	T	95	C	62	Zm00001d028072	-	GAAGGTGACCAAGTTCATGCTACAAGGGGCCTGGAAAATGTC	GAAGGTCGGAGTCAACGGATTACAAGGGGCCTGGAAAATGTT	CCGCGGTACATAAGGAAGAA
Chr1-22006212	1	22006212	21857035	1.02	330	0.45	A	215	G	115	Zm00001d028073	-	GAAGGTGACCAAGTTCATGCTGAGCTTGCCAAAGTTGCAACG	GAAGGTCGGAGTCAACGGATTGAGCTTGCCAAAGTTGCAACA	ACATGTATTGCTGCAACCGT
Chr1-22017290	1	22017290	21868113	1.02	123	0.49	A	71	C	52	Zm00001d028074	-	GAAGGTGACCAAGTTCATGCTTCGTCGCCCTCGTCCGGGGAA	GAAGGTCGGAGTCAACGGATTTCGTCGCCCTCGTCCGGGGAC	TTGCGATCGGGGATAGATAG
Chr1-22018476	1	22018476	21869299	1.02	266	0.49	T	156	C	110	Zm00001d028074	-	GAAGGTGACCAAGTTCATGCTAACACTTCCAAATTTTGCGAC	GAAGGTCGGAGTCAACGGATTAACACTTCCAAATTTTGCGAT	CAGCTGATGCCTCAACGATA
Chr1-22018581	1	22018581	21869404	1.02	111	0.5	C	60	T	51	Zm00001d028074	-	GAAGGTGACCAAGTTCATGCTCTATGATGTAGATACATTTCC	GAAGGTCGGAGTCAACGGATTCTATGATGTAGATACATTTCT	CAGCTGATGCCTCAACGATA
Chr1-22053836	1	22053836	21904664	1.02	344	0.4	T	248	G	96	Zm00001d028075	-	GAAGGTGACCAAGTTCATGCTGCTCCCGGCCTACAAGACGTT	GAAGGTCGGAGTCAACGGATTGCTCCCGGCCTACAAGACGTG	TCGTCGTCCGTTCTTTTCTT
Chr1-22054336	1	22054336	21905164	1.02	224	0.49	G	124	T	100	Zm00001d028075	-	GAAGGTGACCAAGTTCATGCTGATGCTGTCAGCTCGGACGGT	GAAGGTCGGAGTCAACGGATTGATGCTGTCAGCTCGGACGGG	TCATGGACTGCAGGAAGTTG
Chr1-22055069	1	22055069	21905897	1.02	334	0.5	C	174	T	160	Zm00001d028075	-	GAAGGTGACCAAGTTCATGCTTGTCGTAAACACTGGTGTCCT	GAAGGTCGGAGTCAACGGATTTGTCGTAAACACTGGTGTCCC	GGCAACCAATTTGCTGAAGT
Chr1-22055518	1	22055518	21906346	1.02	323	0.5	C	167	A	156	Zm00001d028075	-	GAAGGTGACCAAGTTCATGCTTTCTCAGTTGGGAGCTTCTTC	GAAGGTCGGAGTCAACGGATTTTCTCAGTTGGGAGCTTCTTA	CATCTACCTTGGGCAGAGGA
Chr1-22057561	1	22057561	21908389	1.02	194	0.48	T	114	G	80	Zm00001d028075	-	GAAGGTGACCAAGTTCATGCTTCCCATACTTGTCCGCAGCAT	GAAGGTCGGAGTCAACGGATTTCCCATACTTGTCCGCAGCAG	CTTGTGCACTGCTACTTCGC
Chr1-22059315	1	22059315	21910144	1.02	123	0.48	A	75	G	48	Zm00001d028075	-	GAAGGTGACCAAGTTCATGCTTGACGGAAGATGCCAAGAAGA	GAAGGTCGGAGTCAACGGATTTGACGGAAGATGCCAAGAAGG	AGAGAGCAAACAGGGCAAAG
Chr1-22062777	1	22062777	21913607	1.02	215	0.41	C	152	G	63	Zm00001d028075	-	GAAGGTGACCAAGTTCATGCTGCCTTTAAGATCGATCTTGCG	GAAGGTCGGAGTCAACGGATTGCCTTTAAGATCGATCTTGCC	GCCAAGATACGCGATTGATT
Chr1-22069791	1	22069791	21920621	1.02	240	0.49	A	139	G	101	Zm00001d028075	-	GAAGGTGACCAAGTTCATGCTAGTAGCGCGGCGAGCAACGCG	GAAGGTCGGAGTCAACGGATTAGTAGCGCGGCGAGCAACGCA	ATGGAGGCAGTTTGATTTGG
Chr1-22181949	1	22181949	22032833	1.02	155	0.46	T	99	C	56	-		GAAGGTGACCAAGTTCATGCTTCGGCCCAGGAACACCAACGC	GAAGGTCGGAGTCAACGGATTTCGGCCCAGGAACACCAACGT	ATCTCGACCATACCTGTGCC
Chr1-22263621	1	22263621	22114596	1.02	283	0.46	T	182	C	101	Zm00001d028084	GO:0003677,GO:0003697,GO:0003824,GO:0004518,GO:0004519,GO:0005634,GO:0006281,GO:0006289	GAAGGTGACCAAGTTCATGCTCCTCGGCTTGCCTTGCGTCTT	GAAGGTCGGAGTCAACGGATTCCTCGGCTTGCCTTGCGTCTC	AAGCATATCGACGGCTATGG
Chr1-22263676	1	22263676	22114651	1.02	252	0.43	A	173	G	79	Zm00001d028084	GO:0003677,GO:0003697,GO:0003824,GO:0004518,GO:0004519,GO:0005634,GO:0006281,GO:0006289	GAAGGTGACCAAGTTCATGCTTTGCATTCTCGGTACACTCCA	GAAGGTCGGAGTCAACGGATTTTGCATTCTCGGTACACTCCG	GAACAAGAACCAGCGTGTGA
Chr1-22263791	1	22263791	22114766	1.02	283	0.41	C	201	T	82	Zm00001d028084	GO:0003677,GO:0003697,GO:0003824,GO:0004518,GO:0004519,GO:0005634,GO:0006281,GO:0006289	GAAGGTGACCAAGTTCATGCTCGCTGGTTCTTGTTCATCGCC	GAAGGTCGGAGTCAACGGATTCGCTGGTTCTTGTTCATCGCT	CGTTTTGAGTTACGGGAGGA
Chr1-22264057	1	22264057	22115032	1.02	281	0.49	T	161	C	120	Zm00001d028084	GO:0003677,GO:0003697,GO:0003824,GO:0004518,GO:0004519,GO:0005634,GO:0006281,GO:0006289	GAAGGTGACCAAGTTCATGCTGATGCATTGGAACATCATTGC	GAAGGTCGGAGTCAACGGATTGATGCATTGGAACATCATTGT	AGTTGTGCGTTGCCTTTCTT
Chr1-22264688	1	22264688	22115663	1.02	246	0.46	T	159	C	87	Zm00001d028084	GO:0003677,GO:0003697,GO:0003824,GO:0004518,GO:0004519,GO:0005634,GO:0006281,GO:0006289	GAAGGTGACCAAGTTCATGCTTTCCTTCCGATCCGTAACTGT	GAAGGTCGGAGTCAACGGATTTTCCTTCCGATCCGTAACTGC	AGGACGAAGCAGGACAACTG
Chr1-22264781	1	22264781	22115756	1.02	286	0.42	G	199	T	87	Zm00001d028084	GO:0003677,GO:0003697,GO:0003824,GO:0004518,GO:0004519,GO:0005634,GO:0006281,GO:0006289	GAAGGTGACCAAGTTCATGCTTTGTTGCATCACTTCCCGCAG	GAAGGTCGGAGTCAACGGATTTTGTTGCATCACTTCCCGCAT	CCAACAGTTTGGCAGAGACA
Chr1-22264952	1	22264952	22115927	1.02	219	0.5	T	110	C	109	Zm00001d028084	GO:0003677,GO:0003697,GO:0003824,GO:0004518,GO:0004519,GO:0005634,GO:0006281,GO:0006289	GAAGGTGACCAAGTTCATGCTCATAATCGTTTTTCCTTTTTT	GAAGGTCGGAGTCAACGGATTCATAATCGTTTTTCCTTTTTC	AGCCATCAAGGGCATTACAG
Chr1-22264981	1	22264981	22115956	1.02	150	0.5	T	82	G	68	Zm00001d028084	GO:0003677,GO:0003697,GO:0003824,GO:0004518,GO:0004519,GO:0005634,GO:0006281,GO:0006289	GAAGGTGACCAAGTTCATGCTCTGGCATGGCTTGAGGAGCTG	GAAGGTCGGAGTCAACGGATTCTGGCATGGCTTGAGGAGCTT	AAAAATTCGCAGCAAAAGGA
Chr1-22268211	1	22268211	22119186	1.02	123	0.42	T	86	C	37	Zm00001d028084	GO:0003677,GO:0003697,GO:0003824,GO:0004518,GO:0004519,GO:0005634,GO:0006281,GO:0006289	GAAGGTGACCAAGTTCATGCTTGTTCGGCAGTGACGGCTAGT	GAAGGTCGGAGTCAACGGATTTGTTCGGCAGTGACGGCTAGC	GGAACAGCTTTAGGCGATTG
Chr1-22599801	1	22599801	22435313	1.02	217	0.45	T	144	C	73	Zm00001d028088	-	GAAGGTGACCAAGTTCATGCTCCCAGCGCTACGTACCCAAAT	GAAGGTCGGAGTCAACGGATTCCCAGCGCTACGTACCCAAAC	ACCGGACACCTACGCTACC
Chr1-22605218	1	22605218	22440730	1.02	340	0.46	T	217	C	123	Zm00001d028088	-	GAAGGTGACCAAGTTCATGCTACTTTGTTCAAGATGGCCTAT	GAAGGTCGGAGTCAACGGATTACTTTGTTCAAGATGGCCTAC	TAGCAGAAGATGGTCCCTGG
Chr1-22605266	1	22605266	22440778	1.02	345	0.49	T	198	C	147	Zm00001d028088	-	GAAGGTGACCAAGTTCATGCTGTCCATCTTCTGCAATTTCAC	GAAGGTCGGAGTCAACGGATTGTCCATCTTCTGCAATTTCAT	ATCATCATTGGCCTTCCTTG
Chr1-22605948	1	22605948	22441460	1.02	352	0.47	A	218	G	134	Zm00001d028088	-	GAAGGTGACCAAGTTCATGCTTGGTAAAAGAGGAGGCTGGAG	GAAGGTCGGAGTCAACGGATTTGGTAAAAGAGGAGGCTGGAA	GCCTGCCACTAGAGTTACCG
Chr1-22606343	1	22606343	22441855	1.02	359	0.45	G	234	T	125	Zm00001d028088	-	GAAGGTGACCAAGTTCATGCTTTTTGGAGGCACTCCTACTTG	GAAGGTCGGAGTCAACGGATTTTTTGGAGGCACTCCTACTTT	CCCTTTTTAGGGCAATCACA
Chr1-22731755	1	22731755	22561803	1.02	110	0.4	C	79	A	31	Zm00001d028092	-	GAAGGTGACCAAGTTCATGCTTCAAAGCGCCAAGGCCTCAGC	GAAGGTCGGAGTCAACGGATTTCAAAGCGCCAAGGCCTCAGA	GGCATTCACACACACACACA
Chr1-22735639	1	22735639	22565687	1.02	281	0.45	C	185	T	96	Zm00001d028093	-	GAAGGTGACCAAGTTCATGCTATGATCAGACTGTAGCCATGT	GAAGGTCGGAGTCAACGGATTATGATCAGACTGTAGCCATGC	TGCCTATCGCAGCTATTGTG
Chr1-22738816	1	22738816	22568864	1.02	203	0.41	T	144	C	59	Zm00001d028093	-	GAAGGTGACCAAGTTCATGCTCTCCGTGGCGATACCGACGAT	GAAGGTCGGAGTCAACGGATTCTCCGTGGCGATACCGACGAC	GCTTCTTGGTCTTCGTCTGG
Chr1-22740559	1	22740559	22570607	1.02	104	0.5	A	56	G	48	Zm00001d028093	-	GAAGGTGACCAAGTTCATGCTCATCAACTAAATCTTAAGAAA	GAAGGTCGGAGTCAACGGATTCATCAACTAAATCTTAAGAAG	GCTTTCCTGATCTGTGCTCC
Chr1-22740603	1	22740603	22570651	1.02	137	0.5	T	73	G	64	Zm00001d028093	-	GAAGGTGACCAAGTTCATGCTGGAGCGCTAACATTGGCATGT	GAAGGTCGGAGTCAACGGATTGGAGCGCTAACATTGGCATGG	CTCCGCTTTCCTGATCTGTG
Chr1-22740687	1	22740687	22570735	1.02	124	0.5	G	68	A	56	Zm00001d028093	-	GAAGGTGACCAAGTTCATGCTCGCAGGGAGCACAGATCAGGA	GAAGGTCGGAGTCAACGGATTCGCAGGGAGCACAGATCAGGG	CCTCGTCAAGAACCCCAAG
Chr1-22740725	1	22740725	22570773	1.02	149	0.48	T	90	G	59	Zm00001d028093	-	GAAGGTGACCAAGTTCATGCTGTTATTTCGCTTCATGGCGGT	GAAGGTCGGAGTCAACGGATTGTTATTTCGCTTCATGGCGGG	CTCAAGGAGAACTTCGGGG
Chr1-22841616	1	22841616	22649263	1.02	194	0.41	C	138	T	56	-		GAAGGTGACCAAGTTCATGCTCCGACGGGGCGGCGGCTGATC	GAAGGTCGGAGTCAACGGATTCCGACGGGGCGGCGGCTGATT	CGCCTTGTCCTACCTGCTAC
Chr1-22841678	1	22841678	22649325	1.02	217	0.4	G	157	T	60	-		GAAGGTGACCAAGTTCATGCTATAACAAAGGTAGCAGGTAGG	GAAGGTCGGAGTCAACGGATTATAACAAAGGTAGCAGGTAGT	CTCTTCTCCTGCACCTCCAC
Chr1-22841754	1	22841754	22649401	1.02	275	0.4	A	198	T	77	-		GAAGGTGACCAAGTTCATGCTGTGTCGCGAGCAGGCCCACCA	GAAGGTCGGAGTCAACGGATTGTGTCGCGAGCAGGCCCACCT	TCCTGGTGGTCATCGGTATT
Chr1-22842002	1	22842002	22649649	1.02	118	0.4	C	85	G	33	Zm00001d028094	-	GAAGGTGACCAAGTTCATGCTATACCGATGACCACCAGGACC	GAAGGTCGGAGTCAACGGATTATACCGATGACCACCAGGACG	CTACCTCAAGGCCCACCTC
Chr1-22843068	1	22843068	22650715	1.02	121	0.42	G	84	T	37	Zm00001d028094	-	GAAGGTGACCAAGTTCATGCTGGACCGAAGCATGGATGGGAG	GAAGGTCGGAGTCAACGGATTGGACCGAAGCATGGATGGGAT	AGAGCGAAGAGAAGCAGGC
Chr1-22843240	1	22843240	22650887	1.02	248	0.49	T	141	C	107	Zm00001d028094	-	GAAGGTGACCAAGTTCATGCTGAAGCAAAGCTTTGCCTCCTT	GAAGGTCGGAGTCAACGGATTGAAGCAAAGCTTTGCCTCCTC	ACCAAACCTTACCCAGGACC
Chr1-22880605	1	22880605	22688253	1.02	261	0.43	C	180	T	81	Zm00001d028096	-	GAAGGTGACCAAGTTCATGCTATCATCCAGAAGATGGTACTT	GAAGGTCGGAGTCAACGGATTATCATCCAGAAGATGGTACTC	AGGGCAAGATCTAAGCCAGC
Chr1-22880698	1	22880698	22688346	1.02	207	0.43	A	141	G	66	Zm00001d028096	-	GAAGGTGACCAAGTTCATGCTCTTGCCCTGATACTGGAAGTG	GAAGGTCGGAGTCAACGGATTCTTGCCCTGATACTGGAAGTA	TTGTATTTGCAGAGGGTCCA
Chr1-22881574	1	22881574	22689222	1.02	212	0.49	A	123	G	89	Zm00001d028096	-	GAAGGTGACCAAGTTCATGCTCAGCTACGTTAATCATCTTCG	GAAGGTCGGAGTCAACGGATTCAGCTACGTTAATCATCTTCA	GTGAGATTGGGTGGTGTGTG
Chr1-22881827	1	22881827	22689475	1.02	142	0.48	T	84	C	58	Zm00001d028096	-	GAAGGTGACCAAGTTCATGCTTGTCAAGAATATATTCAGCAT	GAAGGTCGGAGTCAACGGATTTGTCAAGAATATATTCAGCAC	CCCAGTGTCTGCTTGTTCCT
Chr1-22883729	1	22883729	22691377	1.02	195	0.45	C	129	T	66	Zm00001d028096	-	GAAGGTGACCAAGTTCATGCTTGATTCACTCCAACCAATGCC	GAAGGTCGGAGTCAACGGATTTGATTCACTCCAACCAATGCT	TGCATCTGGTTATGCTTTTCC
Chr1-22883965	1	22883965	22691613	1.02	179	0.4	T	129	C	50	Zm00001d028096	-	GAAGGTGACCAAGTTCATGCTAAGTAAGATGCATTTACCAAC	GAAGGTCGGAGTCAACGGATTAAGTAAGATGCATTTACCAAT	GACATGTCTAGCTGGCCACA
Chr1-22884094	1	22884094	22691742	1.02	183	0.42	T	127	C	56	Zm00001d028096	-	GAAGGTGACCAAGTTCATGCTAATCCATACAAGACAAAACAT	GAAGGTCGGAGTCAACGGATTAATCCATACAAGACAAAACAC	TGTCGAACAGCTTTCATTGG
Chr1-22884164	1	22884164	22691812	1.02	249	0.49	T	145	C	104	Zm00001d028096	-	GAAGGTGACCAAGTTCATGCTATCCCAAGCATGGTACCCAAT	GAAGGTCGGAGTCAACGGATTATCCCAAGCATGGTACCCAAC	GTTGAAAGGTGAATGCCCAC
Chr1-22884594	1	22884594	22692242	1.02	182	0.42	G	127	C	55	Zm00001d028096	-	GAAGGTGACCAAGTTCATGCTTGTCCTCTGGGCTTGCTATTG	GAAGGTCGGAGTCAACGGATTTGTCCTCTGGGCTTGCTATTC	GCAGCATGTCTTGCATAGGA
Chr1-22884644	1	22884644	22692292	1.02	219	0.5	C	112	T	107	Zm00001d028096	-	GAAGGTGACCAAGTTCATGCTGAATTAAGTCCCTGCAAAAAT	GAAGGTCGGAGTCAACGGATTGAATTAAGTCCCTGCAAAAAC	TGGCTGAATTGTTGCAGAAG
Chr1-22884754	1	22884754	22692402	1.02	261	0.48	T	154	A	107	Zm00001d028096	-	GAAGGTGACCAAGTTCATGCTTATGGTAACAGGTATCCCAGT	GAAGGTCGGAGTCAACGGATTTATGGTAACAGGTATCCCAGA	AAATTGAATCTTCCCTTGATGG
Chr1-22884838	1	22884838	22692486	1.02	225	0.4	G	163	A	62	Zm00001d028096	-	GAAGGTGACCAAGTTCATGCTATCAAATGCCTGGTCATTATG	GAAGGTCGGAGTCAACGGATTATCAAATGCCTGGTCATTATA	GGTGAATAGGTTGATGTTCTCCTT
Chr1-22887874	1	22887874	22695522	1.02	144	0.49	C	83	T	61	Zm00001d028096	-	GAAGGTGACCAAGTTCATGCTTGTCCAGGGAAGATCTCTTTT	GAAGGTCGGAGTCAACGGATTTGTCCAGGGAAGATCTCTTTC	GTGGCAGCTTCTGTGTGAAA
Chr1-22888690	1	22888690	22696338	1.02	183	0.45	T	121	A	62	Zm00001d028096	-	GAAGGTGACCAAGTTCATGCTGGACTGCATTGACCAACCTTT	GAAGGTCGGAGTCAACGGATTGGACTGCATTGACCAACCTTA	CAGAAAGCCGAACTTCTTGG
Chr1-22889459	1	22889459	22697107	1.02	166	0.5	T	86	A	80	Zm00001d028096	-	GAAGGTGACCAAGTTCATGCTAGGCTTGAAATCTTTGAAGCA	GAAGGTCGGAGTCAACGGATTAGGCTTGAAATCTTTGAAGCT	TTCTGCAGTTGGCAATTTTC
Chr1-22890075	1	22890075	22697723	1.02	214	0.49	T	124	C	90	Zm00001d028096	-	GAAGGTGACCAAGTTCATGCTACCCAGCCAGCAATACAGCCT	GAAGGTCGGAGTCAACGGATTACCCAGCCAGCAATACAGCCC	ATGGACTGTTTCATCCCCAA
Chr1-22891837	1	22891837	22699485	1.02	359	0.48	T	213	C	146	Zm00001d028097	-	GAAGGTGACCAAGTTCATGCTTCAGCTCAGGTGCCGGGTTCC	GAAGGTCGGAGTCAACGGATTTCAGCTCAGGTGCCGGGTTCT	TTTCAGCCTCCAAAATTTCC
Chr1-22891866	1	22891866	22699514	1.02	360	0.48	A	212	T	148	Zm00001d028097	-	GAAGGTGACCAAGTTCATGCTAAGCTACAAACCCTAACCCAT	GAAGGTCGGAGTCAACGGATTAAGCTACAAACCCTAACCCAA	GATTGGTACCTGGGATCGTC
Chr1-22891897	1	22891897	22699545	1.02	361	0.48	G	212	A	149	Zm00001d028097	-	GAAGGTGACCAAGTTCATGCTCGGAAATTTTGGAGGCTGAAA	GAAGGTCGGAGTCAACGGATTCGGAAATTTTGGAGGCTGAAG	GATTGGTACCTGGGATCGTC
Chr1-22892323	1	22892323	22699971	1.02	364	0.48	C	215	A	149	Zm00001d028097	-	GAAGGTGACCAAGTTCATGCTAGTCGAAGTCAGCGAGTGATA	GAAGGTCGGAGTCAACGGATTAGTCGAAGTCAGCGAGTGATC	CAGAAAATCGTTTGGTTCCC
Chr1-22894283	1	22894283	22701931	1.02	308	0.5	A	156	G	152	Zm00001d028097	-	GAAGGTGACCAAGTTCATGCTATATCTATGTGGAATTGTGGA	GAAGGTCGGAGTCAACGGATTATATCTATGTGGAATTGTGGG	CCCGAGGAGCAAATTGTTTA
Chr1-22960462	1	22960462	22768113	1.02	177	0.4	A	129	C	48	Zm00001d028098	GO:0003824,GO:0005737,GO:0006364,GO:0008173,GO:0051536	GAAGGTGACCAAGTTCATGCTGCGCAGGTACGTACTTCAAAA	GAAGGTCGGAGTCAACGGATTGCGCAGGTACGTACTTCAAAC	ATGAGAAGCTTGGTCGTGGT
Chr1-22971511	1	22971511	22779162	1.02	301	0.49	T	172	G	129	Zm00001d028098	GO:0003824,GO:0005737,GO:0006364,GO:0008173,GO:0051536	GAAGGTGACCAAGTTCATGCTCCAGATGAAAGATCAGCTGGT	GAAGGTCGGAGTCAACGGATTCCAGATGAAAGATCAGCTGGG	TAACAATTGGGGGAGAGGTC
Chr1-23008411	1	23008411	22816062	1.02	358	0.44	T	243	C	115	Zm00001d028102	-	GAAGGTGACCAAGTTCATGCTTGGCCGTCGGTAGATGTACAC	GAAGGTCGGAGTCAACGGATTTGGCCGTCGGTAGATGTACAT	TGGTAGACCGTAAAGAGCGG
Chr1-23008537	1	23008537	22816188	1.02	180	0.41	T	129	C	51	-		GAAGGTGACCAAGTTCATGCTGATTTACCGCTCTTTACGGTC	GAAGGTCGGAGTCAACGGATTGATTTACCGCTCTTTACGGTT	CAAACAAGGCCTTAATCCCA
Chr1-23019756	1	23019756	22827407	1.02	352	0.47	G	218	A	134	Zm00001d028104	-	GAAGGTGACCAAGTTCATGCTAAAATTCATGTGCACATGCCA	GAAGGTCGGAGTCAACGGATTAAAATTCATGTGCACATGCCG	TTCAGATGACGAGCAACCTG
Chr1-23019895	1	23019895	22827546	1.02	353	0.42	C	247	G	106	Zm00001d028104	-	GAAGGTGACCAAGTTCATGCTTCCAGATTTGGGATTTTTTAC	GAAGGTCGGAGTCAACGGATTTCCAGATTTGGGATTTTTTAG	ATATATGATGGTCGCCGGTC
Chr1-23021425	1	23021425	22829076	1.02	119	0.42	C	83	T	36	Zm00001d028104	-	GAAGGTGACCAAGTTCATGCTTCAACAGCCACAGAAAAATAT	GAAGGTCGGAGTCAACGGATTTCAACAGCCACAGAAAAATAC	CCACTACTGAACTTGGAGGAGG
Chr1-23025958	1	23025958	22833609	1.02	242	0.4	T	176	C	66	Zm00001d028105	-	GAAGGTGACCAAGTTCATGCTGTTTACAAGATATTGAGGGAT	GAAGGTCGGAGTCAACGGATTGTTTACAAGATATTGAGGGAC	CCTTCCTTGAGCTGCAATTT
Chr1-23026312	1	23026312	22833963	1.02	139	0.47	T	86	C	53	Zm00001d028105	-	GAAGGTGACCAAGTTCATGCTTTATTGTATTATTGCGAATGT	GAAGGTCGGAGTCAACGGATTTTATTGTATTATTGCGAATGC	AAACAAGCCCATGTCACACA
Chr1-23110596	1	23110596	22918247	1.02	286	0.5	G	153	T	133	Zm00001d028109	GO:0000151,GO:0004842,GO:0016567,GO:0000151,GO:0003755,GO:0004842,GO:0006457,GO:0016567	GAAGGTGACCAAGTTCATGCTACCGGCGAAATCCACGGCGGT	GAAGGTCGGAGTCAACGGATTACCGGCGAAATCCACGGCGGG	GTCCTTGCTGTGCTGCTTCT
Chr1-23110737	1	23110737	22918388	1.02	249	0.5	G	128	A	121	Zm00001d028109	GO:0000151,GO:0004842,GO:0016567,GO:0000151,GO:0003755,GO:0004842,GO:0006457,GO:0016567	GAAGGTGACCAAGTTCATGCTAAGCAGAAGGACGTCGGCACG	GAAGGTCGGAGTCAACGGATTAAGCAGAAGGACGTCGGCACA	CCAGGCAAACCTTCTTTTGA
Chr1-23113078	1	23113078	22920729	1.02	366	0.42	C	256	T	110	Zm00001d028109	GO:0000151,GO:0004842,GO:0016567,GO:0000151,GO:0003755,GO:0004842,GO:0006457,GO:0016567	GAAGGTGACCAAGTTCATGCTAATTCAGGCCCTCATACCAAT	GAAGGTCGGAGTCAACGGATTAATTCAGGCCCTCATACCAAC	CATCATCGACAGGAACCCTT
Chr1-23113099	1	23113099	22920750	1.02	367	0.42	G	256	A	111	Zm00001d028109	GO:0000151,GO:0004842,GO:0016567,GO:0000151,GO:0003755,GO:0004842,GO:0006457,GO:0016567	GAAGGTGACCAAGTTCATGCTGGATCCCAATTTTTTATCTTA	GAAGGTCGGAGTCAACGGATTGGATCCCAATTTTTTATCTTG	CTAGCAGAAATTGGCTTGGC
Chr1-23113818	1	23113818	22921469	1.02	365	0.48	C	218	A	147	Zm00001d028109	GO:0000151,GO:0004842,GO:0016567,GO:0000151,GO:0003755,GO:0004842,GO:0006457,GO:0016567	GAAGGTGACCAAGTTCATGCTGTATGTCGATTTCTGCTTCTC	GAAGGTCGGAGTCAACGGATTGTATGTCGATTTCTGCTTCTA	TGAAGCAAGCTCGAATCAAA
Chr1-23113890	1	23113890	22921541	1.02	358	0.4	C	258	A	100	Zm00001d028109	GO:0000151,GO:0004842,GO:0016567,GO:0000151,GO:0003755,GO:0004842,GO:0006457,GO:0016567	GAAGGTGACCAAGTTCATGCTTTCAAATCATGTGGTGTGGTA	GAAGGTCGGAGTCAACGGATTTTCAAATCATGTGGTGTGGTC	TGAAGCAAGCTCGAATCAAA
Chr1-23122782	1	23122782	22930433	1.02	257	0.46	G	164	T	93	Zm00001d028111	GO:0004553,GO:0005975	GAAGGTGACCAAGTTCATGCTTAGTGGGGCTGTCTTGGCTTG	GAAGGTCGGAGTCAACGGATTTAGTGGGGCTGTCTTGGCTTT	CGTACCCACCACAATGTGAC
Chr1-23147884	1	23147884	22955535	1.02	249	0.48	A	149	C	100	Zm00001d028112	GO:0005525,GO:0005622,GO:0006886,GO:0007264,GO:0015031,GO:0005525,GO:0007264,GO:0015031	GAAGGTGACCAAGTTCATGCTCAAATCCACCTGCGCCCTTAA	GAAGGTCGGAGTCAACGGATTCAAATCCACCTGCGCCCTTAC	AGGGAAGTGCATCGTACCTG
Chr1-23250258	1	23250258	23057922	1.02	357	0.5	A	180	G	177	Zm00001d028113	-	GAAGGTGACCAAGTTCATGCTCCGCATGAACGTCCATTTGCG	GAAGGTCGGAGTCAACGGATTCCGCATGAACGTCCATTTGCA	GCTGTAACCCCAGAGCTCAA
Chr1-23250597	1	23250597	23058261	1.02	189	0.46	T	120	C	69	Zm00001d028113	-	GAAGGTGACCAAGTTCATGCTCACCAGCTCAAGACAGAGTTT	GAAGGTCGGAGTCAACGGATTCACCAGCTCAAGACAGAGTTC	ATGTCCAATCGTGCAGTGAA
Chr1-23268422	1	23268422	23076090	1.02	135	0.44	G	91	C	44	Zm00001d028114	-	GAAGGTGACCAAGTTCATGCTCACTGAGGCTGTTGCAGGATG	GAAGGTCGGAGTCAACGGATTCACTGAGGCTGTTGCAGGATC	ACAGAACCACCCATCACCAT
Chr1-23269496	1	23269496	23077164	1.02	101	0.5	A	51	G	50	Zm00001d028114	-	GAAGGTGACCAAGTTCATGCTGGCATGGTTTGTATGGCAGGA	GAAGGTCGGAGTCAACGGATTGGCATGGTTTGTATGGCAGGG	AGGACAAGCCCAAGACTCAA
Chr1-23498545	1	23498545	23306283	1.02	246	0.49	G	138	T	108	Zm00001d028122	GO:0042309,GO:0050825,GO:0050826	GAAGGTGACCAAGTTCATGCTGATGGGCAGGCAGGCTCGAGT	GAAGGTCGGAGTCAACGGATTGATGGGCAGGCAGGCTCGAGG	TTAATAGACGCATCGCAACG
Chr1-23498614	1	23498614	23306352	1.02	262	0.42	C	182	A	80	Zm00001d028122	GO:0042309,GO:0050825,GO:0050826	GAAGGTGACCAAGTTCATGCTCGATGCGTCTATTAATCTCCA	GAAGGTCGGAGTCAACGGATTCGATGCGTCTATTAATCTCCC	AGAGAGCCACCGTGAAAGAA
Chr1-23561195	1	23561195	23368934	1.02	162	0.49	C	91	G	71	-		GAAGGTGACCAAGTTCATGCTTGGTTATATCTTAAGACATGC	GAAGGTCGGAGTCAACGGATTTGGTTATATCTTAAGACATGG	AAATTTGGGGTGGAGGAGAT
Chr1-23562339	1	23562339	23370078	1.02	172	0.43	G	119	C	53	Zm00001d028125	-	GAAGGTGACCAAGTTCATGCTGAGTGCTCCGGACGCCTGTTG	GAAGGTCGGAGTCAACGGATTGAGTGCTCCGGACGCCTGTTC	TTTGATCCGTCCTAGTTGCC
Chr1-23562521	1	23562521	23370260	1.02	331	0.5	G	168	T	163	-		GAAGGTGACCAAGTTCATGCTTCAAACCAGCGAGCAATGGCG	GAAGGTCGGAGTCAACGGATTTCAAACCAGCGAGCAATGGCT	GCCAAATTCAGTCCCTTGAA
Chr1-23562775	1	23562775	23370514	1.02	313	0.49	G	175	T	138	-		GAAGGTGACCAAGTTCATGCTCCGGTGCGGGGATGACGTCAG	GAAGGTCGGAGTCAACGGATTCCGGTGCGGGGATGACGTCAT	TGGAGTGACAACTGACAGGC
Chr1-23602149	1	23602149	23409888	1.02	281	0.47	A	175	G	106	Zm00001d028128	GO:0003676,GO:0006139,GO:0008168,GO:0032259,GO:0003676,GO:0006139,GO:0008168,GO:0032259,GO:0003676,GO:0006139,GO:0008168,GO:0032259	GAAGGTGACCAAGTTCATGCTGAGCTTGGGACCTCATGGCGA	GAAGGTCGGAGTCAACGGATTGAGCTTGGGACCTCATGGCGG	TTACCTTCCTCATTGCCCAG
Chr1-23602171	1	23602171	23409910	1.02	222	0.4	A	160	C	62	Zm00001d028128	GO:0003676,GO:0006139,GO:0008168,GO:0032259,GO:0003676,GO:0006139,GO:0008168,GO:0032259,GO:0003676,GO:0006139,GO:0008168,GO:0032259	GAAGGTGACCAAGTTCATGCTCACCTTTCTATGAGATCACTA	GAAGGTCGGAGTCAACGGATTCACCTTTCTATGAGATCACTC	TTTTGGGCATGAAAGAAACC
Chr1-23602350	1	23602350	23410089	1.02	153	0.5	T	80	A	73	Zm00001d028128	GO:0003676,GO:0006139,GO:0008168,GO:0032259,GO:0003676,GO:0006139,GO:0008168,GO:0032259,GO:0003676,GO:0006139,GO:0008168,GO:0032259	GAAGGTGACCAAGTTCATGCTCATTTCCTCTATTTAATAGCT	GAAGGTCGGAGTCAACGGATTCATTTCCTCTATTTAATAGCA	CCATCAAGAAGCAACTTCCTC
Chr1-23604302	1	23604302	23412041	1.02	272	0.41	A	193	G	79	Zm00001d028128	GO:0003676,GO:0006139,GO:0008168,GO:0032259,GO:0003676,GO:0006139,GO:0008168,GO:0032259,GO:0003676,GO:0006139,GO:0008168,GO:0032259	GAAGGTGACCAAGTTCATGCTGAGTGCTGACCTACTGTGTGA	GAAGGTCGGAGTCAACGGATTGAGTGCTGACCTACTGTGTGG	TATGAGATGTCTGCCCCACA
Chr1-23604574	1	23604574	23412313	1.02	183	0.46	A	117	C	66	Zm00001d028128	GO:0003676,GO:0006139,GO:0008168,GO:0032259,GO:0003676,GO:0006139,GO:0008168,GO:0032259,GO:0003676,GO:0006139,GO:0008168,GO:0032259	GAAGGTGACCAAGTTCATGCTTTCCCTAGAACAATTCGGAAA	GAAGGTCGGAGTCAACGGATTTTCCCTAGAACAATTCGGAAC	ATCACCAAAAGAATCGGCAC
Chr1-23627150	1	23627150	23434901	1.02	346	0.41	C	245	G	101	Zm00001d028129	-	GAAGGTGACCAAGTTCATGCTCAGTACGACGACGTCGATCAG	GAAGGTCGGAGTCAACGGATTCAGTACGACGACGTCGATCAC	CCCCCAATATTACATCGCAG
Chr1-23628756	1	23628756	23436507	1.02	297	0.4	T	215	G	82	Zm00001d028130	GO:0003700,GO:0005634,GO:0006355,GO:0030528,GO:0043565	GAAGGTGACCAAGTTCATGCTGCAGCACACGTCGCTAGGGGT	GAAGGTCGGAGTCAACGGATTGCAGCACACGTCGCTAGGGGG	CGTAACTTCCGAGTCGTCGT
Chr1-23628830	1	23628830	23436581	1.02	342	0.5	A	173	G	169	Zm00001d028130	GO:0003700,GO:0005634,GO:0006355,GO:0030528,GO:0043565	GAAGGTGACCAAGTTCATGCTACCTGACAGAAAGCTACAGCG	GAAGGTCGGAGTCAACGGATTACCTGACAGAAAGCTACAGCA	CGTAACTTCCGAGTCGTCGT
Chr1-23959843	1	23959843	23768416	1.02	258	0.5	G	138	A	120	Zm00001d028139	-	GAAGGTGACCAAGTTCATGCTCAAAAGAACAGCAAGAACCGG	GAAGGTCGGAGTCAACGGATTCAAAAGAACAGCAAGAACCGA	AGTAGCTCGCCGATCCTGTA
Chr1-23960107	1	23960107	23768680	1.02	289	0.5	G	154	T	135	Zm00001d028139	-	GAAGGTGACCAAGTTCATGCTGACGAACGCGGGGAGGCCTCG	GAAGGTCGGAGTCAACGGATTGACGAACGCGGGGAGGCCTCT	CAGCACCAGCACCAGGAG
Chr1-23960244	1	23960244	23768817	1.02	283	0.45	C	185	G	98	Zm00001d028139	-	GAAGGTGACCAAGTTCATGCTCGGTGGAGTCGTACGGCAGCC	GAAGGTCGGAGTCAACGGATTCGGTGGAGTCGTACGGCAGCG	GTCGAGCTCCTCGTTCCTG
Chr1-23960378	1	23960378	23768951	1.02	199	0.47	G	125	C	74	Zm00001d028139	-	GAAGGTGACCAAGTTCATGCTTGCTGGCCTGACGACGAGGCG	GAAGGTCGGAGTCAACGGATTTGCTGGCCTGACGACGAGGCC	GCATCGTCGTCGATCTTCT
Chr1-23962070	1	23962070	23770643	1.02	321	0.5	A	163	G	158	Zm00001d028139	-	GAAGGTGACCAAGTTCATGCTACACGTACACCCGCTTCCGGA	GAAGGTCGGAGTCAACGGATTACACGTACACCCGCTTCCGGG	CTCTTTGTCGTGATCGATGG
Chr1-23962583	1	23962583	23771156	1.02	322	0.47	C	198	G	124	Zm00001d028139	-	GAAGGTGACCAAGTTCATGCTCATAAAAGCGCGCGGCTGCGG	GAAGGTCGGAGTCAACGGATTCATAAAAGCGCGCGGCTGCGC	GTCGCCTAGCTAGCTTCCCT
Chr1-23962835	1	23962835	23771408	1.02	115	0.47	G	71	A	44	-		GAAGGTGACCAAGTTCATGCTTGAGCTCACCGGGACGGTGAG	GAAGGTCGGAGTCAACGGATTTGAGCTCACCGGGACGGTGAA	CCAACTCTTCGCAAATAGCC
Chr1-24000859	1	24000859	23809468	1.02	303	0.5	T	159	C	144	Zm00001d028143	-	GAAGGTGACCAAGTTCATGCTCTGGTGCTTTTTACCGTTTCC	GAAGGTCGGAGTCAACGGATTCTGGTGCTTTTTACCGTTTCT	AGGTAACCTGAAGCAGGGGT
Chr1-24009227	1	24009227	23817836	1.02	199	0.49	A	112	T	87	Zm00001d028143	-	GAAGGTGACCAAGTTCATGCTGAGATTGATGAAAATGCACTA	GAAGGTCGGAGTCAACGGATTGAGATTGATGAAAATGCACTT	CAGCACGTAATCCAAGGACA
Chr1-24009712	1	24009712	23818321	1.02	125	0.41	G	89	T	36	Zm00001d028143	-	GAAGGTGACCAAGTTCATGCTGAAATTATAGCTTCTGGCTTG	GAAGGTCGGAGTCAACGGATTGAAATTATAGCTTCTGGCTTT	ATAAGGTGTGGACTCGCAGC
Chr1-24011259	1	24011259	23819868	1.02	364	0.5	C	187	T	177	Zm00001d028143	-	GAAGGTGACCAAGTTCATGCTGGACTGTGCCAAGCCCTGAAC	GAAGGTCGGAGTCAACGGATTGGACTGTGCCAAGCCCTGAAT	TCGACCGACAGCATGAGATA
Chr1-24011353	1	24011353	23819962	1.02	366	0.49	T	208	A	158	Zm00001d028143	-	GAAGGTGACCAAGTTCATGCTTGGTGCATGGCAGAACTGCTT	GAAGGTCGGAGTCAACGGATTTGGTGCATGGCAGAACTGCTA	CGAGCGCTCTTGAAACAGTA
Chr1-24011462	1	24011462	23820071	1.02	366	0.49	T	206	C	160	Zm00001d028143	-	GAAGGTGACCAAGTTCATGCTAGTAACGCTCACTGGATACCT	GAAGGTCGGAGTCAACGGATTAGTAACGCTCACTGGATACCC	CCTATGCCTCAGGGATTGAA
Chr1-24298449	1	24298449	24080210	1.02	143	0.5	T	72	G	71	Zm00001d028151	GO:0005215,GO:0006810,GO:0016020,GO:0016021,GO:0022891,GO:0055085,GO:0005215,GO:0006810,GO:0016020,GO:0016021,GO:0022891,GO:0055085,GO:0005215,GO:0006810,GO:0016020,GO:0016021,GO:0022891,GO:0055085	GAAGGTGACCAAGTTCATGCTTGCTCATGGCCAAGTGTCGGT	GAAGGTCGGAGTCAACGGATTTGCTCATGGCCAAGTGTCGGG	GAGACAACAGAGCCAGAGGC
Chr1-24310763	1	24310763	24092524	1.02	136	0.45	A	90	C	46	Zm00001d028152	GO:0016765,GO:0016765,GO:0016765,GO:0016765,GO:0016765	GAAGGTGACCAAGTTCATGCTGCGGCGCTGATGCTGCCGTGC	GAAGGTCGGAGTCAACGGATTGCGGCGCTGATGCTGCCGTGA	GCCTGCTGGTAAAAGCAACT
Chr1-24328932	1	24328932	24110714	1.02	145	0.46	T	92	C	53	Zm00001d028153	GO:0003723,GO:0003735,GO:0005622,GO:0005840,GO:0006412,GO:0015935	GAAGGTGACCAAGTTCATGCTGCGGCAAACGGCTTCCTCACC	GAAGGTCGGAGTCAACGGATTGCGGCAAACGGCTTCCTCACT	AGAGAACCGAGGGGCTAGAG
Chr1-24417492	1	24417492	24199279	1.02	138	0.44	C	92	A	46	Zm00001d028154	GO:0005737,GO:0006535,GO:0009001,GO:0016740,GO:0042309,GO:0050825,GO:0050826	GAAGGTGACCAAGTTCATGCTCTCCTCCAGAGCCGCGCGTCC	GAAGGTCGGAGTCAACGGATTCTCCTCCAGAGCCGCGCGTCA	GCAGGATGGAGACGTCGTT
Chr1-24417996	1	24417996	24199783	1.02	366	0.49	G	207	A	159	-		GAAGGTGACCAAGTTCATGCTTGAGAGATAGGTGCATTGCCG	GAAGGTCGGAGTCAACGGATTTGAGAGATAGGTGCATTGCCA	GTTATTCCCCTCACGCAAAA
Chr1-24418153	1	24418153	24199940	1.02	193	0.5	T	104	C	89	-		GAAGGTGACCAAGTTCATGCTTCAAGCTATAAATTATTGTGT	GAAGGTCGGAGTCAACGGATTTCAAGCTATAAATTATTGTGC	CATTTATGTCCTGCTTGGGG
Chr1-24590178	1	24590178	24371984	1.02	311	0.43	C	215	G	96	Zm00001d028160	-	GAAGGTGACCAAGTTCATGCTCCCTGTGTTCCTAGTGGCAGC	GAAGGTCGGAGTCAACGGATTCCCTGTGTTCCTAGTGGCAGG	GCCACCTCTACAAGCGTTTC
Chr1-24590300	1	24590300	24372106	1.02	316	0.46	C	205	A	111	Zm00001d028160	-	GAAGGTGACCAAGTTCATGCTACCGCGCAGGCCACGGCGCCA	GAAGGTCGGAGTCAACGGATTACCGCGCAGGCCACGGCGCCC	TGTTCTTGCCACAAACGGTA
Chr1-24593370	1	24593370	24375176	1.02	212	0.5	A	111	C	101	Zm00001d028160	-	GAAGGTGACCAAGTTCATGCTGAGCGACTGCATGTCGGTGAA	GAAGGTCGGAGTCAACGGATTGAGCGACTGCATGTCGGTGAC	AGAGAGCAGCCATGAACCAC
Chr1-24771857	1	24771857	24553671	1.02	162	0.44	G	110	A	52	Zm00001d028162	-	GAAGGTGACCAAGTTCATGCTACACTTAACAATGCATCAACG	GAAGGTCGGAGTCAACGGATTACACTTAACAATGCATCAACA	GGGGTTTCAGGCTTTGTGTA
Chr1-24771896	1	24771896	24553710	1.02	177	0.42	A	123	G	54	Zm00001d028162	-	GAAGGTGACCAAGTTCATGCTTAAGCCAAATGTAAAAGCTCA	GAAGGTCGGAGTCAACGGATTTAAGCCAAATGTAAAAGCTCG	ACAGTTGGTGGCCTAGTTGG
Chr1-24771925	1	24771925	24553739	1.02	182	0.46	A	118	G	64	Zm00001d028162	-	GAAGGTGACCAAGTTCATGCTACTTAAACTACAAGGAAAGGA	GAAGGTCGGAGTCAACGGATTACTTAAACTACAAGGAAAGGG	ACAGTTGGTGGCCTAGTTGG
Chr1-24772126	1	24772126	24553940	1.02	249	0.4	A	181	T	68	Zm00001d028162	-	GAAGGTGACCAAGTTCATGCTGACGCCCAACTAGGCCACCAA	GAAGGTCGGAGTCAACGGATTGACGCCCAACTAGGCCACCAT	GGTTCGCGGAATGGTAAATA
Chr1-24772277	1	24772277	24554091	1.02	324	0.43	T	221	G	103	Zm00001d028162	-	GAAGGTGACCAAGTTCATGCTTGCCACTGAACTTTGCCACAT	GAAGGTCGGAGTCAACGGATTTGCCACTGAACTTTGCCACAG	CACGGACATGATTGGTGAAG
Chr1-24773668	1	24773668	24555482	1.02	151	0.44	C	102	A	49	Zm00001d028162	-	GAAGGTGACCAAGTTCATGCTGCGATTCATACCGCAATGAGC	GAAGGTCGGAGTCAACGGATTGCGATTCATACCGCAATGAGA	CACTCCAAATGCCATCCTTT
Chr1-24775811	1	24775811	24557625	1.02	215	0.48	T	127	C	88	Zm00001d028162	-	GAAGGTGACCAAGTTCATGCTTTCTCCGGTGGGACGCCGACT	GAAGGTCGGAGTCAACGGATTTTCTCCGGTGGGACGCCGACC	GGTATTTCTGAAACCAGCCG
Chr1-24775853	1	24775853	24557667	1.02	287	0.48	T	173	C	114	Zm00001d028162	-	GAAGGTGACCAAGTTCATGCTGTGCGGCGGTGCGACGACGTT	GAAGGTCGGAGTCAACGGATTGTGCGGCGGTGCGACGACGTC	GGTATTTCTGAAACCAGCCG
Chr1-24775960	1	24775960	24557774	1.02	269	0.49	A	157	G	112	Zm00001d028162	-	GAAGGTGACCAAGTTCATGCTCGTACGACGGCTGGTTTCAGA	GAAGGTCGGAGTCAACGGATTCGTACGACGGCTGGTTTCAGG	TTCTTTCGTTAGGTGTGCCA
Chr1-24947066	1	24947066	24729004	1.02	277	0.5	G	150	C	127	Zm00001d028164	GO:0005215,GO:0006810,GO:0008271,GO:0008272,GO:0016020,GO:0016021,GO:0055085,GO:0005215,GO:0006810,GO:0008271,GO:0008272,GO:0016020,GO:0016021,GO:0055085	GAAGGTGACCAAGTTCATGCTGCGCATGTGATCGTTGTCATG	GAAGGTCGGAGTCAACGGATTGCGCATGTGATCGTTGTCATC	TCCCTTGGCTTTAAAAGGGT
Chr1-24948287	1	24948287	24730225	1.02	230	0.46	G	148	A	82	Zm00001d028164	GO:0005215,GO:0006810,GO:0008271,GO:0008272,GO:0016020,GO:0016021,GO:0055085,GO:0005215,GO:0006810,GO:0008271,GO:0008272,GO:0016020,GO:0016021,GO:0055085	GAAGGTGACCAAGTTCATGCTGACCCGGCGACCTACAGGTCG	GAAGGTCGGAGTCAACGGATTGACCCGGCGACCTACAGGTCA	AGGAAATCCACGAGAAACCC
Chr1-24949136	1	24949136	24731074	1.02	109	0.5	T	56	C	53	Zm00001d028164	GO:0005215,GO:0006810,GO:0008271,GO:0008272,GO:0016020,GO:0016021,GO:0055085,GO:0005215,GO:0006810,GO:0008271,GO:0008272,GO:0016020,GO:0016021,GO:0055085	GAAGGTGACCAAGTTCATGCTTTCCTCATATTCATCCTCACC	GAAGGTCGGAGTCAACGGATTTTCCTCATATTCATCCTCACT	GCTTCTTGTACCTCCTCCCC
Chr1-24949417	1	24949417	24731355	1.02	359	0.45	C	236	G	123	Zm00001d028164	GO:0005215,GO:0006810,GO:0008271,GO:0008272,GO:0016020,GO:0016021,GO:0055085,GO:0005215,GO:0006810,GO:0008271,GO:0008272,GO:0016020,GO:0016021,GO:0055085	GAAGGTGACCAAGTTCATGCTGCGGGCCTAAACCCAAGCTCC	GAAGGTCGGAGTCAACGGATTGCGGGCCTAAACCCAAGCTCG	GAAGTACGGGTACCGTGAGG
Chr1-24949450	1	24949450	24731388	1.02	340	0.47	A	212	C	128	Zm00001d028164	GO:0005215,GO:0006810,GO:0008271,GO:0008272,GO:0016020,GO:0016021,GO:0055085,GO:0005215,GO:0006810,GO:0008271,GO:0008272,GO:0016020,GO:0016021,GO:0055085	GAAGGTGACCAAGTTCATGCTCACCTCAACGGGCCGCACACA	GAAGGTCGGAGTCAACGGATTCACCTCAACGGGCCGCACACC	GCAAGGTTTCGTCTTTCAGC
Chr1-24949696	1	24949696	24731634	1.02	342	0.48	T	202	G	140	Zm00001d028164	GO:0005215,GO:0006810,GO:0008271,GO:0008272,GO:0016020,GO:0016021,GO:0055085,GO:0005215,GO:0006810,GO:0008271,GO:0008272,GO:0016020,GO:0016021,GO:0055085	GAAGGTGACCAAGTTCATGCTGGGTTCTCCAACGTTGCTGGT	GAAGGTCGGAGTCAACGGATTGGGTTCTCCAACGTTGCTGGG	GGAGAACGAACCTGACGAAC
Chr1-24950367	1	24950367	24732305	1.02	346	0.46	T	220	G	126	Zm00001d028164	GO:0005215,GO:0006810,GO:0008271,GO:0008272,GO:0016020,GO:0016021,GO:0055085,GO:0005215,GO:0006810,GO:0008271,GO:0008272,GO:0016020,GO:0016021,GO:0055085	GAAGGTGACCAAGTTCATGCTCTAACTCCGACTGTACTGCCT	GAAGGTCGGAGTCAACGGATTCTAACTCCGACTGTACTGCCG	TCCCAAACCCACTCTGTGAT
Chr1-24951176	1	24951176	24733114	1.02	318	0.47	C	198	T	120	Zm00001d028164	GO:0005215,GO:0006810,GO:0008271,GO:0008272,GO:0016020,GO:0016021,GO:0055085,GO:0005215,GO:0006810,GO:0008271,GO:0008272,GO:0016020,GO:0016021,GO:0055085	GAAGGTGACCAAGTTCATGCTACAGAAATGCATGGTTTGCAC	GAAGGTCGGAGTCAACGGATTACAGAAATGCATGGTTTGCAT	CAAGGAATGTCCTTCCCAGA
Chr1-24951236	1	24951236	24733174	1.02	242	0.43	T	166	A	76	Zm00001d028164	GO:0005215,GO:0006810,GO:0008271,GO:0008272,GO:0016020,GO:0016021,GO:0055085,GO:0005215,GO:0006810,GO:0008271,GO:0008272,GO:0016020,GO:0016021,GO:0055085	GAAGGTGACCAAGTTCATGCTGTGGTCGTGGCGAGAAACAAA	GAAGGTCGGAGTCAACGGATTGTGGTCGTGGCGAGAAACAAT	AAGTCAAGGTTTCATCTTTTTCTTG
Chr1-24951304	1	24951304	24733242	1.02	117	0.4	C	85	A	32	Zm00001d028164	GO:0005215,GO:0006810,GO:0008271,GO:0008272,GO:0016020,GO:0016021,GO:0055085,GO:0005215,GO:0006810,GO:0008271,GO:0008272,GO:0016020,GO:0016021,GO:0055085	GAAGGTGACCAAGTTCATGCTTGATATCTTGATGATGTGTAA	GAAGGTCGGAGTCAACGGATTTGATATCTTGATGATGTGTAC	GGGACGGAAGGAGTATCATTT
Chr1-25047935	1	25047935	24829881	1.02	126	0.46	G	80	A	46	Zm00001d028167	-	GAAGGTGACCAAGTTCATGCTTACAGAGGCAGTAGTAACAGG	GAAGGTCGGAGTCAACGGATTTACAGAGGCAGTAGTAACAGA	TGATGCGAGAGAGAGGTCTG
Chr1-25047960	1	25047960	24829906	1.02	120	0.5	C	64	G	56	Zm00001d028167	-	GAAGGTGACCAAGTTCATGCTAAACACATCAGCAACGATCTC	GAAGGTCGGAGTCAACGGATTAAACACATCAGCAACGATCTG	GCGTGTGTCGTTGTGCTAT
Chr1-25153924	1	25153924	24935875	1.02	158	0.5	G	83	A	75	Zm00001d028171	-	GAAGGTGACCAAGTTCATGCTCTCTGGCAGACATTGTAATGG	GAAGGTCGGAGTCAACGGATTCTCTGGCAGACATTGTAATGA	CGAGGATAACATCTGGGGAA
Chr1-25154355	1	25154355	24936306	1.02	195	0.46	T	125	A	70	Zm00001d028171	-	GAAGGTGACCAAGTTCATGCTTTTGGTGTAGCTGTGCCTGAT	GAAGGTCGGAGTCAACGGATTTTTGGTGTAGCTGTGCCTGAA	AAGGCTCAGAATTTGGCTCA
Chr1-25154436	1	25154436	24936387	1.02	257	0.48	T	154	C	103	Zm00001d028171	-	GAAGGTGACCAAGTTCATGCTGTCTCCTTCACTACCCTTTAC	GAAGGTCGGAGTCAACGGATTGTCTCCTTCACTACCCTTTAT	CTTCATCCTTGGGTGGTGTT
Chr1-25154692	1	25154692	24936643	1.02	243	0.5	C	122	A	121	Zm00001d028171	-	GAAGGTGACCAAGTTCATGCTAGTTCACGGAATCTCTCGCAA	GAAGGTCGGAGTCAACGGATTAGTTCACGGAATCTCTCGCAC	GAACCTTCGTTTGAGGGACA
Chr1-25154725	1	25154725	24936676	1.02	264	0.41	A	187	T	77	Zm00001d028171	-	GAAGGTGACCAAGTTCATGCTCACTGGACGTTGAGAACCGTT	GAAGGTCGGAGTCAACGGATTCACTGGACGTTGAGAACCGTA	ACCCTAGAACCCTTCGATGC
Chr1-25154923	1	25154923	-	1.02	193	0.49	C	112	T	81	-		GAAGGTGACCAAGTTCATGCTCTGTCAGATGTCGGCTGGCAC	GAAGGTCGGAGTCAACGGATTCTGTCAGATGTCGGCTGGCAT	CGGGATTAATCTATGACTATGGG
Chr1-25306107	1	25306107	25088124	1.02	352	0.49	T	200	A	152	Zm00001d028173	-	GAAGGTGACCAAGTTCATGCTGGGACGAGCTCAAGGATCCCA	GAAGGTCGGAGTCAACGGATTGGGACGAGCTCAAGGATCCCT	ACGCTACCGTCGCTCTTG
Chr1-25306133	1	25306133	25088150	1.02	345	0.49	G	201	A	144	Zm00001d028173	-	GAAGGTGACCAAGTTCATGCTGCCCTCGACGCAGCCCTCCAA	GAAGGTCGGAGTCAACGGATTGCCCTCGACGCAGCCCTCCAG	ACGCTACCGTCGCTCTTG
Chr1-25306480	1	25306480	25088497	1.02	360	0.45	A	236	G	124	Zm00001d028173	-	GAAGGTGACCAAGTTCATGCTGTCGATCTCAGGTCGTGAGCG	GAAGGTCGGAGTCAACGGATTGTCGATCTCAGGTCGTGAGCA	AGACATTTTACCGCCCTCCT
Chr1-25306505	1	25306505	25088522	1.02	364	0.45	T	238	G	126	Zm00001d028173	-	GAAGGTGACCAAGTTCATGCTGTTGATGCGTTCGTCGTCCTG	GAAGGTCGGAGTCAACGGATTGTTGATGCGTTCGTCGTCCTT	AGACATTTTACCGCCCTCCT
Chr1-25306540	1	25306540	25088557	1.02	279	0.47	T	173	C	106	Zm00001d028173	-	GAAGGTGACCAAGTTCATGCTCCAGCATATGCCAAGTAAGTC	GAAGGTCGGAGTCAACGGATTCCAGCATATGCCAAGTAAGTT	CGCATCCTGAGAAACACTCC
Chr1-25306617	1	25306617	25088634	1.02	328	0.47	A	206	G	122	Zm00001d028173	-	GAAGGTGACCAAGTTCATGCTAGGAGTGTTTCTCAGGATGCG	GAAGGTCGGAGTCAACGGATTAGGAGTGTTTCTCAGGATGCA	TTGAAGCATGAACGAGTGCT
Chr1-25315627	1	25315627	25097644	1.02	363	0.44	T	244	G	119	Zm00001d028173	-	GAAGGTGACCAAGTTCATGCTAGAGACCAAGGTCTGAGAATG	GAAGGTCGGAGTCAACGGATTAGAGACCAAGGTCTGAGAATT	TTGCTGGCAGTACATTCTGG
Chr1-25315683	1	25315683	25097700	1.02	359	0.43	A	248	G	111	Zm00001d028173	-	GAAGGTGACCAAGTTCATGCTGCTGGAACCTCTACTCAACAG	GAAGGTCGGAGTCAACGGATTGCTGGAACCTCTACTCAACAA	TTGCTGGCAGTACATTCTGG
Chr1-25315764	1	25315764	25097781	1.02	367	0.44	G	245	A	122	Zm00001d028173	-	GAAGGTGACCAAGTTCATGCTACCCAGAATGTACTGCCAGCA	GAAGGTCGGAGTCAACGGATTACCCAGAATGTACTGCCAGCG	ACCATATTGAGGCGGAACAG
Chr1-25315888	1	25315888	25097905	1.02	365	0.44	G	245	A	120	Zm00001d028173	-	GAAGGTGACCAAGTTCATGCTATTATGGAGTGACGTCCACCA	GAAGGTCGGAGTCAACGGATTATTATGGAGTGACGTCCACCG	GCACTTGGACCATTCAAAGC
Chr1-25315936	1	25315936	25097953	1.02	367	0.45	C	242	G	125	Zm00001d028173	-	GAAGGTGACCAAGTTCATGCTCTGGACCTGGTGCTTTGAATG	GAAGGTCGGAGTCAACGGATTCTGGACCTGGTGCTTTGAATC	GCAAGGGGATCTCCAGAATA
Chr1-25316066	1	25316066	25098083	1.02	361	0.43	A	246	G	115	Zm00001d028173	-	GAAGGTGACCAAGTTCATGCTCAGTATGTCAACTTATGATCG	GAAGGTCGGAGTCAACGGATTCAGTATGTCAACTTATGATCA	ACATCTACGGAGGGACCAAA
Chr1-25316155	1	25316155	25098172	1.02	362	0.48	A	220	G	142	Zm00001d028173	-	GAAGGTGACCAAGTTCATGCTAGAGATTTGGTCCCTCCGTAG	GAAGGTCGGAGTCAACGGATTAGAGATTTGGTCCCTCCGTAA	TGGCTCGGTAAGATAACTCTCA
Chr1-25316281	1	25316281	25098298	1.02	358	0.43	T	245	A	113	Zm00001d028173	-	GAAGGTGACCAAGTTCATGCTCTAACTTATAAGGACAAGTTA	GAAGGTCGGAGTCAACGGATTCTAACTTATAAGGACAAGTTT	TATCAATCCCCTCCAATCCA
Chr1-25496372	1	25496372	25260484	1.02	316	0.5	T	171	G	145	Zm00001d028174	-	GAAGGTGACCAAGTTCATGCTTGGGAGGAGGAAGACTACAAG	GAAGGTCGGAGTCAACGGATTTGGGAGGAGGAAGACTACAAT	ATATTGGATCATTGCGAGCC
Chr1-25496459	1	25496459	25260571	1.02	338	0.5	T	175	G	163	Zm00001d028174	-	GAAGGTGACCAAGTTCATGCTATTGTGATGGTTGGCAAAACG	GAAGGTCGGAGTCAACGGATTATTGTGATGGTTGGCAAAACT	ATATTGGATCATTGCGAGCC
Chr1-25496677	1	25496677	25260789	1.02	255	0.43	G	174	A	81	Zm00001d028174	-	GAAGGTGACCAAGTTCATGCTTAGAGGTTATTGTAAAGGGGA	GAAGGTCGGAGTCAACGGATTTAGAGGTTATTGTAAAGGGGG	TCTGTCATGGCAGTAACCTACAA
Chr1-25497103	1	25497103	25261215	1.02	176	0.46	T	114	C	62	Zm00001d028174	-	GAAGGTGACCAAGTTCATGCTAGCTGTGTTGGAGAAAAGTTT	GAAGGTCGGAGTCAACGGATTAGCTGTGTTGGAGAAAAGTTC	CCTCATTTGCCATCTCCACT
Chr1-25497174	1	25497174	25261286	1.02	233	0.5	A	122	G	111	Zm00001d028174	-	GAAGGTGACCAAGTTCATGCTGCCAAAAGTGGAGATGGCAAA	GAAGGTCGGAGTCAACGGATTGCCAAAAGTGGAGATGGCAAG	GTCCCCGAATTACCTTCCAT
Chr1-25497696	1	25497696	25261808	1.02	250	0.47	A	155	C	95	Zm00001d028174	-	GAAGGTGACCAAGTTCATGCTAGCAGCGACATAACTCTACTC	GAAGGTCGGAGTCAACGGATTAGCAGCGACATAACTCTACTA	GCGAGGAAACCATTTTTGAG
Chr1-25497831	1	25497831	25261943	1.02	337	0.48	G	206	T	131	Zm00001d028174	-	GAAGGTGACCAAGTTCATGCTGGTTTCCTCGCGACGACAGAT	GAAGGTCGGAGTCAACGGATTGGTTTCCTCGCGACGACAGAG	TCAATACCCTTGGAAGTGGC
Chr1-25497893	1	25497893	25262005	1.02	288	0.41	A	205	T	83	Zm00001d028174	-	GAAGGTGACCAAGTTCATGCTCAAGACCCTGGTACACCACAT	GAAGGTCGGAGTCAACGGATTCAAGACCCTGGTACACCACAA	TGCTGACAACACATGGATGA
Chr1-25498011	1	25498011	25262123	1.02	230	0.4	G	166	T	64	Zm00001d028174	-	GAAGGTGACCAAGTTCATGCTAGTATCTGTTAGTTGTATCAT	GAAGGTCGGAGTCAACGGATTAGTATCTGTTAGTTGTATCAG	CAAGTAGGCTGAACGTAGTCTGA
Chr1-25545698	1	25545698	25309808	1.02	317	0.47	A	200	G	117	Zm00001d028177	GO:0004221,GO:0006511,GO:0004221,GO:0006511,GO:0004221,GO:0006511	GAAGGTGACCAAGTTCATGCTACAATGCTCTGCATCGCCTTG	GAAGGTCGGAGTCAACGGATTACAATGCTCTGCATCGCCTTA	TGCCTGCATGCTTAGTGTTT
Chr1-25562637	1	25562637	25326747	1.02	323	0.43	C	222	T	101	Zm00001d028177	GO:0004221,GO:0006511,GO:0004221,GO:0006511,GO:0004221,GO:0006511	GAAGGTGACCAAGTTCATGCTTGAAATCCAAAAGTATGAATT	GAAGGTCGGAGTCAACGGATTTGAAATCCAAAAGTATGAATC	TGCATCGTGTATGAAATCCTG
Chr1-25563183	1	25563183	25327293	1.02	255	0.43	A	176	T	79	Zm00001d028177	GO:0004221,GO:0006511,GO:0004221,GO:0006511,GO:0004221,GO:0006511	GAAGGTGACCAAGTTCATGCTTTCATATGTATAACTAGATGT	GAAGGTCGGAGTCAACGGATTTTCATATGTATAACTAGATGA	GCGTTATGTATTCCTCCCGA
Chr1-25636524	1	25636524	25400639	1.02	368	0.49	C	212	G	156	Zm00001d028180	GO:0004512,GO:0006021,GO:0008654,GO:0004512,GO:0006021,GO:0008654	GAAGGTGACCAAGTTCATGCTTGTGGGATTGTGTTGGGCTTG	GAAGGTCGGAGTCAACGGATTTGTGGGATTGTGTTGGGCTTC	AACCAACACTAGGAATGCCG
Chr1-25636634	1	25636634	25400749	1.02	363	0.4	T	261	C	102	Zm00001d028180	GO:0004512,GO:0006021,GO:0008654,GO:0004512,GO:0006021,GO:0008654	GAAGGTGACCAAGTTCATGCTGCACGGAGCCTGTAATTGTAT	GAAGGTCGGAGTCAACGGATTGCACGGAGCCTGTAATTGTAC	GAAGTCAGTGGTGGGTCGAT
Chr1-25636702	1	25636702	25400817	1.02	351	0.42	C	245	A	106	Zm00001d028180	GO:0004512,GO:0006021,GO:0008654,GO:0004512,GO:0006021,GO:0008654	GAAGGTGACCAAGTTCATGCTTGTTGGTTAAAAGTCGTTCGA	GAAGGTCGGAGTCAACGGATTTGTTGGTTAAAAGTCGTTCGC	CCCAATAACAAGGTTTGGGA
Chr1-25715338	1	25715338	25479457	1.02	359	0.48	C	217	T	142	Zm00001d028181	-	GAAGGTGACCAAGTTCATGCTGTGCGCTACGCGCGCCGGATT	GAAGGTCGGAGTCAACGGATTGTGCGCTACGCGCGCCGGATC	GTAATAGGCGGGCAACTGAA
Chr1-25715794	1	25715794	25479913	1.02	102	0.44	T	68	C	34	Zm00001d028181	-	GAAGGTGACCAAGTTCATGCTTTATTGGTTAGGAATATGGAT	GAAGGTCGGAGTCAACGGATTTTATTGGTTAGGAATATGGAC	TGCACCTCGTTGTTCCATAA
Chr1-25715870	1	25715870	25479989	1.02	113	0.44	C	76	T	37	Zm00001d028181	-	GAAGGTGACCAAGTTCATGCTCCAATGAACCAATGGCATTTC	GAAGGTCGGAGTCAACGGATTCCAATGAACCAATGGCATTTT	TCTTCTCTGGGTTCAATTCCA
Chr1-25716995	1	25716995	25481114	1.02	367	0.45	A	241	C	126	Zm00001d028181	-	GAAGGTGACCAAGTTCATGCTGTTGTAGGCATTGAGAATGCA	GAAGGTCGGAGTCAACGGATTGTTGTAGGCATTGAGAATGCC	CACGAGCATAGATGAGGCAA
Chr1-25717024	1	25717024	25481143	1.02	347	0.44	T	234	A	113	Zm00001d028181	-	GAAGGTGACCAAGTTCATGCTATGAGGGCATGAATAAGGCTA	GAAGGTCGGAGTCAACGGATTATGAGGGCATGAATAAGGCTT	CACGAGCATAGATGAGGCAA
Chr1-25717088	1	25717088	25481207	1.02	354	0.43	G	242	A	112	Zm00001d028181	-	GAAGGTGACCAAGTTCATGCTCAAATACCTGTATCTATTTTA	GAAGGTCGGAGTCAACGGATTCAAATACCTGTATCTATTTTG	CACGAGCATAGATGAGGCAA
Chr1-25725702	1	25725702	25489821	1.02	362	0.49	T	209	G	153	Zm00001d028183	GO:0005515,GO:0005524,GO:0005737,GO:0006457,GO:0042026,GO:0044267,GO:0051082,GO:0005515,GO:0005524,GO:0005737,GO:0006457,GO:0042026,GO:0044267,GO:0051082,GO:0005515,GO:0005524,GO:0005737,GO:0006457,GO:0042026,GO:0044267,GO:0051082,GO:0005515,GO:0005524,GO:0005737,GO:0006457,GO:0042026,GO:0044267,GO:0051082,GO:0005515,GO:0005524,GO:0005737,GO:0006457,GO:0042026,GO:0044267,GO:0051082	GAAGGTGACCAAGTTCATGCTAAAGGCTAGTTTCACTGCTTT	GAAGGTCGGAGTCAACGGATTAAAGGCTAGTTTCACTGCTTG	GGTTTTGGGATCCAGGTTTT
Chr1-25732241	1	25732241	25496360	1.02	362	0.45	A	241	C	121	Zm00001d028183	GO:0005515,GO:0005524,GO:0005737,GO:0006457,GO:0042026,GO:0044267,GO:0051082,GO:0005515,GO:0005524,GO:0005737,GO:0006457,GO:0042026,GO:0044267,GO:0051082,GO:0005515,GO:0005524,GO:0005737,GO:0006457,GO:0042026,GO:0044267,GO:0051082,GO:0005515,GO:0005524,GO:0005737,GO:0006457,GO:0042026,GO:0044267,GO:0051082,GO:0005515,GO:0005524,GO:0005737,GO:0006457,GO:0042026,GO:0044267,GO:0051082	GAAGGTGACCAAGTTCATGCTCGCCTTCGACGCGGCAATGTA	GAAGGTCGGAGTCAACGGATTCGCCTTCGACGCGGCAATGTC	TCACTTCCCAACTCTGGACC
Chr1-25742772	1	25742772	25506891	1.02	153	0.4	C	110	G	43	Zm00001d028186	-	GAAGGTGACCAAGTTCATGCTATGGCGTCGGAGCCGGACAGC	GAAGGTCGGAGTCAACGGATTATGGCGTCGGAGCCGGACAGG	TGGCACTTCTGACCTTGTTG
Chr1-25744857	1	25744857	25508976	1.02	291	0.44	G	196	A	95	Zm00001d028186	-	GAAGGTGACCAAGTTCATGCTTGCTGCAGCACATTGCTACGG	GAAGGTCGGAGTCAACGGATTTGCTGCAGCACATTGCTACGA	GACAACTCTGCTCCACCACA
Chr1-25755333	1	25755333	25519452	1.02	150	0.5	A	75	T	75	Zm00001d028187	GO:0016020,GO:0016798,GO:0016020,GO:0016798	GAAGGTGACCAAGTTCATGCTGGCAAAGCAACGAGCCGCTTT	GAAGGTCGGAGTCAACGGATTGGCAAAGCAACGAGCCGCTTA	TACTGGGACTCTGGGAGGAG
Chr1-25755566	1	25755566	25519685	1.02	335	0.48	C	201	T	134	Zm00001d028187	GO:0016020,GO:0016798,GO:0016020,GO:0016798	GAAGGTGACCAAGTTCATGCTCGAGGACGAGCGTCCTGCGTC	GAAGGTCGGAGTCAACGGATTCGAGGACGAGCGTCCTGCGTT	GGGATCTCCGAATTTCAACA
Chr1-25755968	1	25755968	25520087	1.02	290	0.5	C	147	T	143	Zm00001d028187	GO:0016020,GO:0016798,GO:0016020,GO:0016798	GAAGGTGACCAAGTTCATGCTCTGCTGCTGCTTGCGCTCATC	GAAGGTCGGAGTCAACGGATTCTGCTGCTGCTTGCGCTCATT	TGGGCACTGATTGTAGTTGC
Chr1-25756031	1	25756031	25520150	1.02	331	0.47	A	207	G	124	Zm00001d028187	GO:0016020,GO:0016798,GO:0016020,GO:0016798	GAAGGTGACCAAGTTCATGCTGAGGCGACGGTCATAGTTAAG	GAAGGTCGGAGTCAACGGATTGAGGCGACGGTCATAGTTAAA	TGGGCACTGATTGTAGTTGC
Chr1-25756586	1	25756586	25520705	1.02	282	0.47	T	175	G	107	Zm00001d028187	GO:0016020,GO:0016798,GO:0016020,GO:0016798	GAAGGTGACCAAGTTCATGCTGTTGCCTTGGTATGGATAGGT	GAAGGTCGGAGTCAACGGATTGTTGCCTTGGTATGGATAGGG	TGCAGAAGTTACGCTGGCTA
Chr1-25758446	1	25758446	25522565	1.02	357	0.49	G	204	A	153	Zm00001d028187	GO:0016020,GO:0016798,GO:0016020,GO:0016798	GAAGGTGACCAAGTTCATGCTATAAGGAAGATCTTAGACCCA	GAAGGTCGGAGTCAACGGATTATAAGGAAGATCTTAGACCCG	TCCATCACAAACTCAGACATCA
Chr1-25758978	1	25758978	25523097	1.02	357	0.48	A	217	G	140	Zm00001d028187	GO:0016020,GO:0016798,GO:0016020,GO:0016798	GAAGGTGACCAAGTTCATGCTTCAGTTGATATAAACGCACCG	GAAGGTCGGAGTCAACGGATTTCAGTTGATATAAACGCACCA	CATGGTTCACTAGTCCGCAA
Chr1-25759359	1	25759359	25523478	1.02	368	0.48	C	224	T	144	Zm00001d028187	GO:0016020,GO:0016798,GO:0016020,GO:0016798	GAAGGTGACCAAGTTCATGCTCCTGACCTTGAGAAGCGCAGT	GAAGGTCGGAGTCAACGGATTCCTGACCTTGAGAAGCGCAGC	CTTGGCGGTCAGATGGTACT
Chr1-25759402	1	25759402	25523521	1.02	340	0.42	A	238	G	102	Zm00001d028187	GO:0016020,GO:0016798,GO:0016020,GO:0016798	GAAGGTGACCAAGTTCATGCTAAGCAGTCTCATGGCTGGGGA	GAAGGTCGGAGTCAACGGATTAAGCAGTCTCATGGCTGGGGG	ATCCATAGCTGGAATGCTGC
Chr1-25759518	1	25759518	25523637	1.02	364	0.5	T	185	C	179	Zm00001d028187	GO:0016020,GO:0016798,GO:0016020,GO:0016798	GAAGGTGACCAAGTTCATGCTCCGTTGGAACTTGGAGACGCT	GAAGGTCGGAGTCAACGGATTCCGTTGGAACTTGGAGACGCC	CTACGAAGGCGATGGATGTT
Chr1-25759542	1	25759542	25523661	1.02	367	0.5	G	190	A	177	Zm00001d028187	GO:0016020,GO:0016798,GO:0016020,GO:0016798	GAAGGTGACCAAGTTCATGCTAGCATTCCAGCTATGGATCCG	GAAGGTCGGAGTCAACGGATTAGCATTCCAGCTATGGATCCA	TTGGCCTCAAACTTGGGTAG
Chr1-25759654	1	25759654	25523773	1.02	318	0.5	A	160	C	158	Zm00001d028187	GO:0016020,GO:0016798,GO:0016020,GO:0016798	GAAGGTGACCAAGTTCATGCTGACACATGAGCTCTTGAAATC	GAAGGTCGGAGTCAACGGATTGACACATGAGCTCTTGAAATA	TTATCGCCTGTGGTTAAGGC
[truncated: 69,502 more rows]
