# Supplementary material for: Development of genic KASP SNP markers from RNA-Seq data for map-based cloning and marker-assisted selection in maize
Source: BMC Plant Biol. 2021 Mar 26;21:157. doi: 10.1186/s12870-021-02932-8 (PMC8004444; doi:10.1186/s12870-021-02932-8)
Supplement: Supplementary file 2 — Additional file 2. The detailed information of the top 8,275KASP SNP markers. [file 12870_2021_2932_MOESM2_ESM.xlsx]

## Sheet: top-snp-markers
Development of genic KASP SNP markers from RNA-Seq data for map-based cloning and marker-assisted selection in maize Zhengjie Chen1, 2†, Dengguo Tang1†, Jixing Ni1, Peng Li1, Le Wang1, Jinhong Zhou1, Chenyang Li1, Hai Lan1, Lujiang Li1 and Jian Liu1* 1Maize Research Institute, Sichuan Agricultural University, 211 Huiming Road, Wenjiang District, Chengdu, Sichuan 611000, China; Key Laboratory of B…
Additional file 2. The detailed information of the top 8275 KASP SNP markers
KASP SNP Markers
Primer_Name	Chr	Locus		Bin	Number of genome	PIC	Genotype of SNP		Genotype of SNP		Gene	GO term	Primr sequence of KASP-SNP
		v4	v5				Genotype	Number of genome	Genotype	Number of genome			FA	FD	R
Chr1-53826	1	53826	44196	1	357	0.5	T	189	C	168	Zm00001d027231	GO:0005515,GO:0006511,GO:0005515,GO:0006511	GAAGGTGACCAAGTTCATGCTAAGGGATGGTCAAGTCGTTCT	GAAGGTCGGAGTCAACGGATTAAGGGATGGTCAAGTCGTTCC	ACAGGCTGCAAACTACCTGG
Chr1-561492	1	561492	552735	1	261	0.41	A	186	T	75	Zm00001d027257	-	GAAGGTGACCAAGTTCATGCTTTGGTACCTTGCCACTCGTAA	GAAGGTCGGAGTCAACGGATTTTGGTACCTTGCCACTCGTAT	GGAAGGCAGGGAACAAAAA
Chr1-564448	1	564448	555691	1	255	0.43	A	175	T	80	Zm00001d027257	-	GAAGGTGACCAAGTTCATGCTCAGACCAGGATTTCGGCAGAA	GAAGGTCGGAGTCAACGGATTCAGACCAGGATTTCGGCAGAT	GCTGTACCGGTCGTCTTGTT
Chr1-716678	1	716678	707790	1	117	0.41	T	83	C	34	Zm00001d027259	-	GAAGGTGACCAAGTTCATGCTCGACAACCGCTGGGACGGCGT	GAAGGTCGGAGTCAACGGATTCGACAACCGCTGGGACGGCGC	TGGGCAAATCAGTAGGGTTT
Chr1-1494637	1	1494637	1485370	1	265	0.45	T	173	C	92	Zm00001d027278	-	GAAGGTGACCAAGTTCATGCTCCTGATGAAACAGGCTTTTAC	GAAGGTCGGAGTCAACGGATTCCTGATGAAACAGGCTTTTAT	ACAATGACCCACAAACAGCA
Chr1-1938722	1	1938722	1929481	1	360	0.44	A	242	C	118	-		GAAGGTGACCAAGTTCATGCTTGCTGCGTACAGTACGTAGTA	GAAGGTCGGAGTCAACGGATTTGCTGCGTACAGTACGTAGTC	CGAAGGCGAAGAAGAGGAG
Chr1-2027013	1	2027013	2017783	1	165	0.47	G	102	A	63	Zm00001d027293	GO:0000166,GO:0003924,GO:0005047,GO:0005515,GO:0005525,GO:0005785,GO:0006614,GO:0006886,GO:0017111,GO:0000166,GO:0003924,GO:0005047,GO:0005515,GO:0005525,GO:0005785,GO:0006614,GO:0006886,GO:0017111,GO:0000166,GO:0003924,GO:0005047,GO:0005515,GO:0005525,GO:0005785,GO:0006614,GO:0006886,GO:0017111,GO:0003924,GO:0005047,GO:0005525,GO:0005785,GO:0006886	GAAGGTGACCAAGTTCATGCTCGCTTGCATGCTCAGAGGCAG	GAAGGTCGGAGTCAACGGATTCGCTTGCATGCTCAGAGGCAA	ACTTGTGTGCTTGCGTCAAC
Chr1-2027057	1	2027057	2017827	1	333	0.41	C	237	T	96	Zm00001d027293	GO:0000166,GO:0003924,GO:0005047,GO:0005515,GO:0005525,GO:0005785,GO:0006614,GO:0006886,GO:0017111,GO:0000166,GO:0003924,GO:0005047,GO:0005515,GO:0005525,GO:0005785,GO:0006614,GO:0006886,GO:0017111,GO:0000166,GO:0003924,GO:0005047,GO:0005515,GO:0005525,GO:0005785,GO:0006614,GO:0006886,GO:0017111,GO:0003924,GO:0005047,GO:0005525,GO:0005785,GO:0006886	GAAGGTGACCAAGTTCATGCTGATGATAGCAAACTCGCATAC	GAAGGTCGGAGTCAACGGATTGATGATAGCAAACTCGCATAT	CAAAACTTGTGTGCTTGCGT
Chr1-2105355	1	2105355	2096128	1	242	0.42	A	170	G	72	Zm00001d027295	GO:0003924,GO:0005198,GO:0005525,GO:0005737,GO:0005874,GO:0007017,GO:0007018,GO:0043234,GO:0051258,GO:0003924,GO:0005198,GO:0005525,GO:0005737,GO:0005874,GO:0007017,GO:0007018,GO:0043234,GO:0051258,GO:0003924,GO:0005198,GO:0005525,GO:0005737,GO:0005874,GO:0007017,GO:0007018,GO:0043234,GO:0051258	GAAGGTGACCAAGTTCATGCTGGATCTTATGCCCGCCTGTCA	GAAGGTCGGAGTCAACGGATTGGATCTTATGCCCGCCTGTCG	ATACGGTCGGGGTACTCCTC
Chr1-2106507	1	2106507	2097280	1.01	354	0.44	T	236	A	118	Zm00001d027295	GO:0003924,GO:0005198,GO:0005525,GO:0005737,GO:0005874,GO:0007017,GO:0007018,GO:0043234,GO:0051258,GO:0003924,GO:0005198,GO:0005525,GO:0005737,GO:0005874,GO:0007017,GO:0007018,GO:0043234,GO:0051258,GO:0003924,GO:0005198,GO:0005525,GO:0005737,GO:0005874,GO:0007017,GO:0007018,GO:0043234,GO:0051258	GAAGGTGACCAAGTTCATGCTCTGCAATACCCTGTTGCGCTT	GAAGGTCGGAGTCAACGGATTCTGCAATACCCTGTTGCGCTA	TGCACTTTGAACTGGAGGTG
Chr1-2109418	1	2109418	2100191	1.01	255	0.44	T	170	G	85	Zm00001d027296	-	GAAGGTGACCAAGTTCATGCTCGATGGGAGAAAAAGGCGGGT	GAAGGTCGGAGTCAACGGATTCGATGGGAGAAAAAGGCGGGG	TCAAGAAGGGGAAGCAGAAG
Chr1-2110259	1	2110259	2101032	1.01	238	0.42	C	168	T	70	Zm00001d027296	-	GAAGGTGACCAAGTTCATGCTTCGGACCACGGGCAAGATGTC	GAAGGTCGGAGTCAACGGATTTCGGACCACGGGCAAGATGTT	AGAAGACAGGGGCACTTCAA
Chr1-2111101	1	2111101	2101874	1.01	221	0.4	A	159	G	62	Zm00001d027296	-	GAAGGTGACCAAGTTCATGCTGCCTGACCCAGTGTTTAGCAG	GAAGGTCGGAGTCAACGGATTGCCTGACCCAGTGTTTAGCAA	CAGTTCCGTGAACATCCTGA
Chr1-2113110	1	2113110	2103883	1.01	213	0.5	G	110	C	103	Zm00001d027296	-	GAAGGTGACCAAGTTCATGCTGAGCCGACAGATCAAGACGGC	GAAGGTCGGAGTCAACGGATTGAGCCGACAGATCAAGACGGG	GAGGGAGGGAGGAGTAGCAC
Chr1-2285190	1	2285190	2275969	1.01	334	0.48	A	198	C	136	Zm00001d027302	GO:0005515,GO:0006511,GO:0005515,GO:0006511,GO:0005515,GO:0006511,GO:0006511	GAAGGTGACCAAGTTCATGCTGGTGGCCTGTTTGGCCTTTAA	GAAGGTCGGAGTCAACGGATTGGTGGCCTGTTTGGCCTTTAC	GAAGGCAGAAGCTGAGGAGA
Chr1-2528005	1	2528005	2519019	1.01	243	0.45	T	161	C	82	Zm00001d027307	-	GAAGGTGACCAAGTTCATGCTCTGGAAGCACAATTGACTTAT	GAAGGTCGGAGTCAACGGATTCTGGAAGCACAATTGACTTAC	GATTGCTGCCGCTCTACTTT
Chr1-2629532	1	2629532	2620548	1.01	337	0.47	T	210	G	127	Zm00001d027309	GO:0006470,GO:0008138,GO:0006470,GO:0008138,GO:0004553,GO:0005975,GO:0006470,GO:0008138,GO:0004553,GO:0005975,GO:0006470,GO:0008138	GAAGGTGACCAAGTTCATGCTGAGAGGGGAAGCCCGACCTCT	GAAGGTCGGAGTCAACGGATTGAGAGGGGAAGCCCGACCTCG	GGGATGATCACTCAGGTGGT
Chr1-2810093	1	2810093	2801111	1.01	109	0.47	C	68	A	41	Zm00001d027314	GO:0015031,GO:0015031	GAAGGTGACCAAGTTCATGCTCGCCGAGTGTGGACTAACGAA	GAAGGTCGGAGTCAACGGATTCGCCGAGTGTGGACTAACGAC	ATGGCCTTCTCCACCTTCTT
Chr1-2827278	1	2827278	2818305	1.01	368	0.44	C	246	T	122	Zm00001d027318	-	GAAGGTGACCAAGTTCATGCTCCATGGTGTATGGTAACACAT	GAAGGTCGGAGTCAACGGATTCCATGGTGTATGGTAACACAC	GAGACATTTGAGGAGGCTGC
Chr1-2879024	1	2879024	2870105	1.01	172	0.43	G	119	C	53	Zm00001d027320	GO:0016021	GAAGGTGACCAAGTTCATGCTGTTTCAGTTCTAACAGCTCTG	GAAGGTCGGAGTCAACGGATTGTTTCAGTTCTAACAGCTCTC	TTGTCCCTTTCAGTCTTGGG
Chr1-2961312	1	2961312	2952396	1.01	355	0.46	G	228	A	127	Zm00001d027324	-	GAAGGTGACCAAGTTCATGCTACCTTTGCGAAAGAGGGCATG	GAAGGTCGGAGTCAACGGATTACCTTTGCGAAAGAGGGCATA	CCCAATACATCTTGCTGGCT
Chr1-2961417	1	2961417	2952501	1.01	340	0.46	T	217	C	123	Zm00001d027324	-	GAAGGTGACCAAGTTCATGCTTTGAGAGCCAGCAAGATGTAT	GAAGGTCGGAGTCAACGGATTTTGAGAGCCAGCAAGATGTAC	GTTTGCCACGTCCAAAAAGT
Chr1-3036561	1	3036561	3027649	1.01	367	0.49	C	209	T	158	Zm00001d027329	-	GAAGGTGACCAAGTTCATGCTACGCTGACAGCTGATAGGATC	GAAGGTCGGAGTCAACGGATTACGCTGACAGCTGATAGGATT	ACAATGAAGAATGTTCGCCC
Chr1-3036780	1	3036780	3027868	1.01	361	0.45	C	240	T	121	Zm00001d027329	-	GAAGGTGACCAAGTTCATGCTCTGGTTCGTAGAATTGTAGCC	GAAGGTCGGAGTCAACGGATTCTGGTTCGTAGAATTGTAGCT	CCTGCCTTTCAATTTGCATT
Chr1-3131617	1	3131617	3122707	1.01	220	0.5	C	117	T	103	Zm00001d027334	-	GAAGGTGACCAAGTTCATGCTCGTGTTAACATCAGGACCATC	GAAGGTCGGAGTCAACGGATTCGTGTTAACATCAGGACCATT	GCTGATCCACTGACTCCTCC
Chr1-3231908	1	3231908	3222858	1.01	365	0.49	T	202	C	163	-		GAAGGTGACCAAGTTCATGCTCATGTTTCGCGGAGATTTCAC	GAAGGTCGGAGTCAACGGATTCATGTTTCGCGGAGATTTCAT	TGAGCAAGTCAGACAGTGGG
Chr1-3288057	1	3288057	3279013	1.01	356	0.48	C	216	G	140	Zm00001d027340	-	GAAGGTGACCAAGTTCATGCTCTTGCGATGCGCATCTACTTG	GAAGGTCGGAGTCAACGGATTCTTGCGATGCGCATCTACTTC	AGCTACTCATGCATTCCGCT
Chr1-3288240	1	3288240	3279196	1.01	307	0.48	T	181	C	126	-		GAAGGTGACCAAGTTCATGCTGTAGTACAATGGAGTGTCCCC	GAAGGTCGGAGTCAACGGATTGTAGTACAATGGAGTGTCCCT	GCAGGTGACAACATGACTGC
Chr1-3378280	1	3378280	3369245	1.01	306	0.49	A	178	G	128	Zm00001d027345	GO:0003824,GO:0005488,GO:0005743,GO:0008152,GO:0008565,GO:0015031	GAAGGTGACCAAGTTCATGCTGTCGGTCCCGTACATCGTGGA	GAAGGTCGGAGTCAACGGATTGTCGGTCCCGTACATCGTGGG	AAATATATAGCCCGCACCGA
Chr1-3381891	1	3381891	3372856	1.01	334	0.49	T	192	C	142	Zm00001d027347	GO:0005524,GO:0005737,GO:0008152,GO:0016301,GO:0016310,GO:0016773,GO:0005524,GO:0005737,GO:0008152,GO:0016301,GO:0016310,GO:0016773,GO:0005524,GO:0005737,GO:0008152,GO:0016301,GO:0016310,GO:0016773	GAAGGTGACCAAGTTCATGCTTGACGAGACGGAATGGATCAC	GAAGGTCGGAGTCAACGGATTTGACGAGACGGAATGGATCAT	ACAACAGAGGACCACCTTGG
Chr1-3382805	1	3382805	3373770	1.01	329	0.47	A	204	G	125	Zm00001d027347	GO:0005524,GO:0005737,GO:0008152,GO:0016301,GO:0016310,GO:0016773,GO:0005524,GO:0005737,GO:0008152,GO:0016301,GO:0016310,GO:0016773,GO:0005524,GO:0005737,GO:0008152,GO:0016301,GO:0016310,GO:0016773	GAAGGTGACCAAGTTCATGCTGCTATTCTCCCATCTGGGTCG	GAAGGTCGGAGTCAACGGATTGCTATTCTCCCATCTGGGTCA	GGGTTCAACTAGCCAGGACA
Chr1-3443443	1	3443443	3434408	1.01	363	0.45	A	239	G	124	-		GAAGGTGACCAAGTTCATGCTTCAGAATTCGGGACTCAGTAA	GAAGGTCGGAGTCAACGGATTTCAGAATTCGGGACTCAGTAG	TTAACACGAAAGGGGGAACA
Chr1-3483308	1	3483308	3474275	1.01	146	0.5	T	73	G	73	Zm00001d027351	-	GAAGGTGACCAAGTTCATGCTCCAGAGCCCGGAGCGGATACG	GAAGGTCGGAGTCAACGGATTCCAGAGCCCGGAGCGGATACT	GACCCAGACCTCGAGCAG
Chr1-3486161	1	3486161	3477128	1.01	353	0.5	T	188	C	165	Zm00001d027351	-	GAAGGTGACCAAGTTCATGCTCACATTATTGCTGCTAGCGAT	GAAGGTCGGAGTCAACGGATTCACATTATTGCTGCTAGCGAC	ATACGGTTTTCACACGGCTC
Chr1-3486943	1	3486943	3477910	1.01	358	0.41	T	256	C	102	Zm00001d027351	-	GAAGGTGACCAAGTTCATGCTGAGATCTCGGCGGCACATTGC	GAAGGTCGGAGTCAACGGATTGAGATCTCGGCGGCACATTGT	GGCCAAAACAAAGAAAAGCA
Chr1-3843042	1	3843042	3834172	1.01	272	0.46	C	174	T	98	Zm00001d027369	-	GAAGGTGACCAAGTTCATGCTTCAGCGCTATGATACCGACGC	GAAGGTCGGAGTCAACGGATTTCAGCGCTATGATACCGACGT	ATGCGGCTGGAAGATACAAA
Chr1-4121030	1	4121030	4089882	1.01	186	0.5	G	95	A	91	-		GAAGGTGACCAAGTTCATGCTCGGAGGTTGGGGTCGATTACG	GAAGGTCGGAGTCAACGGATTCGGAGGTTGGGGTCGATTACA	GGAATCCGAAATAAGGGGAA
Chr1-4133601	1	4133601	4102453	1.01	351	0.43	G	241	C	110	Zm00001d027387	-	GAAGGTGACCAAGTTCATGCTACGGCCTTGTACACCGAGTTG	GAAGGTCGGAGTCAACGGATTACGGCCTTGTACACCGAGTTC	GACGGCGTGAAGGAGATAAC
Chr1-4419071	1	4419071	4372007	1.01	296	0.5	T	161	C	135	Zm00001d027402	-	GAAGGTGACCAAGTTCATGCTGTGCAGACACTCTCGCAGTTT	GAAGGTCGGAGTCAACGGATTGTGCAGACACTCTCGCAGTTC	TGGTGTGCCCTCTTCTAAGG
Chr1-4419291	1	4419291	4372227	1.01	193	0.49	T	109	C	84	Zm00001d027402	-	GAAGGTGACCAAGTTCATGCTTACCTGGGAACTTTCACAAAC	GAAGGTCGGAGTCAACGGATTTACCTGGGAACTTTCACAAAT	GCACTGTCAGATGCCGTAGA
Chr1-4495321	1	4495321	4448257	1.01	121	0.5	C	64	T	57	Zm00001d027403	-	GAAGGTGACCAAGTTCATGCTGGGTCATGCTATGTTACAGTC	GAAGGTCGGAGTCAACGGATTGGGTCATGCTATGTTACAGTT	CACACGCCTTCCTCTTTCTC
Chr1-4724738	1	4724738	4677963	1.01	123	0.4	C	89	T	34	Zm00001d027412	GO:0003676,GO:0003723,GO:0003725,GO:0004386,GO:0004525,GO:0005524,GO:0005622,GO:0006396	GAAGGTGACCAAGTTCATGCTCGTTGTTGCCAAACAACACAC	GAAGGTCGGAGTCAACGGATTCGTTGTTGCCAAACAACACAT	CACGTTACTCACCTTTCGCA
Chr1-4901175	1	4901175	4854468	1.01	360	0.4	C	262	T	98	Zm00001d027421	GO:0003735,GO:0005840,GO:0006412	GAAGGTGACCAAGTTCATGCTCTCTTGCAGTTCAAGTCCGGC	GAAGGTCGGAGTCAACGGATTCTCTTGCAGTTCAAGTCCGGT	GAGAGAGCCACAATGGTTCC
Chr1-4902935	1	4902935	4856228	1.01	264	0.49	T	151	G	113	Zm00001d027421	GO:0003735,GO:0005840,GO:0006412	GAAGGTGACCAAGTTCATGCTCTCGAGCGCCAGCTTTATAAG	GAAGGTCGGAGTCAACGGATTCTCGAGCGCCAGCTTTATAAT	GCTCATCAGGGATGACGTTT
Chr1-5097289	1	5097289	5050602	1.01	365	0.5	A	191	G	174	Zm00001d027427	GO:0019787,GO:0043687,GO:0051246	GAAGGTGACCAAGTTCATGCTCTTTTGCAGACTGACTGGGAA	GAAGGTCGGAGTCAACGGATTCTTTTGCAGACTGACTGGGAG	GGAAGAAACCCTGAGGGAAC
Chr1-5098151	1	5098151	5051464	1.01	189	0.42	C	132	T	57	-		GAAGGTGACCAAGTTCATGCTACAGTCATTCCTAACGCCAAT	GAAGGTCGGAGTCAACGGATTACAGTCATTCCTAACGCCAAC	TGCACATCAACCAAGAAATGA
Chr1-5116068	1	5116068	5069382	1.01	296	0.47	T	183	C	113	Zm00001d027430	-	GAAGGTGACCAAGTTCATGCTAGTCTAAGTTGCATCGGGGGT	GAAGGTCGGAGTCAACGGATTAGTCTAAGTTGCATCGGGGGC	TGGTTGTCATGAATGGGATG
Chr1-5116450	1	5116450	5069764	1.01	362	0.47	G	222	T	140	-		GAAGGTGACCAAGTTCATGCTCGGGTCAAACGTCGACCTGGT	GAAGGTCGGAGTCAACGGATTCGGGTCAAACGTCGACCTGGG	AGCATGAATGAGAAATGGGC
Chr1-5161269	1	5161269	5114585	1.01	173	0.5	T	88	G	85	Zm00001d027434	-	GAAGGTGACCAAGTTCATGCTATATGACACCCATCTGCTCCT	GAAGGTCGGAGTCAACGGATTATATGACACCCATCTGCTCCG	GCTTCTCGAGCCAAAACTTG
Chr1-5412797	1	5412797	5366136	1.01	362	0.5	C	199	G	163	Zm00001d027439	-	GAAGGTGACCAAGTTCATGCTCTCTACAGGATCAACGTCGCG	GAAGGTCGGAGTCAACGGATTCTCTACAGGATCAACGTCGCC	TCACGGATCTTGCAGAGTTG
Chr1-5434717	1	5434717	5388058	1.01	360	0.41	C	257	T	103	Zm00001d027442	GO:0003735,GO:0005622,GO:0005840,GO:0006412,GO:0003735,GO:0005622,GO:0005840,GO:0006412,GO:0003735,GO:0005622,GO:0005840,GO:0006412	GAAGGTGACCAAGTTCATGCTGTCTTGATGTTCTCCGAGAAT	GAAGGTCGGAGTCAACGGATTGTCTTGATGTTCTCCGAGAAC	GCAACTACAGCCTTGGCCT
Chr1-5470832	1	5470832	5424174	1.01	328	0.49	A	181	G	147	Zm00001d027444	GO:0003676,GO:0005622,GO:0003676,GO:0005622	GAAGGTGACCAAGTTCATGCTGCCGCCTTCCGCCTTATGAAA	GAAGGTCGGAGTCAACGGATTGCCGCCTTCCGCCTTATGAAG	TCATCGCGTGACTAAAATGC
Chr1-5494924	1	5494924	5448270	1.01	367	0.43	T	253	C	114	Zm00001d027446	-	GAAGGTGACCAAGTTCATGCTCCCGGGAGAGACGTTCATCCT	GAAGGTCGGAGTCAACGGATTCCCGGGAGAGACGTTCATCCC	GGGGAACATGGTTAATGTCG
Chr1-5532848	1	5532848	5486196	1.01	310	0.48	C	187	T	123	Zm00001d027450	GO:0016616,GO:0048037	GAAGGTGACCAAGTTCATGCTTTTGTTAATCCGCAATGCAGC	GAAGGTCGGAGTCAACGGATTTTTGTTAATCCGCAATGCAGT	CTGAAGGCAAGTGGGAAAAC
Chr1-5537351	1	5537351	5490699	1.01	105	0.5	C	55	A	50	Zm00001d027451	-	GAAGGTGACCAAGTTCATGCTTCCAGGTCTGGGAGAGGTCCA	GAAGGTCGGAGTCAACGGATTTCCAGGTCTGGGAGAGGTCCC	TGGCCCTAGACTGTTTTGCT
Chr1-5885541	1	5885541	5838825	1.01	114	0.47	T	72	C	42	Zm00001d027463	-	GAAGGTGACCAAGTTCATGCTCTTGTGTCTGAGAGTACTCCT	GAAGGTCGGAGTCAACGGATTCTTGTGTCTGAGAGTACTCCC	TTCCAGTTTCCCAATCTTCG
Chr1-5946124	1	5946124	5899416	1.01	334	0.49	G	190	T	144	Zm00001d027468	GO:0005215,GO:0005488,GO:0005743,GO:0006810,GO:0016020,GO:0055085,GO:0005215,GO:0005488,GO:0005743,GO:0006810,GO:0016020,GO:0055085	GAAGGTGACCAAGTTCATGCTCGGACAATCAGAGATGAGGGT	GAAGGTCGGAGTCAACGGATTCGGACAATCAGAGATGAGGGG	AATGGTTGGATGGGATAGCA
Chr1-6023911	1	6023911	5977204	1.01	149	0.46	A	95	G	54	-		GAAGGTGACCAAGTTCATGCTGCTTTATTGAAATGAATACGG	GAAGGTCGGAGTCAACGGATTGCTTTATTGAAATGAATACGA	CTCTCGTGATCGATGGAAGC
Chr1-6271252	1	6271252	6224551	1.01	354	0.44	G	237	C	117	Zm00001d027480	-	GAAGGTGACCAAGTTCATGCTAGTGACTACTACAACCGCCCG	GAAGGTCGGAGTCAACGGATTAGTGACTACTACAACCGCCCC	TGGGCTTAAACGAGTTCACC
Chr1-6271402	1	6271402	6224701	1.01	352	0.49	A	203	T	149	Zm00001d027480	-	GAAGGTGACCAAGTTCATGCTCCAACGTCAATCACTGTCCTT	GAAGGTCGGAGTCAACGGATTCCAACGTCAATCACTGTCCTA	GCTTTGGGATTGTCTTGCAT
Chr1-6274820	1	6274820	6228119	1.01	365	0.41	C	259	A	106	Zm00001d027481	GO:0005509,GO:0004672,GO:0004674,GO:0005509,GO:0005524,GO:0006468,GO:0004672,GO:0004674,GO:0004689,GO:0005509,GO:0005516,GO:0005524,GO:0005964,GO:0005978,GO:0006468	GAAGGTGACCAAGTTCATGCTTCCACACGACCTGAGAGTTCC	GAAGGTCGGAGTCAACGGATTTCCACACGACCTGAGAGTTCA	CTGCCAGCCCACACTTTATT
Chr1-7146442	1	7146442	7099508	1.01	260	0.5	T	135	G	125	Zm00001d027511	GO:0004096,GO:0005506,GO:0006979,GO:0020037,GO:0055114,GO:0004096,GO:0005506,GO:0006979,GO:0020037,GO:0055114	GAAGGTGACCAAGTTCATGCTAGGATGGGACCTCGTGCGCCG	GAAGGTCGGAGTCAACGGATTAGGATGGGACCTCGTGCGCCT	CAATTCGTGTTTCGTCGTTG
Chr1-7296725	1	7296725	7239261	1.01	366	0.5	T	185	A	181	Zm00001d027516	GO:0005509,GO:0005509,GO:0005509,GO:0005509	GAAGGTGACCAAGTTCATGCTTTCGCCAATCAAACTTCGTTT	GAAGGTCGGAGTCAACGGATTTTCGCCAATCAAACTTCGTTA	AAACTGGACACGGATTGACC
Chr1-7341171	1	7341171	7283708	1.01	313	0.42	G	221	A	92	Zm00001d027519	GO:0003824,GO:0008152,GO:0003824,GO:0008152,GO:0003824,GO:0008152	GAAGGTGACCAAGTTCATGCTCTTCAGGGGTACGGGCTGACG	GAAGGTCGGAGTCAACGGATTCTTCAGGGGTACGGGCTGACA	GATCTTAGCCTCGGTGCTTG
Chr1-7558808	1	7558808	7501408	1.01	241	0.44	T	163	A	78	Zm00001d027532	-	GAAGGTGACCAAGTTCATGCTTGGCCCCGGGTAGCGAACCCT	GAAGGTCGGAGTCAACGGATTTGGCCCCGGGTAGCGAACCCA	GTGTGGGTGGACCTAGCAGT
Chr1-7686996	1	7686996	7638905	1.01	329	0.46	C	213	T	116	Zm00001d027536	GO:0005737,GO:0006535,GO:0009001,GO:0016740,GO:0016740,GO:0005737,GO:0006535,GO:0009001,GO:0016740	GAAGGTGACCAAGTTCATGCTGTTTCCTGCGAGTAAGACGAC	GAAGGTCGGAGTCAACGGATTGTTTCCTGCGAGTAAGACGAT	CAGTCCATGAATGGTTGGTG
Chr1-7699596	1	7699596	7651505	1.01	356	0.5	A	187	G	169	Zm00001d027536	GO:0005737,GO:0006535,GO:0009001,GO:0016740,GO:0016740,GO:0005737,GO:0006535,GO:0009001,GO:0016740	GAAGGTGACCAAGTTCATGCTCTCAATGCACGCTCTAGGCAA	GAAGGTCGGAGTCAACGGATTCTCAATGCACGCTCTAGGCAG	GCAGTGTGATGGACTGATGG
Chr1-7976891	1	7976891	7912270	1.01	109	0.5	C	58	T	51	Zm00001d022664	-	GAAGGTGACCAAGTTCATGCTGCGATCTCGATCGAGGTAAAT	GAAGGTCGGAGTCAACGGATTGCGATCTCGATCGAGGTAAAC	AACCACAACGGTGGATTTGT
Chr1-8040050	1	8040050	7975431	1.01	171	0.49	A	98	G	73	-		GAAGGTGACCAAGTTCATGCTCCTGGTTACAATACGTTCTTG	GAAGGTCGGAGTCAACGGATTCCTGGTTACAATACGTTCTTA	CAATGGCTGCGTTGTAAAAA
Chr1-8056256	1	8056256	7991637	1.01	137	0.41	C	97	T	40	-		GAAGGTGACCAAGTTCATGCTACGTAGCTTCCTGCAATTCGC	GAAGGTCGGAGTCAACGGATTACGTAGCTTCCTGCAATTCGT	TTGCCATAGTTTCAGTCGCA
Chr1-8287204	1	8287204	8222662	1.01	318	0.44	G	212	A	106	Zm00001d027571	GO:0003824,GO:0004722,GO:0006470,GO:0008287,GO:0003824,GO:0004722,GO:0006470,GO:0008287	GAAGGTGACCAAGTTCATGCTCCAAATACACATAGCCGATGA	GAAGGTCGGAGTCAACGGATTCCAAATACACATAGCCGATGG	TCCACCGATTCTGCTATCCT
Chr1-8287295	1	8287295	8222753	1.01	343	0.48	T	203	A	140	Zm00001d027571	GO:0003824,GO:0004722,GO:0006470,GO:0008287,GO:0003824,GO:0004722,GO:0006470,GO:0008287	GAAGGTGACCAAGTTCATGCTTGGATCACTGTCCCATGAGAT	GAAGGTCGGAGTCAACGGATTTGGATCACTGTCCCATGAGAA	TCCACCGATTCTGCTATCCT
Chr1-8302470	1	8302470	8237928	1.01	314	0.49	A	174	G	140	Zm00001d027572	GO:0003824,GO:0004722,GO:0006470,GO:0008287,GO:0003824,GO:0004722,GO:0006470,GO:0008287	GAAGGTGACCAAGTTCATGCTAGATTCGGCAGAGCCTGCCGA	GAAGGTCGGAGTCAACGGATTAGATTCGGCAGAGCCTGCCGG	GCAGACCAACAGCAAGGACT
Chr1-8373220	1	8373220	8308680	1.01	324	0.41	C	232	T	92	Zm00001d027581	-	GAAGGTGACCAAGTTCATGCTGCGCTCCTGACCATTCAGTCT	GAAGGTCGGAGTCAACGGATTGCGCTCCTGACCATTCAGTCC	TCTGAATGTGAAGCACCAGG
Chr1-8373982	1	8373982	8309442	1.01	162	0.46	A	103	G	59	Zm00001d027582	GO:0016020,GO:0030001,GO:0046873,GO:0055085	GAAGGTGACCAAGTTCATGCTACCCATATTATGCCACGTTAG	GAAGGTCGGAGTCAACGGATTACCCATATTATGCCACGTTAA	GCTACTTGGCAGTTGAAGGC
Chr1-8667773	1	8667773	8603404	1.01	269	0.49	T	154	C	115	Zm00001d027596	-	GAAGGTGACCAAGTTCATGCTTGAGACTCACCAGGTCTGATC	GAAGGTCGGAGTCAACGGATTTGAGACTCACCAGGTCTGATT	CTGGGCAAATCTTCCTCTCA
Chr1-8668778	1	8668778	8604409	1.01	124	0.41	C	89	G	35	Zm00001d027596	-	GAAGGTGACCAAGTTCATGCTGGTCACGGCATGATTGGCAGC	GAAGGTCGGAGTCAACGGATTGGTCACGGCATGATTGGCAGG	TCCAGAGTTCAGTGGAAGGG
Chr1-8702996	1	8702996	8638631	1.01	332	0.47	A	206	G	126	-		GAAGGTGACCAAGTTCATGCTGTGGCATGTACGTGTACGACA	GAAGGTCGGAGTCAACGGATTGTGGCATGTACGTGTACGACG	TCATACTCTCATTTCGCCCC
Chr1-8921351	1	8921351	8856988	1.01	107	0.45	G	71	A	36	Zm00001d027607	GO:0004349,GO:0006561,GO:0007186,GO:0007596,GO:0015057,GO:0016021,GO:0042309,GO:0050825,GO:0050826,GO:0004349,GO:0006561,GO:0042309,GO:0050825,GO:0050826	GAAGGTGACCAAGTTCATGCTAAGAGCATCTGGACGCCGGAG	GAAGGTCGGAGTCAACGGATTAAGAGCATCTGGACGCCGGAA	AAGACCTCCTCCTCGTCCTC
Chr1-9110505	1	9110505	9046168	1.01	356	0.47	A	223	G	133	Zm00001d027616	-	GAAGGTGACCAAGTTCATGCTAAGACTTTTCAGAGTAACCCA	GAAGGTCGGAGTCAACGGATTAAGACTTTTCAGAGTAACCCG	TGTTAGGAGGAGGCTGAGGA
Chr1-9111242	1	9111242	9046905	1.01	228	0.42	A	159	C	69	Zm00001d027616	-	GAAGGTGACCAAGTTCATGCTGCTGTAATGGTTTAAAGCTGA	GAAGGTCGGAGTCAACGGATTGCTGTAATGGTTTAAAGCTGC	GGACAAGGTGCTGAAACCTC
Chr1-9122386	1	9122386	9058051	1.01	347	0.44	C	233	T	114	Zm00001d027619	GO:0000272,GO:0016161,GO:0042309,GO:0050825,GO:0050826,GO:0000272,GO:0016161	GAAGGTGACCAAGTTCATGCTGACGGGGTGGCACGCTGCGAT	GAAGGTCGGAGTCAACGGATTGACGGGGTGGCACGCTGCGAC	TTCCGCTGTACGCACACTAC
Chr1-9122636	1	9122636	9058301	1.01	332	0.49	T	190	C	142	Zm00001d027619	GO:0000272,GO:0016161,GO:0042309,GO:0050825,GO:0050826,GO:0000272,GO:0016161	GAAGGTGACCAAGTTCATGCTTATCCTACACCTACAGAATGT	GAAGGTCGGAGTCAACGGATTTATCCTACACCTACAGAATGC	CTGAAGCACGAACGACAATG
Chr1-9347340	1	9347340	9283085	1.01	367	0.5	A	186	G	181	Zm00001d027625	GO:0000166,GO:0005524,GO:0006810,GO:0016021,GO:0016887,GO:0017111,GO:0042626,GO:0055085	GAAGGTGACCAAGTTCATGCTATAAGTTGGCGCTGTCCCACG	GAAGGTCGGAGTCAACGGATTATAAGTTGGCGCTGTCCCACA	CCTCCTTTGAAGAGTGGGAA
Chr1-9348189	1	9348189	9283934	1.01	359	0.5	T	188	C	171	Zm00001d027625	GO:0000166,GO:0005524,GO:0006810,GO:0016021,GO:0016887,GO:0017111,GO:0042626,GO:0055085	GAAGGTGACCAAGTTCATGCTTGGACGGCAGTTCTCAATAAT	GAAGGTCGGAGTCAACGGATTTGGACGGCAGTTCTCAATAAC	TGATAGGTATGGCTGGCCTC
Chr1-9349593	1	9349593	9285338	1.01	360	0.49	G	200	A	160	Zm00001d027625	GO:0000166,GO:0005524,GO:0006810,GO:0016021,GO:0016887,GO:0017111,GO:0042626,GO:0055085	GAAGGTGACCAAGTTCATGCTGCCACAAGAAGGCTTCTCATG	GAAGGTCGGAGTCAACGGATTGCCACAAGAAGGCTTCTCATA	CAGAAGGAGATGCTCCCAAG
Chr1-9351369	1	9351369	9287114	1.01	349	0.49	T	193	G	156	Zm00001d027625	GO:0000166,GO:0005524,GO:0006810,GO:0016021,GO:0016887,GO:0017111,GO:0042626,GO:0055085	GAAGGTGACCAAGTTCATGCTCAAGTCCCAAAAGTTATGACT	GAAGGTCGGAGTCAACGGATTCAAGTCCCAAAAGTTATGACG	AGATGAGGAACGTGGAATGC
Chr1-9489098	1	9489098	9424889	1.01	310	0.5	T	170	C	140	Zm00001d027630	-	GAAGGTGACCAAGTTCATGCTAGCTCGTCGGATAGATCGGGC	GAAGGTCGGAGTCAACGGATTAGCTCGTCGGATAGATCGGGT	CGACAGGCTTAGCAAGATCC
Chr1-9491251	1	9491251	9427042	1.01	306	0.4	A	220	C	86	Zm00001d027630	-	GAAGGTGACCAAGTTCATGCTCAGAGCCTCTATCCAGGTCTA	GAAGGTCGGAGTCAACGGATTCAGAGCCTCTATCCAGGTCTC	GTAGAACACTGCGGAGGAGC
Chr1-9582851	1	9582851	9518646	1.01	339	0.46	G	218	A	121	Zm00001d027633	-	GAAGGTGACCAAGTTCATGCTTGGATGGCCAGCACTAGTAAA	GAAGGTCGGAGTCAACGGATTTGGATGGCCAGCACTAGTAAG	AAACCTGTGCAGCTGTTGGT
Chr1-9629621	1	9629621	9565423	1.01	365	0.43	C	251	T	114	-		GAAGGTGACCAAGTTCATGCTTCCATGTTGAGGGCACGATGT	GAAGGTCGGAGTCAACGGATTTCCATGTTGAGGGCACGATGC	CCTGGAAGCTGGTTAGGTGA
Chr1-9630078	1	9630078	9565880	1.01	312	0.44	G	211	A	101	-		GAAGGTGACCAAGTTCATGCTTTTAATGTATGACGATTCAGA	GAAGGTCGGAGTCAACGGATTTTTAATGTATGACGATTCAGG	ATCCATCGTGTGTGCAGAAG
Chr1-9986467	1	9986467	9922209	1.01	263	0.4	C	191	G	72	-		GAAGGTGACCAAGTTCATGCTCCCATCAATACTTTGGCAAAG	GAAGGTCGGAGTCAACGGATTCCCATCAATACTTTGGCAAAC	GAGAGGGGAAATTTTCTGGG
Chr1-9988259	1	9988259	9924001	1.01	348	0.47	T	217	C	131	Zm00001d027646	GO:0008375,GO:0016020,GO:0008375,GO:0016020	GAAGGTGACCAAGTTCATGCTTTCTACGCCACCCAAAAGCGT	GAAGGTCGGAGTCAACGGATTTTCTACGCCACCCAAAAGCGC	CAGAAAAATTGGACCGTAGCA
Chr1-9996697	1	9996697	9932439	1.01	365	0.47	G	228	T	137	Zm00001d027646	GO:0008375,GO:0016020,GO:0008375,GO:0016020	GAAGGTGACCAAGTTCATGCTTCAGGTAACCCAGATGTTCTG	GAAGGTCGGAGTCAACGGATTTCAGGTAACCCAGATGTTCTT	TGCTGGGAATAAAAGTTCCG
Chr1-10109259	1	10109259	10045001	1.01	328	0.46	T	211	C	117	Zm00001d027649	GO:0008270,GO:0005515,GO:0008270,GO:0005515,GO:0008270,GO:0008270,GO:0005515,GO:0008270,GO:0008270,GO:0008270	GAAGGTGACCAAGTTCATGCTCCAGCCGCATGCTCTAGAGTT	GAAGGTCGGAGTCAACGGATTCCAGCCGCATGCTCTAGAGTC	TTTCCTCCATGCAAGCTACC
Chr1-10258496	1	10258496	10194247	1.01	312	0.41	G	221	A	91	Zm00001d027655	GO:0007049,GO:0016538,GO:0007049,GO:0016538	GAAGGTGACCAAGTTCATGCTGATTAATCCCTCTGGCTGTTA	GAAGGTCGGAGTCAACGGATTGATTAATCCCTCTGGCTGTTG	AAACCTGATTCCAGCGCTAC
Chr1-10261609	1	10261609	10197360	1.01	167	0.5	T	86	G	81	Zm00001d027656	GO:0010277,GO:0016491,GO:0051537,GO:0055114	GAAGGTGACCAAGTTCATGCTCTCCGGCCGCCAAGCATATAG	GAAGGTCGGAGTCAACGGATTCTCCGGCCGCCAAGCATATAT	ACGTGTCGACGTGAAGTGAA
Chr1-10263902	1	10263902	10199653	1.01	247	0.41	G	176	A	71	Zm00001d027656	GO:0010277,GO:0016491,GO:0051537,GO:0055114	GAAGGTGACCAAGTTCATGCTGAGGCCCCTTGTTATGCATTA	GAAGGTCGGAGTCAACGGATTGAGGCCCCTTGTTATGCATTG	TCGCCAAAAATGGGTAACTT
Chr1-10615961	1	10615961	10551353	1.01	364	0.5	G	193	A	171	Zm00001d027667	-	GAAGGTGACCAAGTTCATGCTGAAAGGATAAGAATCACCACG	GAAGGTCGGAGTCAACGGATTGAAAGGATAAGAATCACCACA	TTGATGGCTTCAACAAAACG
Chr1-10684457	1	10684457	10619896	1.01	349	0.5	T	182	A	167	Zm00001d027671	-	GAAGGTGACCAAGTTCATGCTGGTCGAATCTCTATTGAGTCT	GAAGGTCGGAGTCAACGGATTGGTCGAATCTCTATTGAGTCA	TTGGAATGAGAAAACCCGAG
Chr1-10858844	1	10858844	10779120	1.01	224	0.42	C	157	G	67	-		GAAGGTGACCAAGTTCATGCTTTGGTTGTACCCACCTCTGCC	GAAGGTCGGAGTCAACGGATTTTGGTTGTACCCACCTCTGCG	GCGAATCAAGAGAGGCAAAC
Chr1-11066388	1	11066388	10986689	1.01	363	0.5	C	197	G	166	Zm00001d027682	GO:0016020,GO:0016020	GAAGGTGACCAAGTTCATGCTTCCCGCTCTTTGCCCGTGCCC	GAAGGTCGGAGTCAACGGATTTCCCGCTCTTTGCCCGTGCCG	GGCGGTGGTGTTACTCTCTT
Chr1-11127863	1	11127863	11048164	1.01	337	0.41	C	241	T	96	Zm00001d027683	GO:0003677,GO:0004879,GO:0005634,GO:0006355	GAAGGTGACCAAGTTCATGCTAAGGATTCCATCGACCCTGGT	GAAGGTCGGAGTCAACGGATTAAGGATTCCATCGACCCTGGC	CGCTCTCAAGAATTGCCAGT
Chr1-11365206	1	11365206	11260463	1.01	249	0.48	A	147	C	102	Zm00001d027699	GO:0005743,GO:0008565,GO:0015031	GAAGGTGACCAAGTTCATGCTACTGGCGCTACCACTGGCTAC	GAAGGTCGGAGTCAACGGATTACTGGCGCTACCACTGGCTAA	GAAAATCCATCCATCGCATC
Chr1-11585680	1	11585680	11480994	1.01	346	0.43	T	236	C	110	Zm00001d027706	-	GAAGGTGACCAAGTTCATGCTGCTCTTGTTGGTACAAAAAGT	GAAGGTCGGAGTCAACGGATTGCTCTTGTTGGTACAAAAAGC	AATTGACCGTATGGAGCCAG
Chr1-11678232	1	11678232	11573631	1.01	360	0.49	G	198	A	162	Zm00001d027709	GO:0003700,GO:0005667,GO:0006355	GAAGGTGACCAAGTTCATGCTGCGGGAGCGTAGCTTGATCTA	GAAGGTCGGAGTCAACGGATTGCGGGAGCGTAGCTTGATCTG	TGTCAACCCTTCTCTCAACCA
Chr1-12138500	1	12138500	12034060	1.01	368	0.48	G	221	A	147	-		GAAGGTGACCAAGTTCATGCTTTGTGTAAACCGGAGTTATTG	GAAGGTCGGAGTCAACGGATTTTGTGTAAACCGGAGTTATTA	CCAAAACAAGGAATGCAGGT
Chr1-12141266	1	12141266	12036826	1.01	363	0.47	G	228	A	135	Zm00001d027721	GO:0016021,GO:0030001,GO:0046872,GO:0055085	GAAGGTGACCAAGTTCATGCTCTACAGGAGCCCACAAAGGCA	GAAGGTCGGAGTCAACGGATTCTACAGGAGCCCACAAAGGCG	CTCGGCATGTTCCTGGTC
Chr1-12171011	1	12171011	12066573	1.01	316	0.47	G	195	A	121	Zm00001d027722	-	GAAGGTGACCAAGTTCATGCTGCAGTGCGGAGTGCCAGCCCA	GAAGGTCGGAGTCAACGGATTGCAGTGCGGAGTGCCAGCCCG	AGTGGAAGGGGAGAGTGGAT
Chr1-12173971	1	12173971	12069533	1.01	353	0.47	T	218	C	135	Zm00001d027722	-	GAAGGTGACCAAGTTCATGCTAGTAGAGGATCGTACAGCGAT	GAAGGTCGGAGTCAACGGATTAGTAGAGGATCGTACAGCGAC	AAAAAGCATGTAAAATGCGACA
Chr1-12296229	1	12296229	12191806	1.01	367	0.5	C	188	A	179	Zm00001d027726	GO:0003676,GO:0005622,GO:0006139,GO:0008408,GO:0003676,GO:0005622,GO:0006139,GO:0008408,GO:0003676,GO:0005622	GAAGGTGACCAAGTTCATGCTGTAGCCGTCCTGATGTATAGC	GAAGGTCGGAGTCAACGGATTGTAGCCGTCCTGATGTATAGA	TTGGGTTCCTCACCTTTCAG
Chr1-12355198	1	12355198	12250775	1.01	368	0.45	A	243	T	125	Zm00001d027731	-	GAAGGTGACCAAGTTCATGCTCCAGCTAACCGGTCTTAGCGA	GAAGGTCGGAGTCAACGGATTCCAGCTAACCGGTCTTAGCGT	CTGTACCAAACGGTGTCCCT
Chr1-12442691	1	12442691	12338272	1.01	248	0.49	T	140	C	108	Zm00001d027740	GO:0042309,GO:0050825,GO:0050826	GAAGGTGACCAAGTTCATGCTCACAGCTCGATCGCCTGATGT	GAAGGTCGGAGTCAACGGATTCACAGCTCGATCGCCTGATGC	TAGCTCTGTACCTCAGCGCA
Chr1-12444938	1	12444938	12340519	1.01	260	0.43	A	178	C	82	Zm00001d027741	-	GAAGGTGACCAAGTTCATGCTGAATCCAGCTGAACACTAACA	GAAGGTCGGAGTCAACGGATTGAATCCAGCTGAACACTAACC	ATGTAGCGGAATTGGGACTG
Chr1-12532526	1	12532526	12428107	1.01	122	0.48	C	74	T	48	-		GAAGGTGACCAAGTTCATGCTCTTTACAGCACCTACGAGTCC	GAAGGTCGGAGTCAACGGATTCTTTACAGCACCTACGAGTCT	AGCAAGACAAGACAAAGGCG
Chr1-12546812	1	12546812	12442393	1.01	318	0.49	G	183	C	135	Zm00001d027749	GO:0005215,GO:0006810,GO:0008271,GO:0008272,GO:0016020,GO:0016021,GO:0055085,GO:0005164,GO:0005215,GO:0006810,GO:0006955,GO:0016020,GO:0016021,GO:0055085,GO:0005215,GO:0006810,GO:0016021,GO:0055085	GAAGGTGACCAAGTTCATGCTTACGTCAGACCGGAACCGGAG	GAAGGTCGGAGTCAACGGATTTACGTCAGACCGGAACCGGAC	GACTACGTGCTGCACTCGC
Chr1-12681564	1	12681564	12577154	1.02	298	0.44	A	199	G	99	Zm00001d027755	-	GAAGGTGACCAAGTTCATGCTGGATGGAGCGTCCCACGGCAA	GAAGGTCGGAGTCAACGGATTGGATGGAGCGTCCCACGGCAG	TACACAAACCAATCGCCAAA
Chr1-12712907	1	12712907	12620799	1.02	365	0.46	A	231	G	134	Zm00001d027756	GO:0019509,GO:0046872,GO:0051213,GO:0055114,GO:0019509,GO:0046872,GO:0051213,GO:0055114	GAAGGTGACCAAGTTCATGCTTGCAATGTGCTCATGCCACCG	GAAGGTCGGAGTCAACGGATTTGCAATGTGCTCATGCCACCA	TGGGTTGATTTGAACCATCA
Chr1-12712936	1	12712936	12620828	1.02	367	0.49	A	210	G	157	Zm00001d027756	GO:0019509,GO:0046872,GO:0051213,GO:0055114,GO:0019509,GO:0046872,GO:0051213,GO:0055114	GAAGGTGACCAAGTTCATGCTGCCAGTTAACAGTTTGCACGA	GAAGGTCGGAGTCAACGGATTGCCAGTTAACAGTTTGCACGG	TGGGTTGATTTGAACCATCA
Chr1-13761485	1	13761485	13656168	1.02	165	0.4	G	119	A	46	Zm00001d027799	GO:0004747,GO:0006014,GO:0016068	GAAGGTGACCAAGTTCATGCTAAGCCGATCTCAATGAAGACA	GAAGGTCGGAGTCAACGGATTAAGCCGATCTCAATGAAGACG	TGGTAACAGGAACAGCCACA
Chr1-13761529	1	13761529	13656212	1.02	294	0.44	T	197	A	97	Zm00001d027799	GO:0004747,GO:0006014,GO:0016068	GAAGGTGACCAAGTTCATGCTGAAGGAAACTCTCTCCGTATA	GAAGGTCGGAGTCAACGGATTGAAGGAAACTCTCTCCGTATT	TGGTAACAGGAACAGCCACA
Chr1-13813843	1	13813843	13708528	1.02	123	0.49	G	70	T	53	-		GAAGGTGACCAAGTTCATGCTAAGTTTATGGTCTGCGTGTTG	GAAGGTCGGAGTCAACGGATTAAGTTTATGGTCTGCGTGTTT	TTGTTCACGACGAGTTGAGC
Chr1-13863701	1	13863701	13758386	1.02	129	0.45	A	85	C	44	Zm00001d027802	GO:0003700,GO:0005634,GO:0006355,GO:0030528,GO:0043565,GO:0003700,GO:0005634,GO:0006355,GO:0030528,GO:0043565,GO:0003700,GO:0005634,GO:0006355,GO:0030528,GO:0043565,GO:0003700,GO:0005634,GO:0006355,GO:0030528,GO:0043565,GO:0003700,GO:0005634,GO:0006355,GO:0030528,GO:0043565	GAAGGTGACCAAGTTCATGCTATCATATGGTTGGTAGGTATA	GAAGGTCGGAGTCAACGGATTATCATATGGTTGGTAGGTATC	AGCTGCTGCACGATTTTGT
Chr1-13905921	1	13905921	13800606	1.02	276	0.43	G	191	C	85	Zm00001d027803	-	GAAGGTGACCAAGTTCATGCTCGGAGACACACCTTCTCTAGC	GAAGGTCGGAGTCAACGGATTCGGAGACACACCTTCTCTAGG	GATCAGATTCGCGAGCTTC
Chr1-13906131	1	13906131	13800816	1.02	338	0.5	C	181	G	157	Zm00001d027803	-	GAAGGTGACCAAGTTCATGCTTCCTCGGACACGTCGGCACAG	GAAGGTCGGAGTCAACGGATTTCCTCGGACACGTCGGCACAC	CAGCCCAGCAGAAACCTACT
Chr1-14013243	1	14013243	13907985	1.02	366	0.47	C	227	G	139	Zm00001d027807	GO:0005622,GO:0008270	GAAGGTGACCAAGTTCATGCTTTACGAGGGGCTCGACCAAAG	GAAGGTCGGAGTCAACGGATTTTACGAGGGGCTCGACCAAAC	CAGTGGTTAACATGCCCTCA
Chr1-14255983	1	14255983	14150820	1.02	161	0.5	G	86	A	75	-		GAAGGTGACCAAGTTCATGCTGTGACCGCGGTCGAGTGAGGG	GAAGGTCGGAGTCAACGGATTGTGACCGCGGTCGAGTGAGGA	CTACCTTCAACGCCATGGTT
Chr1-14317936	1	14317936	14212774	1.02	353	0.5	C	178	T	175	Zm00001d027811	-	GAAGGTGACCAAGTTCATGCTAGCTGTAGGGGAGGGATTCTT	GAAGGTCGGAGTCAACGGATTAGCTGTAGGGGAGGGATTCTC	GCGGAAATGTAAAAGGGTGA
Chr1-14318078	1	14318078	14212916	1.02	348	0.48	T	210	A	138	Zm00001d027811	-	GAAGGTGACCAAGTTCATGCTCTAGTTGGAATGCGACTTCCA	GAAGGTCGGAGTCAACGGATTCTAGTTGGAATGCGACTTCCT	AACTCACATTGAAGAGGGGG
Chr1-14586083	1	14586083	14480991	1.02	187	0.5	C	98	G	89	Zm00001d027824	GO:0004937,GO:0007186,GO:0016021	GAAGGTGACCAAGTTCATGCTCCTGGCAGTAAGGCCGCGCCG	GAAGGTCGGAGTCAACGGATTCCTGGCAGTAAGGCCGCGCCC	CGGCGAGAACACCGTATAAT
Chr1-14586144	1	14586144	14481052	1.02	211	0.5	A	108	C	103	Zm00001d027824	GO:0004937,GO:0007186,GO:0016021	GAAGGTGACCAAGTTCATGCTACGTCTTCAGGTCGCCTCACA	GAAGGTCGGAGTCAACGGATTACGTCTTCAGGTCGCCTCACC	AAGATCGATGGGGGTACCTT
Chr1-14846281	1	14846281	14741162	1.02	364	0.49	G	202	A	162	Zm00001d027841	GO:0003824,GO:0004750,GO:0005975,GO:0008152	GAAGGTGACCAAGTTCATGCTCTCTAGCTGTAGCCGCATAAA	GAAGGTCGGAGTCAACGGATTCTCTAGCTGTAGCCGCATAAG	TTTCTTCACTGCCTCCGTCT
Chr1-15175416	1	15175416	15070311	1.02	361	0.49	A	209	G	152	Zm00001d022678	-	GAAGGTGACCAAGTTCATGCTGAACGTTGCTTACCCCATAAA	GAAGGTCGGAGTCAACGGATTGAACGTTGCTTACCCCATAAG	CCTGCAGTCCCTGTGTTTTT
Chr1-15175488	1	15175488	15070383	1.02	367	0.49	G	214	A	153	Zm00001d022678	-	GAAGGTGACCAAGTTCATGCTTTACACGTTTTTGGACACGGG	GAAGGTCGGAGTCAACGGATTTTACACGTTTTTGGACACGGA	ATGCAGGGAGGGAAGAAGTT
Chr1-15189298	1	15189298	15084193	1.02	145	0.41	C	103	A	42	-		GAAGGTGACCAAGTTCATGCTGATTCCGCGACAAAAGCATGC	GAAGGTCGGAGTCAACGGATTGATTCCGCGACAAAAGCATGA	TCATCAGGGAGAGGAGGAGA
Chr1-15582727	1	15582727	15477631	1.02	331	0.5	C	173	G	158	-		GAAGGTGACCAAGTTCATGCTCACTAATCCTTCCTACCCTTG	GAAGGTCGGAGTCAACGGATTCACTAATCCTTCCTACCCTTC	CGGAATATGAGCTCGCTAGG
Chr1-15582915	1	15582915	15477819	1.02	300	0.48	A	178	G	122	Zm00001d027861	GO:0008483,GO:0030170	GAAGGTGACCAAGTTCATGCTCGGCGGCTGGTCTCGTCCGAG	GAAGGTCGGAGTCAACGGATTCGGCGGCTGGTCTCGTCCGAA	CAATGTTGAGCTGTGAACACAAT
Chr1-15585727	1	15585727	15480631	1.02	260	0.49	G	151	T	109	Zm00001d027861	GO:0008483,GO:0030170	GAAGGTGACCAAGTTCATGCTGTGATATCAATCTGCATACGG	GAAGGTCGGAGTCAACGGATTGTGATATCAATCTGCATACGT	CAAATGCCAGGAGAGCTGAT
Chr1-15970760	1	15970760	15865679	1.02	365	0.48	C	222	G	143	Zm00001d027869	GO:0003676	GAAGGTGACCAAGTTCATGCTGACTCCCGTTCACTTGGCAGG	GAAGGTCGGAGTCAACGGATTGACTCCCGTTCACTTGGCAGC	CACTACACAACCATCACGCC
Chr1-16008226	1	16008226	15903146	1.02	368	0.44	G	250	A	118	Zm00001d027871	GO:0000287,GO:0004019,GO:0005525,GO:0005737,GO:0006164,GO:0042309,GO:0050825,GO:0050826	GAAGGTGACCAAGTTCATGCTGTTGGGAAAGGGCCAGAGCCG	GAAGGTCGGAGTCAACGGATTGTTGGGAAAGGGCCAGAGCCA	GCGACCTGATTGGAGTGGTA
Chr1-16011340	1	16011340	15906260	1.02	106	0.41	A	76	C	30	Zm00001d027872	GO:0005737,GO:0008033,GO:0016740	GAAGGTGACCAAGTTCATGCTGGCTCTCTGCTAAACCATAAA	GAAGGTCGGAGTCAACGGATTGGCTCTCTGCTAAACCATAAC	GGGTAAGGTGCTTGTCCAAC
Chr1-16016793	1	16016793	15911713	1.02	337	0.49	A	195	C	142	Zm00001d027872	GO:0005737,GO:0008033,GO:0016740	GAAGGTGACCAAGTTCATGCTGTATGCCTGGGGTCAGGCATA	GAAGGTCGGAGTCAACGGATTGTATGCCTGGGGTCAGGCATC	AAGGTTACGGCACCAATCTG
Chr1-16708044	1	16708044	16603096	1.02	201	0.47	A	123	G	78	Zm00001d027884	GO:0003824,GO:0005524,GO:0006754,GO:0008152,GO:0015662,GO:0016020,GO:0003824,GO:0005524,GO:0006754,GO:0008152,GO:0015662,GO:0016020,GO:0016021,GO:0016820,GO:0030001,GO:0003824,GO:0005524,GO:0006754,GO:0008152,GO:0015662,GO:0016020	GAAGGTGACCAAGTTCATGCTGAGGCAGCGTTCTCTTTTGAA	GAAGGTCGGAGTCAACGGATTGAGGCAGCGTTCTCTTTTGAG	CGCTGTTGTCTAGGTTGGTG
Chr1-16730228	1	16730228	16625280	1.02	111	0.42	C	77	T	34	Zm00001d027886	GO:0004871,GO:0005525,GO:0006471,GO:0007186,GO:0019001,GO:0004871,GO:0005525,GO:0006471,GO:0007186,GO:0019001,GO:0004871,GO:0005525,GO:0006471,GO:0007186,GO:0019001,GO:0004871,GO:0005525,GO:0006471,GO:0007186,GO:0019001	GAAGGTGACCAAGTTCATGCTAAGCGCGCTCTCATGCCTGGC	GAAGGTCGGAGTCAACGGATTAAGCGCGCTCTCATGCCTGGT	ACCCGAACCCTAACCTAAGC
Chr1-16746493	1	16746493	16641545	1.02	158	0.48	C	93	G	65	Zm00001d027887	GO:0003824	GAAGGTGACCAAGTTCATGCTCACTGCCAGTCGGCCCGGGGC	GAAGGTCGGAGTCAACGGATTCACTGCCAGTCGGCCCGGGGG	ACTGTTCCATCCTTTCAAGTTCA
Chr1-16749113	1	16749113	16644165	1.02	311	0.5	C	164	G	147	Zm00001d027888	GO:0003824	GAAGGTGACCAAGTTCATGCTGCTTAACTACAGCTGGCGTTC	GAAGGTCGGAGTCAACGGATTGCTTAACTACAGCTGGCGTTG	ATTACCATATGAACTCGCAGGAA
Chr1-16749172	1	16749172	16644224	1.02	324	0.47	G	200	C	124	Zm00001d027888	GO:0003824	GAAGGTGACCAAGTTCATGCTTGCGAGCAGGCCTCCGTTTGG	GAAGGTCGGAGTCAACGGATTTGCGAGCAGGCCTCCGTTTGC	CTAGAGATCGTCAGGGACGC
Chr1-16954296	1	16954296	16849356	1.02	291	0.47	A	181	T	110	Zm00001d027893	GO:0005506,GO:0016165,GO:0016702,GO:0046872,GO:0055114,GO:0005506,GO:0016165,GO:0016702,GO:0046872,GO:0055114	GAAGGTGACCAAGTTCATGCTCCATTCGCAGCTGGGTGGAGT	GAAGGTCGGAGTCAACGGATTCCATTCGCAGCTGGGTGGAGA	GTACCACCCTTGGAGCTCGT
Chr1-16977316	1	16977316	16872376	1.02	367	0.5	G	201	A	166	Zm00001d027896	GO:0004175,GO:0004298,GO:0005839,GO:0006511,GO:0019773,GO:0051603,GO:0004175,GO:0004298,GO:0005839,GO:0006511,GO:0019773,GO:0051603	GAAGGTGACCAAGTTCATGCTGGGGCTTGTTTTCGGTCTTAA	GAAGGTCGGAGTCAACGGATTGGGGCTTGTTTTCGGTCTTAG	AGCACCTGACGGCAATTAGT
Chr1-17186750	1	17186750	17081815	1.02	296	0.4	T	213	A	83	Zm00001d027904	GO:0003824,GO:0006633,GO:0008152,GO:0008610,GO:0016020,GO:0016747	GAAGGTGACCAAGTTCATGCTTGCCCCGGATCCATACCAGCT	GAAGGTCGGAGTCAACGGATTTGCCCCGGATCCATACCAGCA	CGGTTCACGATCTCCGTC
Chr1-17325290	1	17325290	17220355	1.02	329	0.5	C	168	A	161	-		GAAGGTGACCAAGTTCATGCTCGGCACTCGGAGGAAGATAAA	GAAGGTCGGAGTCAACGGATTCGGCACTCGGAGGAAGATAAC	TTGTGTTCTTCACCCCAACA
Chr1-17533819	1	17533819	17428893	1.02	109	0.45	C	71	T	38	Zm00001d027916	-	GAAGGTGACCAAGTTCATGCTGTTGTTTACGCAGAATCCTCC	GAAGGTCGGAGTCAACGGATTGTTGTTTACGCAGAATCCTCT	GAAATGCGTTGGTACGGTCT
Chr1-17807276	1	17807276	17702407	1.02	221	0.43	A	151	T	70	Zm00001d027925	GO:0003677,GO:0003700,GO:0006355	GAAGGTGACCAAGTTCATGCTGAAATACCAGACGAGTACGTA	GAAGGTCGGAGTCAACGGATTGAAATACCAGACGAGTACGTT	TCGACGGTTCTGTTTTCTGA
Chr1-18003582	1	18003582	17898718	1.02	196	0.42	T	137	C	59	Zm00001d027938	-	GAAGGTGACCAAGTTCATGCTCCGATGAAGCTGAGGGGTTTT	GAAGGTCGGAGTCAACGGATTCCGATGAAGCTGAGGGGTTTC	TGAAAAGGAGACGAGGGAAA
Chr1-18047149	1	18047149	17942285	1.02	346	0.48	G	208	A	138	Zm00001d027943	-	GAAGGTGACCAAGTTCATGCTTATACCCCAATGCCTGTATCA	GAAGGTCGGAGTCAACGGATTTATACCCCAATGCCTGTATCG	TCAAGAACGGAGAAAGCACA
Chr1-18523155	1	18523155	18399389	1.02	360	0.5	G	195	A	165	Zm00001d027967	-	GAAGGTGACCAAGTTCATGCTGGGCCTAAAGAATTCGCCTCG	GAAGGTCGGAGTCAACGGATTGGGCCTAAAGAATTCGCCTCA	ATTACACCACGCGCATATCA
Chr1-19024065	1	19024065	18900320	1.02	107	0.49	T	61	G	46	Zm00001d027976	GO:0042309,GO:0050825,GO:0050826	GAAGGTGACCAAGTTCATGCTCTAGATTATAGCCTTGTTTCG	GAAGGTCGGAGTCAACGGATTCTAGATTATAGCCTTGTTTCT	TGTGAGATCCTGCTCATTGC
Chr1-19435017	1	19435017	19311369	1.02	218	0.4	C	157	T	61	Zm00001d027987	GO:0005634,GO:0030528,GO:0045449	GAAGGTGACCAAGTTCATGCTTGCGCGCTTACATACGCCGTC	GAAGGTCGGAGTCAACGGATTTGCGCGCTTACATACGCCGTT	CATATATAGATCACGGGCCGA
Chr1-19437411	1	19437411	19313763	1.02	307	0.45	C	204	A	103	-		GAAGGTGACCAAGTTCATGCTAAGAATCACCCACGACCCACC	GAAGGTCGGAGTCAACGGATTAAGAATCACCCACGACCCACA	TCATGTTCTAGACGCCTCCC
Chr1-20021013	1	20021013	19869730	1.02	210	0.5	T	109	C	101	-		GAAGGTGACCAAGTTCATGCTGGGGCAATAGTTTTGGAGACC	GAAGGTCGGAGTCAACGGATTGGGGCAATAGTTTTGGAGACT	GCATCTAGTTTCGTCCCTGC
Chr1-20029030	1	20029030	19877747	1.02	350	0.47	A	218	G	132	Zm00001d028006	-	GAAGGTGACCAAGTTCATGCTTCTCGCGCTAGGATCACATGG	GAAGGTCGGAGTCAACGGATTTCTCGCGCTAGGATCACATGA	TGAATGTGCTGGACTGGGTA
Chr1-20029267	1	20029267	19877984	1.02	362	0.47	A	223	C	139	Zm00001d028006	-	GAAGGTGACCAAGTTCATGCTACATCAGCTCGCTTTATCTGA	GAAGGTCGGAGTCAACGGATTACATCAGCTCGCTTTATCTGC	ACAGGTCTGGCTTTGCTCAT
Chr1-20030441	1	20030441	19879158	1.02	321	0.5	G	175	A	146	Zm00001d028006	-	GAAGGTGACCAAGTTCATGCTTGTAGTACTTCTCGATACCCA	GAAGGTCGGAGTCAACGGATTTGTAGTACTTCTCGATACCCG	AAAGCAGGACAGTTTGCCAT
Chr1-20106643	1	20106643	19955365	1.02	258	0.46	T	164	G	94	Zm00001d028007	-	GAAGGTGACCAAGTTCATGCTTTGGATCAAATTACTACTGCT	GAAGGTCGGAGTCAACGGATTTTGGATCAAATTACTACTGCG	TGTCTCCTGGCTAGGCTCAT
Chr1-20264087	1	20264087	20112820	1.02	360	0.5	T	190	G	170	Zm00001d028010	-	GAAGGTGACCAAGTTCATGCTACTTTGACGATTCAAACGGAG	GAAGGTCGGAGTCAACGGATTACTTTGACGATTCAAACGGAT	AGTCAGGAGGCATCGAAAGA
Chr1-20268862	1	20268862	20117595	1.02	184	0.48	A	110	G	74	Zm00001d028010	-	GAAGGTGACCAAGTTCATGCTGTCGTGACTCAGTGGTGATGA	GAAGGTCGGAGTCAACGGATTGTCGTGACTCAGTGGTGATGG	GGCTTTGTAATGTTCTGGGC
Chr1-20422246	1	20422246	20270990	1.02	202	0.49	G	118	T	84	Zm00001d028018	GO:0003677,GO:0003824,GO:0003887,GO:0006260,GO:0003677,GO:0003824,GO:0003887,GO:0006260	GAAGGTGACCAAGTTCATGCTGACAGATGATGATTCCTCACT	GAAGGTCGGAGTCAACGGATTGACAGATGATGATTCCTCACG	TGATAACTGAAATGGCGTGC
Chr1-20426285	1	20426285	20275029	1.02	341	0.5	A	176	G	165	Zm00001d028018	GO:0003677,GO:0003824,GO:0003887,GO:0006260,GO:0003677,GO:0003824,GO:0003887,GO:0006260	GAAGGTGACCAAGTTCATGCTGTAGCCTGGACCGGCAGGAAA	GAAGGTCGGAGTCAACGGATTGTAGCCTGGACCGGCAGGAAG	GGCATGGGAAACAAGAAGTC
Chr1-20931562	1	20931562	20782323	1.02	129	0.5	C	65	T	64	Zm00001d028034	-	GAAGGTGACCAAGTTCATGCTGTCCCGCTTTCTTATGCAGCC	GAAGGTCGGAGTCAACGGATTGTCCCGCTTTCTTATGCAGCT	ATGGGCAAACAATTGCAGA
Chr1-21188430	1	21188430	21039208	1.02	299	0.41	C	214	T	85	Zm00001d028038	GO:0000166,GO:0004812,GO:0004825,GO:0005524,GO:0005737,GO:0006412,GO:0006418,GO:0006431,GO:0000166,GO:0004812,GO:0004825,GO:0005524,GO:0005737,GO:0006412,GO:0006418,GO:0006431	GAAGGTGACCAAGTTCATGCTAGTTTATTCGCACAACGGATC	GAAGGTCGGAGTCAACGGATTAGTTTATTCGCACAACGGATT	TGGAAACAGCTCAGTACGATG
Chr1-21774917	1	21774917	21625675	1.02	368	0.41	T	261	C	107	Zm00001d028055	GO:0005488,GO:0005515,GO:0008270,GO:0005488,GO:0005515,GO:0008270	GAAGGTGACCAAGTTCATGCTCGTATGTTCGTTCGACAGTAT	GAAGGTCGGAGTCAACGGATTCGTATGTTCGTTCGACAGTAC	AGCTGATAAGGTTGCGCTGT
Chr1-21778401	1	21778401	21629159	1.02	220	0.49	T	123	G	97	Zm00001d028056	GO:0004871,GO:0005515,GO:0009416,GO:0004871,GO:0009416	GAAGGTGACCAAGTTCATGCTACGCTCATCATGCTCTATGCG	GAAGGTCGGAGTCAACGGATTACGCTCATCATGCTCTATGCT	GTCCTGCAACACAAGCTCAG
Chr1-21984801	1	21984801	21835623	1.02	157	0.48	T	95	C	62	Zm00001d028072	-	GAAGGTGACCAAGTTCATGCTACAAGGGGCCTGGAAAATGTC	GAAGGTCGGAGTCAACGGATTACAAGGGGCCTGGAAAATGTT	CCGCGGTACATAAGGAAGAA
Chr1-22263676	1	22263676	22114651	1.02	252	0.43	A	173	G	79	Zm00001d028084	GO:0003677,GO:0003697,GO:0003824,GO:0004518,GO:0004519,GO:0005634,GO:0006281,GO:0006289	GAAGGTGACCAAGTTCATGCTTTGCATTCTCGGTACACTCCA	GAAGGTCGGAGTCAACGGATTTTGCATTCTCGGTACACTCCG	GAACAAGAACCAGCGTGTGA
Chr1-22731755	1	22731755	22561803	1.02	110	0.4	C	79	A	31	Zm00001d028092	-	GAAGGTGACCAAGTTCATGCTTCAAAGCGCCAAGGCCTCAGC	GAAGGTCGGAGTCAACGGATTTCAAAGCGCCAAGGCCTCAGA	GGCATTCACACACACACACA
Chr1-22740725	1	22740725	22570773	1.02	149	0.48	T	90	G	59	Zm00001d028093	-	GAAGGTGACCAAGTTCATGCTGTTATTTCGCTTCATGGCGGT	GAAGGTCGGAGTCAACGGATTGTTATTTCGCTTCATGGCGGG	CTCAAGGAGAACTTCGGGG
Chr1-22843068	1	22843068	22650715	1.02	121	0.42	G	84	T	37	Zm00001d028094	-	GAAGGTGACCAAGTTCATGCTGGACCGAAGCATGGATGGGAG	GAAGGTCGGAGTCAACGGATTGGACCGAAGCATGGATGGGAT	AGAGCGAAGAGAAGCAGGC
Chr1-22890075	1	22890075	22697723	1.02	214	0.49	T	124	C	90	Zm00001d028096	-	GAAGGTGACCAAGTTCATGCTACCCAGCCAGCAATACAGCCT	GAAGGTCGGAGTCAACGGATTACCCAGCCAGCAATACAGCCC	ATGGACTGTTTCATCCCCAA
Chr1-22891837	1	22891837	22699485	1.02	359	0.48	T	213	C	146	Zm00001d028097	-	GAAGGTGACCAAGTTCATGCTTCAGCTCAGGTGCCGGGTTCC	GAAGGTCGGAGTCAACGGATTTCAGCTCAGGTGCCGGGTTCT	TTTCAGCCTCCAAAATTTCC
Chr1-22891897	1	22891897	22699545	1.02	361	0.48	G	212	A	149	Zm00001d028097	-	GAAGGTGACCAAGTTCATGCTCGGAAATTTTGGAGGCTGAAA	GAAGGTCGGAGTCAACGGATTCGGAAATTTTGGAGGCTGAAG	GATTGGTACCTGGGATCGTC
Chr1-23113078	1	23113078	22920729	1.02	366	0.42	C	256	T	110	Zm00001d028109	GO:0000151,GO:0004842,GO:0016567,GO:0000151,GO:0003755,GO:0004842,GO:0006457,GO:0016567	GAAGGTGACCAAGTTCATGCTAATTCAGGCCCTCATACCAAT	GAAGGTCGGAGTCAACGGATTAATTCAGGCCCTCATACCAAC	CATCATCGACAGGAACCCTT
Chr1-23113818	1	23113818	22921469	1.02	365	0.48	C	218	A	147	Zm00001d028109	GO:0000151,GO:0004842,GO:0016567,GO:0000151,GO:0003755,GO:0004842,GO:0006457,GO:0016567	GAAGGTGACCAAGTTCATGCTGTATGTCGATTTCTGCTTCTC	GAAGGTCGGAGTCAACGGATTGTATGTCGATTTCTGCTTCTA	TGAAGCAAGCTCGAATCAAA
Chr1-23250258	1	23250258	23057922	1.02	357	0.5	A	180	G	177	Zm00001d028113	-	GAAGGTGACCAAGTTCATGCTCCGCATGAACGTCCATTTGCG	GAAGGTCGGAGTCAACGGATTCCGCATGAACGTCCATTTGCA	GCTGTAACCCCAGAGCTCAA
Chr1-24011462	1	24011462	23820071	1.02	366	0.49	T	206	C	160	Zm00001d028143	-	GAAGGTGACCAAGTTCATGCTAGTAACGCTCACTGGATACCT	GAAGGTCGGAGTCAACGGATTAGTAACGCTCACTGGATACCC	CCTATGCCTCAGGGATTGAA
Chr1-24298449	1	24298449	24080210	1.02	143	0.5	T	72	G	71	Zm00001d028151	GO:0005215,GO:0006810,GO:0016020,GO:0016021,GO:0022891,GO:0055085,GO:0005215,GO:0006810,GO:0016020,GO:0016021,GO:0022891,GO:0055085,GO:0005215,GO:0006810,GO:0016020,GO:0016021,GO:0022891,GO:0055085	GAAGGTGACCAAGTTCATGCTTGCTCATGGCCAAGTGTCGGT	GAAGGTCGGAGTCAACGGATTTGCTCATGGCCAAGTGTCGGG	GAGACAACAGAGCCAGAGGC
Chr1-24590178	1	24590178	24371984	1.02	311	0.43	C	215	G	96	Zm00001d028160	-	GAAGGTGACCAAGTTCATGCTCCCTGTGTTCCTAGTGGCAGC	GAAGGTCGGAGTCAACGGATTCCCTGTGTTCCTAGTGGCAGG	GCCACCTCTACAAGCGTTTC
Chr1-24593370	1	24593370	24375176	1.02	212	0.5	A	111	C	101	Zm00001d028160	-	GAAGGTGACCAAGTTCATGCTGAGCGACTGCATGTCGGTGAA	GAAGGTCGGAGTCAACGGATTGAGCGACTGCATGTCGGTGAC	AGAGAGCAGCCATGAACCAC
Chr1-24775811	1	24775811	24557625	1.02	215	0.48	T	127	C	88	Zm00001d028162	-	GAAGGTGACCAAGTTCATGCTTTCTCCGGTGGGACGCCGACT	GAAGGTCGGAGTCAACGGATTTTCTCCGGTGGGACGCCGACC	GGTATTTCTGAAACCAGCCG
Chr1-24775960	1	24775960	24557774	1.02	269	0.49	A	157	G	112	Zm00001d028162	-	GAAGGTGACCAAGTTCATGCTCGTACGACGGCTGGTTTCAGA	GAAGGTCGGAGTCAACGGATTCGTACGACGGCTGGTTTCAGG	TTCTTTCGTTAGGTGTGCCA
Chr1-24947066	1	24947066	24729004	1.02	277	0.5	G	150	C	127	Zm00001d028164	GO:0005215,GO:0006810,GO:0008271,GO:0008272,GO:0016020,GO:0016021,GO:0055085,GO:0005215,GO:0006810,GO:0008271,GO:0008272,GO:0016020,GO:0016021,GO:0055085	GAAGGTGACCAAGTTCATGCTGCGCATGTGATCGTTGTCATG	GAAGGTCGGAGTCAACGGATTGCGCATGTGATCGTTGTCATC	TCCCTTGGCTTTAAAAGGGT
Chr1-24949450	1	24949450	24731388	1.02	340	0.47	A	212	C	128	Zm00001d028164	GO:0005215,GO:0006810,GO:0008271,GO:0008272,GO:0016020,GO:0016021,GO:0055085,GO:0005215,GO:0006810,GO:0008271,GO:0008272,GO:0016020,GO:0016021,GO:0055085	GAAGGTGACCAAGTTCATGCTCACCTCAACGGGCCGCACACA	GAAGGTCGGAGTCAACGGATTCACCTCAACGGGCCGCACACC	GCAAGGTTTCGTCTTTCAGC
Chr1-24950367	1	24950367	24732305	1.02	346	0.46	T	220	G	126	Zm00001d028164	GO:0005215,GO:0006810,GO:0008271,GO:0008272,GO:0016020,GO:0016021,GO:0055085,GO:0005215,GO:0006810,GO:0008271,GO:0008272,GO:0016020,GO:0016021,GO:0055085	GAAGGTGACCAAGTTCATGCTCTAACTCCGACTGTACTGCCT	GAAGGTCGGAGTCAACGGATTCTAACTCCGACTGTACTGCCG	TCCCAAACCCACTCTGTGAT
Chr1-25306480	1	25306480	25088497	1.02	360	0.45	A	236	G	124	Zm00001d028173	-	GAAGGTGACCAAGTTCATGCTGTCGATCTCAGGTCGTGAGCG	GAAGGTCGGAGTCAACGGATTGTCGATCTCAGGTCGTGAGCA	AGACATTTTACCGCCCTCCT
Chr1-25315764	1	25315764	25097781	1.02	367	0.44	G	245	A	122	Zm00001d028173	-	GAAGGTGACCAAGTTCATGCTACCCAGAATGTACTGCCAGCA	GAAGGTCGGAGTCAACGGATTACCCAGAATGTACTGCCAGCG	ACCATATTGAGGCGGAACAG
Chr1-25315888	1	25315888	25097905	1.02	365	0.44	G	245	A	120	Zm00001d028173	-	GAAGGTGACCAAGTTCATGCTATTATGGAGTGACGTCCACCA	GAAGGTCGGAGTCAACGGATTATTATGGAGTGACGTCCACCG	GCACTTGGACCATTCAAAGC
Chr1-25636634	1	25636634	25400749	1.02	363	0.4	T	261	C	102	Zm00001d028180	GO:0004512,GO:0006021,GO:0008654,GO:0004512,GO:0006021,GO:0008654	GAAGGTGACCAAGTTCATGCTGCACGGAGCCTGTAATTGTAT	GAAGGTCGGAGTCAACGGATTGCACGGAGCCTGTAATTGTAC	GAAGTCAGTGGTGGGTCGAT
Chr1-25756031	1	25756031	25520150	1.02	331	0.47	A	207	G	124	Zm00001d028187	GO:0016020,GO:0016798,GO:0016020,GO:0016798	GAAGGTGACCAAGTTCATGCTGAGGCGACGGTCATAGTTAAG	GAAGGTCGGAGTCAACGGATTGAGGCGACGGTCATAGTTAAA	TGGGCACTGATTGTAGTTGC
Chr1-25758978	1	25758978	25523097	1.02	357	0.48	A	217	G	140	Zm00001d028187	GO:0016020,GO:0016798,GO:0016020,GO:0016798	GAAGGTGACCAAGTTCATGCTTCAGTTGATATAAACGCACCG	GAAGGTCGGAGTCAACGGATTTCAGTTGATATAAACGCACCA	CATGGTTCACTAGTCCGCAA
Chr1-25759359	1	25759359	25523478	1.02	368	0.48	C	224	T	144	Zm00001d028187	GO:0016020,GO:0016798,GO:0016020,GO:0016798	GAAGGTGACCAAGTTCATGCTCCTGACCTTGAGAAGCGCAGT	GAAGGTCGGAGTCAACGGATTCCTGACCTTGAGAAGCGCAGC	CTTGGCGGTCAGATGGTACT
Chr1-25759402	1	25759402	25523521	1.02	340	0.42	A	238	G	102	Zm00001d028187	GO:0016020,GO:0016798,GO:0016020,GO:0016798	GAAGGTGACCAAGTTCATGCTAAGCAGTCTCATGGCTGGGGA	GAAGGTCGGAGTCAACGGATTAAGCAGTCTCATGGCTGGGGG	ATCCATAGCTGGAATGCTGC
Chr1-26133562	1	26133562	25897692	1.02	219	0.5	G	110	A	109	Zm00001d028203	-	GAAGGTGACCAAGTTCATGCTCTGATTCTCAGAGTGCAGTGG	GAAGGTCGGAGTCAACGGATTCTGATTCTCAGAGTGCAGTGA	TTCAAGAAACCCCCTTTTCC
Chr1-26136500	1	26136500	25900630	1.02	299	0.48	C	177	A	122	Zm00001d028203	-	GAAGGTGACCAAGTTCATGCTCCTAGGTGGTATGCAAGCTAA	GAAGGTCGGAGTCAACGGATTCCTAGGTGGTATGCAAGCTAC	ATCTGATGGAGTTGATGCCC
Chr1-26140393	1	26140393	25904523	1.02	353	0.49	C	202	T	151	Zm00001d028203	-	GAAGGTGACCAAGTTCATGCTATGTTTAAAGCGCTAACGGGC	GAAGGTCGGAGTCAACGGATTATGTTTAAAGCGCTAACGGGT	CATTTTGTATGGGCTGAGCA
Chr1-26179905	1	26179905	25944037	1.02	221	0.5	T	117	A	104	Zm00001d028204	-	GAAGGTGACCAAGTTCATGCTCTGGACATACCCCCTGGAATT	GAAGGTCGGAGTCAACGGATTCTGGACATACCCCCTGGAATA	GTCCGAAATCAGACTGCGAT
Chr1-26182731	1	26182731	25946863	1.02	368	0.43	G	253	A	115	Zm00001d028205	GO:0005215,GO:0005488,GO:0005743,GO:0006810,GO:0016020,GO:0055085,GO:0005215,GO:0005488,GO:0005743,GO:0006810,GO:0016020,GO:0055085	GAAGGTGACCAAGTTCATGCTCCGGGGAGGGATACCAATACA	GAAGGTCGGAGTCAACGGATTCCGGGGAGGGATACCAATACG	TTCAACGACAAGGTTGATGC
Chr1-26525952	1	26525952	26290090	1.02	329	0.41	A	234	G	95	Zm00001d028211	GO:0009058,GO:0009058	GAAGGTGACCAAGTTCATGCTGACAACTCGTACCTCTGCGTG	GAAGGTCGGAGTCAACGGATTGACAACTCGTACCTCTGCGTA	GTTCTTCAAGCAGTTCCCCA
Chr1-26887784	1	26887784	26651945	1.02	339	0.45	G	225	T	114	Zm00001d028218	GO:0000049,GO:0000166,GO:0004812,GO:0004825,GO:0005524,GO:0005737,GO:0006412,GO:0006418,GO:0006431,GO:0000049,GO:0000166,GO:0004812,GO:0004825,GO:0005524,GO:0005737,GO:0006412,GO:0006418,GO:0006431,GO:0000049,GO:0000166,GO:0004812,GO:0005524,GO:0005737,GO:0006412,GO:0006418	GAAGGTGACCAAGTTCATGCTCCCACGGCAGCAGATTCGGGT	GAAGGTCGGAGTCAACGGATTCCCACGGCAGCAGATTCGGGG	AGGACCACACGAAGGTGAGT
Chr1-27419614	1	27419614	27172291	1.02	114	0.49	C	64	A	50	Zm00001d028232	GO:0006801,GO:0046872,GO:0055114	GAAGGTGACCAAGTTCATGCTAGAAGTGAATGACCCCAGCGA	GAAGGTCGGAGTCAACGGATTAGAAGTGAATGACCCCAGCGC	ACGACGGACAAAAATATGGC
Chr1-27582193	1	27582193	27334824	1.02	349	0.49	A	202	G	147	Zm00001d028238	-	GAAGGTGACCAAGTTCATGCTATTCTCGGCTCAACAATAGCG	GAAGGTCGGAGTCAACGGATTATTCTCGGCTCAACAATAGCA	AAAGAAAAGGTCGCGGAGTT
Chr1-27582542	1	27582542	27335173	1.02	359	0.49	G	210	A	149	Zm00001d028238	-	GAAGGTGACCAAGTTCATGCTCTTAAGTTGCCATCTGAATCG	GAAGGTCGGAGTCAACGGATTCTTAAGTTGCCATCTGAATCA	AGATGATACTGCATCTGGGGA
Chr1-27590202	1	27590202	27342834	1.02	188	0.46	T	119	C	69	Zm00001d028238	-	GAAGGTGACCAAGTTCATGCTTGGTTACATACAGTTAAAAGC	GAAGGTCGGAGTCAACGGATTTGGTTACATACAGTTAAAAGT	CTCCAGATCCAAGGGAAACA
Chr1-27600420	1	27600420	27353052	1.02	293	0.48	A	173	G	120	Zm00001d028238	-	GAAGGTGACCAAGTTCATGCTGACTTGCGGAAGTCGGAGTCA	GAAGGTCGGAGTCAACGGATTGACTTGCGGAAGTCGGAGTCG	GGAAGGTGATGGAGAGGACA
Chr1-27697424	1	27697424	27450059	1.02	365	0.49	T	212	C	153	Zm00001d028240	GO:0003735,GO:0005622,GO:0005840,GO:0006412,GO:0015934	GAAGGTGACCAAGTTCATGCTCTAAACGAAAGAAATGGCTTC	GAAGGTCGGAGTCAACGGATTCTAAACGAAAGAAATGGCTTT	CGCTATCAGATTCACCAGCA
Chr1-27836587	1	27836587	27589230	1.02	286	0.47	T	175	G	111	Zm00001d028244	GO:0004672,GO:0004674,GO:0005524,GO:0005529,GO:0006468,GO:0048544,GO:0005529	GAAGGTGACCAAGTTCATGCTCACTATCACAGTGGGTGGACT	GAAGGTCGGAGTCAACGGATTCACTATCACAGTGGGTGGACG	GGTTCATCCCAGACGGTAGA
Chr1-27995315	1	27995315	27747967	1.02	332	0.49	T	188	C	144	Zm00001d028249	-	GAAGGTGACCAAGTTCATGCTCTGAGTCCTGATGAATGGGCT	GAAGGTCGGAGTCAACGGATTCTGAGTCCTGATGAATGGGCC	CATCATGGAAACATTTCTTATTCG
Chr1-28091735	1	28091735	27844407	1.02	152	0.47	G	93	A	59	Zm00001d028256	-	GAAGGTGACCAAGTTCATGCTTATGGGGTCTGGGGGATTTCA	GAAGGTCGGAGTCAACGGATTTATGGGGTCTGGGGGATTTCG	CCGAGGATGGACTCTTCAAA
Chr1-28103837	1	28103837	27856509	1.02	347	0.49	G	200	A	147	Zm00001d028257	GO:0005942,GO:0006457,GO:0007165,GO:0031072,GO:0046934,GO:0051082,GO:0005942,GO:0006457,GO:0007165,GO:0031072,GO:0046934,GO:0051082	GAAGGTGACCAAGTTCATGCTGGGAGTTGGACTATGTTCGAA	GAAGGTCGGAGTCAACGGATTGGGAGTTGGACTATGTTCGAG	ACAAAGCAGCCCAATTCAAC
Chr1-28483137	1	28483137	28235814	1.02	121	0.41	C	86	A	35	Zm00001d028263	-	GAAGGTGACCAAGTTCATGCTAGCTCACATCCTTTACTGGCC	GAAGGTCGGAGTCAACGGATTAGCTCACATCCTTTACTGGCA	CTGTGCAAGTGTGGTCGAAT
Chr1-28577754	1	28577754	28330534	1.02	100	0.45	G	65	A	35	Zm00001d028264	-	GAAGGTGACCAAGTTCATGCTGCTGAACCCAGGTGGGGGTGG	GAAGGTCGGAGTCAACGGATTGCTGAACCCAGGTGGGGGTGA	CGTCGCAATGGATCCTAATC
Chr1-28613542	1	28613542	28366322	1.02	325	0.47	C	200	A	125	Zm00001d028265	GO:0000156,GO:0000160,GO:0006355,GO:0000156,GO:0000160,GO:0006355,GO:0000156,GO:0000160,GO:0006355,GO:0000156,GO:0000160,GO:0006355	GAAGGTGACCAAGTTCATGCTGAATATTCCTTATGTGGTTAC	GAAGGTCGGAGTCAACGGATTGAATATTCCTTATGTGGTTAA	GTGGATTTTTGGCCTGAGAA
Chr1-28638879	1	28638879	28391661	1.02	364	0.49	T	201	C	163	Zm00001d028267	GO:0003824,GO:0005992,GO:0008152,GO:0003824,GO:0005992	GAAGGTGACCAAGTTCATGCTGAAGGGAACGCTCCTTCCTAC	GAAGGTCGGAGTCAACGGATTGAAGGGAACGCTCCTTCCTAT	CAAGTACTACCTCGACGACGC
Chr1-28640142	1	28640142	28392924	1.02	362	0.48	G	213	A	149	Zm00001d028267	GO:0003824,GO:0005992,GO:0008152,GO:0003824,GO:0005992	GAAGGTGACCAAGTTCATGCTAGCTTCCTGAAGGTCAGGTCG	GAAGGTCGGAGTCAACGGATTAGCTTCCTGAAGGTCAGGTCA	TAAGCACTTCCGCTACGTGA
Chr1-28642110	1	28642110	28394892	1.02	345	0.5	A	181	G	164	Zm00001d028267	GO:0003824,GO:0005992,GO:0008152,GO:0003824,GO:0005992	GAAGGTGACCAAGTTCATGCTAAGCAGCCACCTGTGAGTGAG	GAAGGTCGGAGTCAACGGATTAAGCAGCCACCTGTGAGTGAA	TGCTAGTCTCTGAGCCGTCA
Chr1-28997038	1	28997038	28749920	1.02	333	0.43	G	230	A	103	Zm00001d028279	-	GAAGGTGACCAAGTTCATGCTCAGGCGCGCCGCAATCTCAAA	GAAGGTCGGAGTCAACGGATTCAGGCGCGCCGCAATCTCAAG	AAGCAATCATCAAACAGGGC
Chr1-29165143	1	29165143	28901211	1.02	145	0.47	C	89	T	56	Zm00001d028284	-	GAAGGTGACCAAGTTCATGCTCTCCATATGTCCGCGGTGTAT	GAAGGTCGGAGTCAACGGATTCTCCATATGTCCGCGGTGTAC	GGCCGTATACATGAGGCTGA
Chr1-29509406	1	29509406	29231743	1.02	345	0.47	T	217	C	128	Zm00001d028296	-	GAAGGTGACCAAGTTCATGCTCGCTTCCGGTACGCGGGATGT	GAAGGTCGGAGTCAACGGATTCGCTTCCGGTACGCGGGATGC	CGTTGTCCATCTCCCTCTTG
Chr1-29517753	1	29517753	29240090	1.03	147	0.47	C	91	T	56	Zm00001d028297	GO:0005634,GO:0030528,GO:0045449,GO:0005634,GO:0030528,GO:0045449,GO:0005634,GO:0030528,GO:0045449,GO:0005634,GO:0030528,GO:0045449,GO:0005634,GO:0030528,GO:0045449,GO:0005634,GO:0030528,GO:0045449	GAAGGTGACCAAGTTCATGCTCGATCTGGTGGAGAAAATAGT	GAAGGTCGGAGTCAACGGATTCGATCTGGTGGAGAAAATAGC	CGTTGTCACGAATCTCAAGC
Chr1-29957717	1	29957717	29680120	1.03	343	0.49	T	189	A	154	Zm00001d028307	-	GAAGGTGACCAAGTTCATGCTAATGTAAGAACAGCGCGCCAA	GAAGGTCGGAGTCAACGGATTAATGTAAGAACAGCGCGCCAT	GCTAAATTTCTAGTGCGCGG
Chr1-30563076	1	30563076	30285486	1.03	175	0.46	T	112	C	63	Zm00001d028319	GO:0004672,GO:0004674,GO:0005524,GO:0006468,GO:0016020,GO:0004672,GO:0004674,GO:0005524,GO:0006468	GAAGGTGACCAAGTTCATGCTTAACGGATCTGGCGCCGTCGT	GAAGGTCGGAGTCAACGGATTTAACGGATCTGGCGCCGTCGC	CCAAACAAGCAGCATAGCAA
Chr1-30613473	1	30613473	30335883	1.03	140	0.46	C	89	A	51	-		GAAGGTGACCAAGTTCATGCTCAGACCTAGTTCGTTATACTA	GAAGGTCGGAGTCAACGGATTCAGACCTAGTTCGTTATACTC	AACGCTTATCCCGTAAGGCT
Chr1-31208939	1	31208939	30901566	1.03	366	0.43	C	252	G	114	Zm00001d028339	-	GAAGGTGACCAAGTTCATGCTGAGAACAGGCTATACTCCTTG	GAAGGTCGGAGTCAACGGATTGAGAACAGGCTATACTCCTTC	ACAAGTCGGGCCTAAAGGAT
Chr1-31549030	1	31549030	31241729	1.03	106	0.44	T	72	C	34	Zm00001d028348	GO:0004601,GO:0006979,GO:0020037,GO:0055114,GO:0004601,GO:0006979,GO:0020037,GO:0055114	GAAGGTGACCAAGTTCATGCTACGGACCTTTAGTACATGTAT	GAAGGTCGGAGTCAACGGATTACGGACCTTTAGTACATGTAC	CGCCGATCGATTTATTTGTC
Chr1-31746008	1	31746008	31438616	1.03	318	0.46	T	204	C	114	Zm00001d028354	GO:0005215,GO:0006857,GO:0016020,GO:0005215,GO:0006857,GO:0016020	GAAGGTGACCAAGTTCATGCTGTATGATGGAGCTTATATAGT	GAAGGTCGGAGTCAACGGATTGTATGATGGAGCTTATATAGC	ACAATATTTCTTGGTGGGCG
Chr1-32294909	1	32294909	31987345	1.03	347	0.43	G	240	T	107	Zm00001d028367	GO:0016787	GAAGGTGACCAAGTTCATGCTACCGCAGTGTTGCCATGGGCT	GAAGGTCGGAGTCAACGGATTACCGCAGTGTTGCCATGGGCG	ACTGGTTGTGAGTCCCCTTG
Chr1-32325251	1	32325251	32017695	1.03	292	0.43	A	199	G	93	Zm00001d028368	GO:0016787,GO:0016787	GAAGGTGACCAAGTTCATGCTGCGACTGGGGCCGAAAGGGCA	GAAGGTCGGAGTCAACGGATTGCGACTGGGGCCGAAAGGGCG	GCAGGTTACAGCTCACAACG
Chr1-32326228	1	32326228	32018672	1.03	362	0.42	C	255	T	107	Zm00001d028368	GO:0016787,GO:0016787	GAAGGTGACCAAGTTCATGCTAAGATCGACAGCCGGTTCATT	GAAGGTCGGAGTCAACGGATTAAGATCGACAGCCGGTTCATC	CGCATGCCTAATCTGTTCCT
Chr1-32327380	1	32327380	32019824	1.03	368	0.46	C	236	T	132	Zm00001d028368	GO:0016787,GO:0016787	GAAGGTGACCAAGTTCATGCTCGTACGTATAAATTCTCGAGT	GAAGGTCGGAGTCAACGGATTCGTACGTATAAATTCTCGAGC	AATAGTACCGGACGGCAGTG
Chr1-32327606	1	32327606	32020050	1.03	366	0.45	A	241	G	125	Zm00001d028368	GO:0016787,GO:0016787	GAAGGTGACCAAGTTCATGCTTGGACAGCGGCCGAGCATAGG	GAAGGTCGGAGTCAACGGATTTGGACAGCGGCCGAGCATAGA	ACATCGCTTGATTGCATACG
Chr1-32354712	1	32354712	32047156	1.03	171	0.46	G	109	A	62	-		GAAGGTGACCAAGTTCATGCTCCTCTTCACTGTCTACTACTG	GAAGGTCGGAGTCAACGGATTCCTCTTCACTGTCTACTACTA	GTGATGATGCTGGAATGGTG
Chr1-32431390	1	32431390	32123834	1.03	191	0.4	C	139	G	52	-		GAAGGTGACCAAGTTCATGCTTTGTTTGTGCTCAGCGTACCC	GAAGGTCGGAGTCAACGGATTTTGTTTGTGCTCAGCGTACCG	AATCAAGCACCACACAGTGC
Chr1-32691872	1	32691872	32384324	1.03	292	0.44	C	196	G	96	Zm00001d028380	GO:0003677	GAAGGTGACCAAGTTCATGCTGATGCATATGAGAGGGGCTCG	GAAGGTCGGAGTCAACGGATTGATGCATATGAGAGGGGCTCC	ATCTTATACTCGGCCCCAGG
Chr1-32806984	1	32806984	32499440	1.03	271	0.44	A	184	C	87	Zm00001d028384	GO:0003735,GO:0005622,GO:0005840,GO:0006412,GO:0030529,GO:0042254,GO:0003735,GO:0005622,GO:0005840,GO:0006412,GO:0030529,GO:0042254,GO:0003735,GO:0005622,GO:0005840,GO:0006412,GO:0030529,GO:0042254,GO:0003735,GO:0005622,GO:0005840,GO:0006412,GO:0030529,GO:0042254	GAAGGTGACCAAGTTCATGCTGCATCCGCCTAGGACGAATAA	GAAGGTCGGAGTCAACGGATTGCATCCGCCTAGGACGAATAC	ATAGCAGGGGCGGATCTAGT
Chr1-32857742	1	32857742	32550198	1.03	201	0.47	A	126	G	75	Zm00001d028386	GO:0004672,GO:0004674,GO:0005524,GO:0006468,GO:0042309,GO:0050825,GO:0050826,GO:0004672,GO:0005524,GO:0006468,GO:0042309,GO:0050825,GO:0050826	GAAGGTGACCAAGTTCATGCTAACATGTGAATTACCGGCGGA	GAAGGTCGGAGTCAACGGATTAACATGTGAATTACCGGCGGG	GAGGAGTACCTGCGAGAACG
Chr1-33147847	1	33147847	32840315	1.03	290	0.5	T	159	C	131	Zm00001d028392	GO:0003779,GO:0005622,GO:0003779,GO:0005622	GAAGGTGACCAAGTTCATGCTAGAGGTGGACGTTTCATTAGT	GAAGGTCGGAGTCAACGGATTAGAGGTGGACGTTTCATTAGC	TGTGTGCTGTGCTTCTCTCTTT
Chr1-33149614	1	33149614	32842082	1.03	139	0.48	C	84	G	55	Zm00001d028392	GO:0003779,GO:0005622,GO:0003779,GO:0005622	GAAGGTGACCAAGTTCATGCTCGTTTTTGGACCTGATCGTTG	GAAGGTCGGAGTCAACGGATTCGTTTTTGGACCTGATCGTTC	CCGCTAAACATGGGAAACTG
Chr1-33442214	1	33442214	33103635	1.03	354	0.45	C	233	T	121	Zm00001d028397	GO:0000062,GO:0000062,GO:0000062	GAAGGTGACCAAGTTCATGCTAGGGCTGCCGAAGGATGACCC	GAAGGTCGGAGTCAACGGATTAGGGCTGCCGAAGGATGACCT	GCAACCTTGAGGAGACCTTG
Chr1-33451689	1	33451689	33113110	1.03	317	0.48	G	189	C	128	Zm00001d028398	GO:0004553,GO:0005975,GO:0006520,GO:0008483,GO:0004553,GO:0005975,GO:0006520,GO:0008483	GAAGGTGACCAAGTTCATGCTCGTGGCCTGGGGTTTCTCGTC	GAAGGTCGGAGTCAACGGATTCGTGGCCTGGGGTTTCTCGTG	GAGGTAGAAAGGGGGAGTGC
Chr1-33453570	1	33453570	33114991	1.03	351	0.41	T	249	G	102	Zm00001d028398	GO:0004553,GO:0005975,GO:0006520,GO:0008483,GO:0004553,GO:0005975,GO:0006520,GO:0008483	GAAGGTGACCAAGTTCATGCTGCCAAGGACTTCCCGATCGGT	GAAGGTCGGAGTCAACGGATTGCCAAGGACTTCCCGATCGGG	ACTTGAGCTCGTCCTCGAAC
Chr1-33546247	1	33546247	33207670	1.03	110	0.48	C	66	T	44	Zm00001d028399	GO:0003677,GO:0004879,GO:0005634,GO:0006355	GAAGGTGACCAAGTTCATGCTGGATTGTTTACCTCTGACTCT	GAAGGTCGGAGTCAACGGATTGGATTGTTTACCTCTGACTCC	GCCCCTTCTCTTTGCTTCTT
Chr1-33789155	1	33789155	33450627	1.03	306	0.5	T	159	G	147	Zm00001d028408	-	GAAGGTGACCAAGTTCATGCTTTTCAGTTCCCAGATTCACAT	GAAGGTCGGAGTCAACGGATTTTTCAGTTCCCAGATTCACAG	TACGTCGACACTGTTGTCCC
Chr1-33852215	1	33852215	33513687	1.03	342	0.47	G	216	C	126	Zm00001d028410	GO:0004553,GO:0005975	GAAGGTGACCAAGTTCATGCTAGCGCGTAGTCAAGCTGCACC	GAAGGTCGGAGTCAACGGATTAGCGCGTAGTCAAGCTGCACG	CTGGACTACCATGCCAGGAC
Chr1-34145266	1	34145266	33806751	1.03	312	0.5	A	166	G	146	Zm00001d028415	-	GAAGGTGACCAAGTTCATGCTGCGCATGCCGACCCTGAACTG	GAAGGTCGGAGTCAACGGATTGCGCATGCCGACCCTGAACTA	TTTACAAACAGGGCATGCAG
Chr1-34145668	1	34145668	33807153	1.03	341	0.49	A	198	C	143	Zm00001d028415	-	GAAGGTGACCAAGTTCATGCTGCATCCTCAGCCGGTAATTTA	GAAGGTCGGAGTCAACGGATTGCATCCTCAGCCGGTAATTTC	GCCCTCCTCCAAGTACACAA
Chr1-34217120	1	34217120	33857677	1.03	351	0.42	A	247	G	104	Zm00001d028417	-	GAAGGTGACCAAGTTCATGCTGTGTCAAGCAATCCCAAGGGG	GAAGGTCGGAGTCAACGGATTGTGTCAAGCAATCCCAAGGGA	ATGTGAGCCAAATGCTGATG
Chr1-34508457	1	34508457	34134232	1.03	219	0.5	C	117	T	102	-		GAAGGTGACCAAGTTCATGCTCCGGCACGCCTCTATCACCTC	GAAGGTCGGAGTCAACGGATTCCGGCACGCCTCTATCACCTT	GGTGGCGTAATTGCTATGGT
Chr1-34510056	1	34510056	34135831	1.03	233	0.5	A	122	G	111	Zm00001d028422	-	GAAGGTGACCAAGTTCATGCTGGCTATGTGCCTGACACCACG	GAAGGTCGGAGTCAACGGATTGGCTATGTGCCTGACACCACA	ACAACATGGCAGTCCTCACA
Chr1-34709999	1	34709999	34335807	1.03	358	0.5	C	185	T	173	Zm00001d028429	-	GAAGGTGACCAAGTTCATGCTCGATTGCCATGTTGTCTACTT	GAAGGTCGGAGTCAACGGATTCGATTGCCATGTTGTCTACTC	CAGTTCAAACTCCAGCCACA
Chr1-34710025	1	34710025	34335833	1.03	360	0.49	A	201	G	159	Zm00001d028429	-	GAAGGTGACCAAGTTCATGCTGTCTCAGAAAGTGGTGGGGCA	GAAGGTCGGAGTCAACGGATTGTCTCAGAAAGTGGTGGGGCG	AGCCCAAAGAAAGGTGAGGT
Chr1-34979561	1	34979561	34605336	1.03	174	0.42	T	121	C	53	Zm00001d028438	GO:0005086,GO:0005488,GO:0005622,GO:0032012	GAAGGTGACCAAGTTCATGCTTCTGTTCCTAATGTGCTGATT	GAAGGTCGGAGTCAACGGATTTCTGTTCCTAATGTGCTGATC	AGCCTAACACACCCAACTCG
Chr1-35713118	1	35713118	35943716	1.03	161	0.4	G	117	T	44	Zm00001d028463	-	GAAGGTGACCAAGTTCATGCTGGCCATTTCATTCGCCTCCCT	GAAGGTCGGAGTCAACGGATTGGCCATTTCATTCGCCTCCCG	TTTTTCCCAAGCGTGAAACT
Chr1-36142443	1	36142443	35514370	1.03	268	0.5	G	136	A	132	Zm00001d028474	GO:0004553,GO:0005529,GO:0005975,GO:0004553,GO:0005975,GO:0004553,GO:0005529,GO:0005975	GAAGGTGACCAAGTTCATGCTCGTACGGGGCGCCCGGAAAGG	GAAGGTCGGAGTCAACGGATTCGTACGGGGCGCCCGGAAAGA	AGCAGAGAGGCATTTGATCG
Chr1-36676041	1	36676041	34980760	1.03	187	0.46	C	121	A	66	Zm00001d028485	-	GAAGGTGACCAAGTTCATGCTAGACTTGTCAAATGTAGAACA	GAAGGTCGGAGTCAACGGATTAGACTTGTCAAATGTAGAACC	ACAGCATATCCAGCCAGTCC
Chr1-36684347	1	36684347	34972454	1.03	337	0.49	T	189	C	148	Zm00001d028485	-	GAAGGTGACCAAGTTCATGCTCTCATGAGTACCTTGTATCGT	GAAGGTCGGAGTCAACGGATTCTCATGAGTACCTTGTATCGC	GAGAGAGATGTTCCTAACAGCCA
Chr1-36898646	1	36898646	36500998	1.03	265	0.44	G	178	A	87	Zm00001d028493	-	GAAGGTGACCAAGTTCATGCTAGCTCCCAGAGGGTCCATAGG	GAAGGTCGGAGTCAACGGATTAGCTCCCAGAGGGTCCATAGA	CCGTACGGACTCTTCCATGA
Chr1-37501101	1	37501101	37078087	1.03	315	0.43	A	215	G	100	-		GAAGGTGACCAAGTTCATGCTTGACGTGACGATCATCACTTG	GAAGGTCGGAGTCAACGGATTTGACGTGACGATCATCACTTA	CTGCTGCTGTTTGTTTGCTC
Chr1-37581112	1	37581112	37158101	1.03	336	0.5	G	173	C	163	Zm00001d028511	GO:0005488,GO:0006886,GO:0008565,GO:0005488,GO:0006886,GO:0008565,GO:0005488,GO:0005488	GAAGGTGACCAAGTTCATGCTAGGGCACTCAGTATTGGCTGC	GAAGGTCGGAGTCAACGGATTAGGGCACTCAGTATTGGCTGG	CTTTGCCCAAGTGGTGGTAT
Chr1-38047330	1	38047330	37624442	1.03	153	0.49	T	88	C	65	Zm00001d028522	GO:0009269,GO:0009269	GAAGGTGACCAAGTTCATGCTGCCCGTAGTTAGTGGTAGACC	GAAGGTCGGAGTCAACGGATTGCCCGTAGTTAGTGGTAGACT	TTACAAACTCCGTTTTGCCC
Chr1-38047410	1	38047410	37624522	1.03	159	0.49	T	92	G	67	Zm00001d028522	GO:0009269,GO:0009269	GAAGGTGACCAAGTTCATGCTGGTGGTTGATATTTCTCACTG	GAAGGTCGGAGTCAACGGATTGGTGGTTGATATTTCTCACTT	GTCCGCATTACAAACTCCGT
Chr1-38581787	1	38581787	38158896	1.03	161	0.5	T	87	C	74	-		GAAGGTGACCAAGTTCATGCTTATGGTTCTGGCGCGTCCCAC	GAAGGTCGGAGTCAACGGATTTATGGTTCTGGCGCGTCCCAT	GCTTGACCAAGTGCTGTGAA
Chr1-38912814	1	38912814	38489926	1.03	353	0.4	C	257	T	96	Zm00001d028546	GO:0005488,GO:0005488	GAAGGTGACCAAGTTCATGCTATGAACTCGAGGCCATCAGTC	GAAGGTCGGAGTCAACGGATTATGAACTCGAGGCCATCAGTT	AGTTCATGCCTCCAAAATGG
Chr1-38916408	1	38916408	38493520	1.03	351	0.4	C	255	T	96	Zm00001d028548	-	GAAGGTGACCAAGTTCATGCTGGTGGACAACCAGTGTGGTTC	GAAGGTCGGAGTCAACGGATTGGTGGACAACCAGTGTGGTTT	CGTCTCTACTCACGAACGCA
Chr1-38969307	1	38969307	38546422	1.03	146	0.48	T	89	C	57	Zm00001d028549	-	GAAGGTGACCAAGTTCATGCTCATTACGGGGTTCAGAGGGTT	GAAGGTCGGAGTCAACGGATTCATTACGGGGTTCAGAGGGTC	TACTGCACAATCCATCCGAA
Chr1-39099919	1	39099919	38677038	1.03	355	0.43	A	243	T	112	Zm00001d028558	-	GAAGGTGACCAAGTTCATGCTTTTTTGAGCCTCTCCGAGAAA	GAAGGTCGGAGTCAACGGATTTTTTTGAGCCTCTCCGAGAAT	TGTCCTGTCTGATCCGTTGA
Chr1-39104944	1	39104944	38682063	1.03	297	0.5	T	158	G	139	Zm00001d028558	-	GAAGGTGACCAAGTTCATGCTGCAAGGGAAAGGCTGGCTGGT	GAAGGTCGGAGTCAACGGATTGCAAGGGAAAGGCTGGCTGGG	CAGCAAGTCAGCAGCCATAA
Chr1-39214924	1	39214924	38792047	1.03	294	0.44	T	199	A	95	-		GAAGGTGACCAAGTTCATGCTGCACGCGTGCGCTGTGGAGTT	GAAGGTCGGAGTCAACGGATTGCACGCGTGCGCTGTGGAGTA	TGCACACAACGGGAGTACAT
Chr1-39239377	1	39239377	38816500	1.03	103	0.47	C	64	G	39	Zm00001d028565	-	GAAGGTGACCAAGTTCATGCTCATGACTACTCGTCACGTACC	GAAGGTCGGAGTCAACGGATTCATGACTACTCGTCACGTACG	TTTACAACACAGCTACGCGG
Chr1-39403275	1	39403275	38980487	1.03	314	0.47	A	196	G	118	Zm00001d028569	-	GAAGGTGACCAAGTTCATGCTCATGAGATAAATACATCCACG	GAAGGTCGGAGTCAACGGATTCATGAGATAAATACATCCACA	CTTATGCGACGATCCAGTGA
Chr1-39418420	1	39418420	38995632	1.03	365	0.49	C	204	T	161	Zm00001d028571	GO:0009058,GO:0009058	GAAGGTGACCAAGTTCATGCTCCAGGAACTTCAGAACGCCTT	GAAGGTCGGAGTCAACGGATTCCAGGAACTTCAGAACGCCTC	TGCCATGGACCATAGAATGA
Chr1-39461334	1	39461334	39038546	1.03	367	0.5	G	191	A	176	Zm00001d028572	GO:0005249,GO:0006813,GO:0016021	GAAGGTGACCAAGTTCATGCTGGTTACACTTGCAGACAAACA	GAAGGTCGGAGTCAACGGATTGGTTACACTTGCAGACAAACG	TGATCCGGGAGTAAATCTGG
Chr1-39490962	1	39490962	39068175	1.03	365	0.48	C	221	T	144	Zm00001d028574	GO:0003824,GO:0004722,GO:0006470,GO:0008287,GO:0003824	GAAGGTGACCAAGTTCATGCTGGGTCGGAGATCACGAACGGC	GAAGGTCGGAGTCAACGGATTGGGTCGGAGATCACGAACGGT	TCAAGTTCGCATGAATGATGA
Chr1-39491741	1	39491741	39068954	1.03	228	0.45	A	149	C	79	Zm00001d028574	GO:0003824,GO:0004722,GO:0006470,GO:0008287,GO:0003824	GAAGGTGACCAAGTTCATGCTTGAACTCCGGACGGGCGGTCA	GAAGGTCGGAGTCAACGGATTTGAACTCCGGACGGGCGGTCC	ATGAGGAAGACGCGGTTG
Chr1-39593048	1	39593048	39170480	1.03	268	0.44	A	182	T	86	Zm00001d028576	-	GAAGGTGACCAAGTTCATGCTTATCCGAAAGTCACGTTTTGA	GAAGGTCGGAGTCAACGGATTTATCCGAAAGTCACGTTTTGT	AAGACGGGCACGATATGAAA
Chr1-40164430	1	40164430	39741889	1.03	145	0.48	G	88	A	57	Zm00001d028593	GO:0005515,GO:0008270,GO:0005515,GO:0008270,GO:0005515,GO:0008270	GAAGGTGACCAAGTTCATGCTGATGGGCCATCTCAGCTATCG	GAAGGTCGGAGTCAACGGATTGATGGGCCATCTCAGCTATCA	ACTTTTCAAGCGACCACACC
Chr1-40249064	1	40249064	39826623	1.03	294	0.5	G	149	A	145	Zm00001d028596	-	GAAGGTGACCAAGTTCATGCTACTATAAGCCTGTTTTGTGGA	GAAGGTCGGAGTCAACGGATTACTATAAGCCTGTTTTGTGGG	GCTGTCAGTGTCTCTCGTGC
Chr1-40781648	1	40781648	40359287	1.03	367	0.44	C	246	T	121	Zm00001d028612	-	GAAGGTGACCAAGTTCATGCTCTGCGGAGCATCAGTACACTC	GAAGGTCGGAGTCAACGGATTCTGCGGAGCATCAGTACACTT	GCATATGATGGAACCTGGCT
Chr1-41017181	1	41017181	40594822	1.03	317	0.45	T	209	A	108	Zm00001d028619	GO:0008270,GO:0008270,GO:0005247,GO:0006821,GO:0008270,GO:0016020,GO:0055085,GO:0008270	GAAGGTGACCAAGTTCATGCTCTACTCGAGATCGACGAGACT	GAAGGTCGGAGTCAACGGATTCTACTCGAGATCGACGAGACA	CATCGCCTCGAACTCCAC
Chr1-41457016	1	41457016	41031744	1.03	367	0.41	T	260	C	107	Zm00001d028631	-	GAAGGTGACCAAGTTCATGCTGCTCTTCACGCGCTGCAAAAT	GAAGGTCGGAGTCAACGGATTGCTCTTCACGCGCTGCAAAAC	AACCCACTTGCAAGGTTCAC
Chr1-41457112	1	41457112	41031840	1.03	365	0.49	G	204	A	161	Zm00001d028631	-	GAAGGTGACCAAGTTCATGCTGGTTGTCAACCGTAACCGCTA	GAAGGTCGGAGTCAACGGATTGGTTGTCAACCGTAACCGCTG	CCAAAGTGCCTCAAGGAGAC
Chr1-41591550	1	41591550	41166329	1.03	184	0.41	G	131	A	53	Zm00001d028642	-	GAAGGTGACCAAGTTCATGCTACTGAATTGTCATTGGCGAAA	GAAGGTCGGAGTCAACGGATTACTGAATTGTCATTGGCGAAG	ACGCACCCTGTTAACCTCAC
Chr1-41698603	1	41698603	41273464	1.03	355	0.5	A	179	G	176	-		GAAGGTGACCAAGTTCATGCTTAGCTTGCGGGGGGAGACACA	GAAGGTCGGAGTCAACGGATTTAGCTTGCGGGGGGAGACACG	GGCCAACTACCAGAATGCTT
Chr1-41795969	1	41795969	41370830	1.03	184	0.5	C	98	T	86	Zm00001d028649	-	GAAGGTGACCAAGTTCATGCTCGCTGTGCTCGCCTATTTCGC	GAAGGTCGGAGTCAACGGATTCGCTGTGCTCGCCTATTTCGT	GAGCTCGACCTCTTTCGTTG
Chr1-42438085	1	42438085	42013670	1.03	287	0.5	T	154	C	133	Zm00001d028668	GO:0005515,GO:0008270	GAAGGTGACCAAGTTCATGCTGTTCTCCAGTCTTTAACGATT	GAAGGTCGGAGTCAACGGATTGTTCTCCAGTCTTTAACGATC	CCTGCTCGTTTTCTGGGTAA
Chr1-42791365	1	42791365	42366966	1.03	272	0.47	C	168	A	104	Zm00001d028680	GO:0003677,GO:0003918,GO:0005524,GO:0005694,GO:0006265	GAAGGTGACCAAGTTCATGCTGATTTCAAGAGGATGTACGCA	GAAGGTCGGAGTCAACGGATTGATTTCAAGAGGATGTACGCC	GGCGCACAGGTAGGTTTATT
Chr1-43288276	1	43288276	42911868	1.03	332	0.43	T	230	G	102	Zm00001d028690	-	GAAGGTGACCAAGTTCATGCTCTGACTTTTCAGAAGCTGTCT	GAAGGTCGGAGTCAACGGATTCTGACTTTTCAGAAGCTGTCG	GCACCCAAGAGACTCTGTCC
Chr1-43290063	1	43290063	42913655	1.03	323	0.46	G	209	C	114	Zm00001d028690	-	GAAGGTGACCAAGTTCATGCTTTTATCGTAGAAATGGCTGCG	GAAGGTCGGAGTCAACGGATTTTTATCGTAGAAATGGCTGCC	TGGGAGATTGCCTAACTTGG
Chr1-43290354	1	43290354	42913946	1.03	148	0.5	A	80	G	68	Zm00001d028690	-	GAAGGTGACCAAGTTCATGCTGATGGTAACTGTAAATCCAGA	GAAGGTCGGAGTCAACGGATTGATGGTAACTGTAAATCCAGG	TACTGCGCTATCCATGACCA
Chr1-43290462	1	43290462	42914054	1.03	116	0.5	G	63	A	53	Zm00001d028690	-	GAAGGTGACCAAGTTCATGCTTTAAATAGCACCCCGTTGCCG	GAAGGTCGGAGTCAACGGATTTTAAATAGCACCCCGTTGCCA	GGGAATCCCTGACACTCAGA
Chr1-43645876	1	43645876	43269482	1.03	196	0.4	G	142	A	54	-		GAAGGTGACCAAGTTCATGCTTAGTCTTCCAGGTAAGGGCAG	GAAGGTCGGAGTCAACGGATTTAGTCTTCCAGGTAAGGGCAA	TGTTGCGAAATGGTTGTCAT
Chr1-43726700	1	43726700	43350219	1.03	310	0.44	C	210	T	100	Zm00001d028705	GO:0003677,GO:0003824,GO:0003918,GO:0005524,GO:0005694,GO:0006259,GO:0006265,GO:0003677,GO:0003824,GO:0003918,GO:0005524,GO:0005694,GO:0006259,GO:0006265	GAAGGTGACCAAGTTCATGCTTACAGAGTGCCGGAGCAGTGC	GAAGGTCGGAGTCAACGGATTTACAGAGTGCCGGAGCAGTGT	CTGAGGGCCTGTATCTCAGC
Chr1-43726851	1	43726851	43350370	1.03	266	0.41	T	189	G	77	Zm00001d028705	GO:0003677,GO:0003824,GO:0003918,GO:0005524,GO:0005694,GO:0006259,GO:0006265,GO:0003677,GO:0003824,GO:0003918,GO:0005524,GO:0005694,GO:0006259,GO:0006265	GAAGGTGACCAAGTTCATGCTAGGCCCTCAGTTCCTTCGGGT	GAAGGTCGGAGTCAACGGATTAGGCCCTCAGTTCCTTCGGGG	GAACAAAGTGACGCGAACAA
Chr1-43903993	1	43903993	43527520	1.03	301	0.49	C	173	T	128	Zm00001d028709	GO:0004096,GO:0004601,GO:0006979,GO:0020037,GO:0055114,GO:0004601,GO:0006979,GO:0020037,GO:0055114	GAAGGTGACCAAGTTCATGCTATGCTTAAATAGACCCTATCC	GAAGGTCGGAGTCAACGGATTATGCTTAAATAGACCCTATCT	GGTCCCACAATTCAAGCCTA
Chr1-43904165	1	43904165	43527692	1.03	366	0.47	A	230	G	136	Zm00001d028709	GO:0004096,GO:0004601,GO:0006979,GO:0020037,GO:0055114,GO:0004601,GO:0006979,GO:0020037,GO:0055114	GAAGGTGACCAAGTTCATGCTATGCTGTATGCAACTGAAACG	GAAGGTCGGAGTCAACGGATTATGCTGTATGCAACTGAAACA	CCGAACCAACGGAAACTAGA
Chr1-44014719	1	44014719	43638219	1.03	209	0.43	G	143	T	66	Zm00001d028714	GO:0003676,GO:0003676	GAAGGTGACCAAGTTCATGCTTCGATCAGTACGAGTGGGGTG	GAAGGTCGGAGTCAACGGATTTCGATCAGTACGAGTGGGGTT	CTGTCCCTGTTCTCTGCCAT
Chr1-44539410	1	44539410	44162987	1.03	195	0.43	T	133	G	62	Zm00001d028731	GO:0003824,GO:0016020,GO:0003824,GO:0016020	GAAGGTGACCAAGTTCATGCTTGCGCCCTCGGCGTGTTATTG	GAAGGTCGGAGTCAACGGATTTGCGCCCTCGGCGTGTTATTT	GATTCCAATTGCAAGGTTGG
Chr1-44978181	1	44978181	44600707	1.03	196	0.46	G	124	C	72	Zm00001d028742	GO:0006629,GO:0016491,GO:0055114	GAAGGTGACCAAGTTCATGCTAGTGAGGGTATAATTCTTTCC	GAAGGTCGGAGTCAACGGATTAGTGAGGGTATAATTCTTTCG	CGGTTCTGGTTTCTTTGTCC
Chr1-45276604	1	45276604	44899207	1.03	211	0.5	G	114	A	97	Zm00001d028749	-	GAAGGTGACCAAGTTCATGCTCAGACCCTCAAGTTGGTTTGG	GAAGGTCGGAGTCAACGGATTCAGACCCTCAAGTTGGTTTGA	CTCATGAATGCCCGTTGTTA
Chr1-45727628	1	45727628	45313521	1.03	351	0.5	G	176	T	175	Zm00001d028759	-	GAAGGTGACCAAGTTCATGCTTGCCTTTGCCACACGCAGTTT	GAAGGTCGGAGTCAACGGATTTGCCTTTGCCACACGCAGTTG	GCAACAAGATGGGGCTAGAG
Chr1-46010791	1	46010791	45596695	1.03	120	0.41	T	86	C	34	Zm00001d028769	GO:0005515	GAAGGTGACCAAGTTCATGCTTTAAGGGTAGACTGCGCAGGT	GAAGGTCGGAGTCAACGGATTTTAAGGGTAGACTGCGCAGGC	CTCTCTTCTGACCGGAGGTG
Chr1-46017944	1	46017944	45603848	1.03	159	0.49	C	91	T	68	Zm00001d028771	GO:0003677,GO:0003824,GO:0003918,GO:0005524,GO:0005694,GO:0006265,GO:0006464,GO:0008641	GAAGGTGACCAAGTTCATGCTATCTCTTTTTCACGGGACCCT	GAAGGTCGGAGTCAACGGATTATCTCTTTTTCACGGGACCCC	GAGGATGACAACGGGAAAGA
Chr1-46170234	1	46170234	45756140	1.03	366	0.44	G	247	A	119	Zm00001d028773	-	GAAGGTGACCAAGTTCATGCTAAATTACATTTGGCGGACTCG	GAAGGTCGGAGTCAACGGATTAAATTACATTTGGCGGACTCA	GCCATAGCCTTGTGGAAGTC
Chr1-46174971	1	46174971	45760879	1.03	121	0.48	T	71	C	50	Zm00001d028774	GO:0004672,GO:0004674,GO:0005524,GO:0006468,GO:0004672,GO:0004674,GO:0005524,GO:0006468	GAAGGTGACCAAGTTCATGCTCTGAGCCAGGGAAGAGATTTT	GAAGGTCGGAGTCAACGGATTCTGAGCCAGGGAAGAGATTTC	TTAATTATTCGCAGGACGCC
Chr1-46181545	1	46181545	45767453	1.03	360	0.48	T	214	A	146	Zm00001d028775	-	GAAGGTGACCAAGTTCATGCTCGAGATGGAACGGTCCTTCAA	GAAGGTCGGAGTCAACGGATTCGAGATGGAACGGTCCTTCAT	CAAGGCTTACAAGGGCACTC
Chr1-46181909	1	46181909	45767817	1.03	308	0.5	T	157	A	151	Zm00001d028775	-	GAAGGTGACCAAGTTCATGCTGAAAGAAAGGAACTTGCCTCA	GAAGGTCGGAGTCAACGGATTGAAAGAAAGGAACTTGCCTCT	TCAAGTACGCGAACCAGACC
Chr1-46182439	1	46182439	45768347	1.03	357	0.47	C	220	G	137	Zm00001d028775	-	GAAGGTGACCAAGTTCATGCTGCATTCTGTTACGGGCTTGGG	GAAGGTCGGAGTCAACGGATTGCATTCTGTTACGGGCTTGGC	GGATGTGCATTTCAGCTTCA
Chr1-46182488	1	46182488	45768396	1.03	355	0.46	C	227	T	128	Zm00001d028775	-	GAAGGTGACCAAGTTCATGCTTCCCAGTCCTTGTACTGCCGT	GAAGGTCGGAGTCAACGGATTTCCCAGTCCTTGTACTGCCGC	GGCAAATCGACACCATTTCT
Chr1-46183257	1	46183257	45769165	1.03	294	0.49	A	166	C	128	Zm00001d028775	-	GAAGGTGACCAAGTTCATGCTGCGACTCGTAGTACAGCGCCA	GAAGGTCGGAGTCAACGGATTGCGACTCGTAGTACAGCGCCC	GACCGAAGACCTTGGCATT
Chr1-46822070	1	46822070	46378317	1.03	367	0.48	T	222	C	145	Zm00001d028801	GO:0000166,GO:0005524,GO:0005737,GO:0016787,GO:0017111,GO:0030163	GAAGGTGACCAAGTTCATGCTTTCTCGCCCTGTTGTAGGTAT	GAAGGTCGGAGTCAACGGATTTTCTCGCCCTGTTGTAGGTAC	CTTGAATCAAAACCATCCAGC
Chr1-47150464	1	47150464	46694878	1.03	104	0.5	C	54	T	50	Zm00001d028810	GO:0006520,GO:0008483,GO:0009058,GO:0016769,GO:0030170	GAAGGTGACCAAGTTCATGCTCTCTCCAGACGGTCTAAAGGT	GAAGGTCGGAGTCAACGGATTCTCTCCAGACGGTCTAAAGGC	CACGTTGAATCCGAGTGATG
Chr1-47578787	1	47578787	47123261	1.03	320	0.42	T	224	A	96	Zm00001d028818	-	GAAGGTGACCAAGTTCATGCTAACTTCTATCTAACGAGGACT	GAAGGTCGGAGTCAACGGATTAACTTCTATCTAACGAGGACA	TAAACCCATCAGGAAGGCAG
Chr1-47588234	1	47588234	47132711	1.03	339	0.44	A	228	C	111	Zm00001d028818	-	GAAGGTGACCAAGTTCATGCTCAGATTCACTTTCGGTCAATA	GAAGGTCGGAGTCAACGGATTCAGATTCACTTTCGGTCAATC	TTTGGTGCCACGAGTCATAA
Chr1-47593773	1	47593773	47138250	1.03	316	0.43	C	217	G	99	Zm00001d028820	GO:0031072,GO:0031072,GO:0031072	GAAGGTGACCAAGTTCATGCTAGCGTACGTCGCTCGTACACG	GAAGGTCGGAGTCAACGGATTAGCGTACGTCGCTCGTACACC	TGGAGGACCTGCAGAAGATG
Chr1-47748729	1	47748729	47293209	1.03	272	0.48	G	160	A	112	Zm00001d028825	GO:0003824,GO:0003854,GO:0003978,GO:0005975,GO:0006012,GO:0006694,GO:0006813,GO:0008324,GO:0016857,GO:0044237,GO:0050662,GO:0003824,GO:0003854,GO:0003978,GO:0005975,GO:0006012,GO:0006694,GO:0006813,GO:0008324,GO:0009058,GO:0016857,GO:0044237,GO:0050662,GO:0003824,GO:0003854,GO:0003978,GO:0005975,GO:0006012,GO:0006694,GO:0006813,GO:0008324,GO:0009058,GO:0016857,GO:0044237,GO:0050662,GO:0003824,GO:…	GAAGGTGACCAAGTTCATGCTGCAGCGAGCCTCCTCCACTGA	GAAGGTCGGAGTCAACGGATTGCAGCGAGCCTCCTCCACTGG	TGCAGCTCTTCAACGAGAGA
Chr1-47748925	1	47748925	47293405	1.03	272	0.48	A	160	G	112	Zm00001d028825	GO:0003824,GO:0003854,GO:0003978,GO:0005975,GO:0006012,GO:0006694,GO:0006813,GO:0008324,GO:0016857,GO:0044237,GO:0050662,GO:0003824,GO:0003854,GO:0003978,GO:0005975,GO:0006012,GO:0006694,GO:0006813,GO:0008324,GO:0009058,GO:0016857,GO:0044237,GO:0050662,GO:0003824,GO:0003854,GO:0003978,GO:0005975,GO:0006012,GO:0006694,GO:0006813,GO:0008324,GO:0009058,GO:0016857,GO:0044237,GO:0050662,GO:0003824,GO:…	GAAGGTGACCAAGTTCATGCTTTTCCCAGAATTCAAACGGCG	GAAGGTCGGAGTCAACGGATTTTTCCCAGAATTCAAACGGCA	CGTCGTCGAAGGAAACAAAT
Chr1-47748948	1	47748948	47293428	1.03	278	0.49	T	157	C	121	Zm00001d028825	GO:0003824,GO:0003854,GO:0003978,GO:0005975,GO:0006012,GO:0006694,GO:0006813,GO:0008324,GO:0016857,GO:0044237,GO:0050662,GO:0003824,GO:0003854,GO:0003978,GO:0005975,GO:0006012,GO:0006694,GO:0006813,GO:0008324,GO:0009058,GO:0016857,GO:0044237,GO:0050662,GO:0003824,GO:0003854,GO:0003978,GO:0005975,GO:0006012,GO:0006694,GO:0006813,GO:0008324,GO:0009058,GO:0016857,GO:0044237,GO:0050662,GO:0003824,GO:…	GAAGGTGACCAAGTTCATGCTGAAGAGCACATACGCTCGTTC	GAAGGTCGGAGTCAACGGATTGAAGAGCACATACGCTCGTTT	CGTCGTCGAAGGAAACAAAT
Chr1-47787665	1	47787665	47332145	1.03	218	0.47	G	137	A	81	-		GAAGGTGACCAAGTTCATGCTGTAATAGATAGACAGCAGAGG	GAAGGTCGGAGTCAACGGATTGTAATAGATAGACAGCAGAGA	GAGAAGACCGAGGACCACAG
Chr1-47800072	1	47800072	47344552	1.03	313	0.48	C	189	T	124	Zm00001d028827	GO:0003676,GO:0004527,GO:0005622,GO:0003676,GO:0004527,GO:0005622,GO:0003676,GO:0004527,GO:0005622	GAAGGTGACCAAGTTCATGCTCCTGAAGCACTAAATTATTAT	GAAGGTCGGAGTCAACGGATTCCTGAAGCACTAAATTATTAC	TCAGAGCTGGGATCTCCAAA
Chr1-48287932	1	48287932	47786986	1.03	297	0.47	A	187	G	110	Zm00001d028838	-	GAAGGTGACCAAGTTCATGCTGACTCATCTCGAACTCCGAAA	GAAGGTCGGAGTCAACGGATTGACTCATCTCGAACTCCGAAG	AACGACGGCCTCTTCAGTC
Chr1-48956868	1	48956868	48392767	1.03	276	0.41	G	195	A	81	Zm00001d028866	-	GAAGGTGACCAAGTTCATGCTCGCCTGTCCTTGCACGCCACG	GAAGGTCGGAGTCAACGGATTCGCCTGTCCTTGCACGCCACA	GTTTACCAGGGGGTGTTCTG
Chr1-49061007	1	49061007	48496977	1.03	130	0.44	A	88	G	42	Zm00001d028867	-	GAAGGTGACCAAGTTCATGCTTAATTGATCCGTTCTTTATGG	GAAGGTCGGAGTCAACGGATTTAATTGATCCGTTCTTTATGA	GCTCGGTCAGAGTCAAGGAC
Chr1-49091205	1	49091205	48527176	1.03	155	0.43	T	106	G	49	Zm00001d028868	GO:0003824,GO:0008152	GAAGGTGACCAAGTTCATGCTAAATGAGCTTCATAGATCGCG	GAAGGTCGGAGTCAACGGATTAAATGAGCTTCATAGATCGCT	TGCTGTTATGGTTTCCCAGA
Chr1-49987866	1	49987866	49424581	1.03	303	0.4	T	220	C	83	Zm00001d028894	GO:0019787,GO:0043687,GO:0051246,GO:0019787,GO:0043687,GO:0051246	GAAGGTGACCAAGTTCATGCTGCGCTTCCGCTACCTCTCGTT	GAAGGTCGGAGTCAACGGATTGCGCTTCCGCTACCTCTCGTC	ATGGTCTCCATCACTGCCTC
Chr1-50880927	1	50880927	50300196	1.03	143	0.47	G	89	A	54	Zm00001d022725	-	GAAGGTGACCAAGTTCATGCTAGTCGGCAAATTCAAGACGAG	GAAGGTCGGAGTCAACGGATTAGTCGGCAAATTCAAGACGAA	TTTTGACGGAGATGCACTTG
Chr1-50881416	1	50881416	50300685	1.03	239	0.47	A	150	G	89	Zm00001d022725	-	GAAGGTGACCAAGTTCATGCTGAAAATTCGAGCCCCGGAGAA	GAAGGTCGGAGTCAACGGATTGAAAATTCGAGCCCCGGAGAG	TCATCATCTACGGTTTCCCC
Chr1-51159138	1	51159138	50617495	1.03	197	0.43	G	135	A	62	Zm00001d028915	GO:0003824,GO:0008152,GO:0016787,GO:0003824,GO:0008152,GO:0016787,GO:0003824,GO:0008152,GO:0016787,GO:0003824,GO:0008152,GO:0016787	GAAGGTGACCAAGTTCATGCTTTGAAACGCCTAAGACGGCGA	GAAGGTCGGAGTCAACGGATTTTGAAACGCCTAAGACGGCGG	TTGAAGAACCACCATCGACA
Chr1-51497659	1	51497659	50956021	1.03	278	0.45	G	184	T	94	Zm00001d028920	GO:0003723,GO:0004652,GO:0005634,GO:0006350,GO:0016779,GO:0031123,GO:0043631	GAAGGTGACCAAGTTCATGCTGCTGGAACGGGATCAAAGTCG	GAAGGTCGGAGTCAACGGATTGCTGGAACGGGATCAAAGTCT	GAGACCAAATCAGCACCCAT
Chr1-51602100	1	51602100	51060463	1.03	299	0.41	A	214	C	85	-		GAAGGTGACCAAGTTCATGCTAGGCCTTTATTACTGCACTGA	GAAGGTCGGAGTCAACGGATTAGGCCTTTATTACTGCACTGC	TCGAGTCAGTTGCGTACCAG
Chr1-51602141	1	51602141	51060504	1.03	283	0.4	C	204	G	79	-		GAAGGTGACCAAGTTCATGCTCCAGAGGTTCAGGAGTAGTAC	GAAGGTCGGAGTCAACGGATTCCAGAGGTTCAGGAGTAGTAG	AATTGGAAGTAGGTGCGTGG
Chr1-51727533	1	51727533	51185916	1.03	303	0.5	A	158	G	145	Zm00001d028924	GO:0005506,GO:0016226,GO:0051536	GAAGGTGACCAAGTTCATGCTGTTTACCCTGTAAAACACCGA	GAAGGTCGGAGTCAACGGATTGTTTACCCTGTAAAACACCGG	TCCGCACTGAGTAGATGTGC
Chr1-52502402	1	52502402	51961025	1.03	100	0.5	C	54	T	46	Zm00001d028946	-	GAAGGTGACCAAGTTCATGCTGAGTTCAACTCAGTTATTGGC	GAAGGTCGGAGTCAACGGATTGAGTTCAACTCAGTTATTGGT	CGCATTGCCTGGTTACTACA
Chr1-52503123	1	52503123	51961746	1.03	114	0.5	C	60	T	54	Zm00001d028946	-	GAAGGTGACCAAGTTCATGCTTTGGATCGACTGAGGAGCCGC	GAAGGTCGGAGTCAACGGATTTTGGATCGACTGAGGAGCCGT	GGTCTCTTCCTCATTCACGC
Chr1-52517033	1	52517033	51975652	1.03	100	0.47	A	63	T	37	Zm00001d028947	GO:0042309,GO:0050825,GO:0050826,GO:0042309,GO:0050825,GO:0050826	GAAGGTGACCAAGTTCATGCTAACGGATTCGCCGCGGCGTCA	GAAGGTCGGAGTCAACGGATTAACGGATTCGCCGCGGCGTCT	ACCCACAGATCCATCATTGC
Chr1-52523296	1	52523296	51981915	1.03	368	0.5	T	194	G	174	-		GAAGGTGACCAAGTTCATGCTATTTGTGTCATCGAAACTCCG	GAAGGTCGGAGTCAACGGATTATTTGTGTCATCGAAACTCCT	GTACCAAAGGAGTCTGGGCA
Chr1-52586856	1	52586856	52045475	1.04	329	0.48	G	194	A	135	Zm00001d028949	GO:0004672,GO:0004674,GO:0005524,GO:0006468,GO:0007165,GO:0004672,GO:0004674,GO:0005524,GO:0006468,GO:0007165,GO:0004672,GO:0005524,GO:0006468	GAAGGTGACCAAGTTCATGCTCTTAGCCCGATACATCTTCCG	GAAGGTCGGAGTCAACGGATTCTTAGCCCGATACATCTTCCA	TACAACTAACGCAACGGCTG
Chr1-52840765	1	52840765	52299390	1.04	339	0.43	T	232	C	107	Zm00001d028954	-	GAAGGTGACCAAGTTCATGCTGATATGCTTCTTGTCAGAGTC	GAAGGTCGGAGTCAACGGATTGATATGCTTCTTGTCAGAGTT	TCCCTTGAGCGTTTACAACC
Chr1-52840918	1	52840918	52299543	1.04	349	0.49	C	196	T	153	Zm00001d028954	-	GAAGGTGACCAAGTTCATGCTCGGCATGTCAATATCTAAGCC	GAAGGTCGGAGTCAACGGATTCGGCATGTCAATATCTAAGCT	CCTGAGTCATTTCATCACGC
Chr1-53144485	1	53144485	52603156	1.04	242	0.47	A	152	C	90	Zm00001d028963	GO:0003824,GO:0003824	GAAGGTGACCAAGTTCATGCTATGACGGCCCAAGTGGATGTA	GAAGGTCGGAGTCAACGGATTATGACGGCCCAAGTGGATGTC	ACCCGCAGATGGTTAGTACG
Chr1-53177339	1	53177339	52636010	1.04	250	0.45	T	164	A	86	Zm00001d028966	GO:0005856,GO:0006909,GO:0005856,GO:0006909	GAAGGTGACCAAGTTCATGCTGGTTTCCTCGCGTTTAAAGCT	GAAGGTCGGAGTCAACGGATTGGTTTCCTCGCGTTTAAAGCA	CCACGAGACGAACAGATTCA
Chr1-53179893	1	53179893	52638564	1.04	348	0.47	T	219	C	129	Zm00001d028966	GO:0005856,GO:0006909,GO:0005856,GO:0006909	GAAGGTGACCAAGTTCATGCTCTCTGGCGTTTAGCTTATCCC	GAAGGTCGGAGTCAACGGATTCTCTGGCGTTTAGCTTATCCT	ACGATATGAGTCCACCACCC
Chr1-53180859	1	53180859	52639530	1.04	362	0.48	T	219	A	143	Zm00001d028966	GO:0005856,GO:0006909,GO:0005856,GO:0006909	GAAGGTGACCAAGTTCATGCTGCTTAGGCGGCCCACATGCCA	GAAGGTCGGAGTCAACGGATTGCTTAGGCGGCCCACATGCCT	GAACCAGCATGTCCAAAAGG
Chr1-53185196	1	53185196	52643867	1.04	112	0.48	A	66	G	46	Zm00001d028967	GO:0008060,GO:0008270,GO:0032312	GAAGGTGACCAAGTTCATGCTCTTGCATCAGAGAATGTCTCG	GAAGGTCGGAGTCAACGGATTCTTGCATCAGAGAATGTCTCA	TGATCTTGTACCACAGGGGG
Chr1-53190253	1	53190253	52648924	1.04	366	0.41	T	259	G	107	-		GAAGGTGACCAAGTTCATGCTCAGCTTCTCGGGCCATTCGAT	GAAGGTCGGAGTCAACGGATTCAGCTTCTCGGGCCATTCGAG	TGGCTGGCCTTTGATAGTTC
Chr1-53749479	1	53749479	53208174	1.04	128	0.48	G	76	A	52	Zm00001d028987	GO:0000287,GO:0003824,GO:0004012,GO:0005524,GO:0006754,GO:0008152,GO:0015662,GO:0015914,GO:0016020,GO:0016021,GO:0016820	GAAGGTGACCAAGTTCATGCTACATCCATTGCCAGGTGAATA	GAAGGTCGGAGTCAACGGATTACATCCATTGCCAGGTGAATG	CCCCTACCTTGCATACAGGA
Chr1-53883583	1	53883583	53329005	1.04	362	0.5	C	181	G	181	Zm00001d028992	GO:0045454,GO:0045454	GAAGGTGACCAAGTTCATGCTACGGACAGATCCCAACGCTAC	GAAGGTCGGAGTCAACGGATTACGGACAGATCCCAACGCTAG	CCTTGAGGAAATCGTGTGGT
Chr1-53885654	1	53885654	53331076	1.04	357	0.46	A	228	G	129	Zm00001d028992	GO:0045454,GO:0045454	GAAGGTGACCAAGTTCATGCTACCCCTCCGCCTGGCAAGGAA	GAAGGTCGGAGTCAACGGATTACCCCTCCGCCTGGCAAGGAG	AGGAGCTACTTTCCTTCGCC
Chr1-54034344	1	54034344	53479775	1.04	295	0.47	T	181	C	114	Zm00001d028995	GO:0003677,GO:0045449	GAAGGTGACCAAGTTCATGCTTCAACCCGTAAAACCCCCCAC	GAAGGTCGGAGTCAACGGATTTCAACCCGTAAAACCCCCCAT	GGATTAATGAAATGGGGGTAG
Chr1-54624578	1	54624578	54070036	1.04	334	0.4	T	241	A	93	Zm00001d029009	GO:0016787,GO:0016787	GAAGGTGACCAAGTTCATGCTCAGGATCTAAGCTCACTACTA	GAAGGTCGGAGTCAACGGATTCAGGATCTAAGCTCACTACTT	CGTATGTTGAAGCAGCATGG
Chr1-54756961	1	54756961	54202421	1.04	305	0.44	A	206	G	99	-		GAAGGTGACCAAGTTCATGCTTAGGGCGGCCCAGTGACAGGA	GAAGGTCGGAGTCAACGGATTTAGGGCGGCCCAGTGACAGGG	AAGCCATACAAGGCCACAAG
Chr1-54826361	1	54826361	54271825	1.04	308	0.41	C	220	G	88	Zm00001d029011	GO:0003824,GO:0004553,GO:0005975	GAAGGTGACCAAGTTCATGCTACAAGGTACAGCCTCCCCTTC	GAAGGTCGGAGTCAACGGATTACAAGGTACAGCCTCCCCTTG	AGCAAATCCCACTTCACCAG
Chr1-55242437	1	55242437	54688096	1.04	278	0.4	C	202	T	76	Zm00001d029027	-	GAAGGTGACCAAGTTCATGCTCTCGACAGGTTCCCCAACATC	GAAGGTCGGAGTCAACGGATTCTCGACAGGTTCCCCAACATT	ATAAAGCGATGGCTGGTTTG
Chr1-55245328	1	55245328	54690987	1.04	277	0.44	A	186	C	91	-		GAAGGTGACCAAGTTCATGCTGGAGACACTACGTACAGTAGA	GAAGGTCGGAGTCAACGGATTGGAGACACTACGTACAGTAGC	GGCGTGGATCTTCAGACATT
Chr1-55245759	1	55245759	54691418	1.04	124	0.49	G	72	A	52	-		GAAGGTGACCAAGTTCATGCTAGAATCGCTTGGTTAGTGTAA	GAAGGTCGGAGTCAACGGATTAGAATCGCTTGGTTAGTGTAG	GCGCAGAAATGGAGTGGTAG
Chr1-55702484	1	55702484	55148229	1.04	364	0.49	G	207	A	157	Zm00001d029039	GO:0000166,GO:0005524,GO:0006810,GO:0016773,GO:0016887,GO:0017111,GO:0000166,GO:0005524,GO:0006810,GO:0016773,GO:0016887,GO:0017111,GO:0000166,GO:0005524,GO:0006810,GO:0016773,GO:0016887,GO:0017111	GAAGGTGACCAAGTTCATGCTCTTACCATGATGTGAACGTAA	GAAGGTCGGAGTCAACGGATTCTTACCATGATGTGAACGTAG	GCTGTTGACACCCCAAAACT
Chr1-55703971	1	55703971	55149716	1.04	294	0.49	A	164	T	130	Zm00001d029039	GO:0000166,GO:0005524,GO:0006810,GO:0016773,GO:0016887,GO:0017111,GO:0000166,GO:0005524,GO:0006810,GO:0016773,GO:0016887,GO:0017111,GO:0000166,GO:0005524,GO:0006810,GO:0016773,GO:0016887,GO:0017111	GAAGGTGACCAAGTTCATGCTACCTCATAATGAGGATGGCCA	GAAGGTCGGAGTCAACGGATTACCTCATAATGAGGATGGCCT	ACCGTGCTCTTTGGTCTTTG
Chr1-55712880	1	55712880	55158626	1.04	291	0.4	C	211	T	80	Zm00001d029040	-	GAAGGTGACCAAGTTCATGCTCGGATCTCAAACTTCCTAGCC	GAAGGTCGGAGTCAACGGATTCGGATCTCAAACTTCCTAGCT	CCACACAATCCAGAGTTCCC
Chr1-55713248	1	55713248	55158994	1.04	298	0.49	C	173	T	125	Zm00001d029040	-	GAAGGTGACCAAGTTCATGCTCGCAAAGAGGATCTCAGCAGC	GAAGGTCGGAGTCAACGGATTCGCAAAGAGGATCTCAGCAGT	GTTCCATAGCTCCCTTTCCC
Chr1-55784384	1	55784384	55230132	1.04	247	0.5	C	124	A	123	Zm00001d029041	-	GAAGGTGACCAAGTTCATGCTCTTTGCACAGCTCAGACCTTC	GAAGGTCGGAGTCAACGGATTCTTTGCACAGCTCAGACCTTA	GCACTCGAAACATTGGACCT
Chr1-55793203	1	55793203	55238951	1.04	123	0.44	C	83	T	40	Zm00001d029042	-	GAAGGTGACCAAGTTCATGCTACCATACCCGGAATTGGGGTC	GAAGGTCGGAGTCAACGGATTACCATACCCGGAATTGGGGTT	CTGCACTCCACCATAACCCT
Chr1-55935650	1	55935650	55381471	1.04	362	0.41	A	256	G	106	Zm00001d029044	GO:0000166,GO:0005524,GO:0016887,GO:0017111,GO:0000166,GO:0005524,GO:0009055,GO:0016887,GO:0017111,GO:0051536,GO:0000166,GO:0005524,GO:0009055,GO:0016887,GO:0017111,GO:0051536	GAAGGTGACCAAGTTCATGCTTCGCATAATCTTTCCAGAGCG	GAAGGTCGGAGTCAACGGATTTCGCATAATCTTTCCAGAGCA	ATAACCGGCGCACTCTACTC
Chr1-56745970	1	56745970	56191820	1.04	314	0.5	T	164	A	150	Zm00001d029059	-	GAAGGTGACCAAGTTCATGCTAACCTAGTTGCGCTAAAGGGA	GAAGGTCGGAGTCAACGGATTAACCTAGTTGCGCTAAAGGGT	GTGGAGATGAGCAAGGCTTC
Chr1-56746036	1	56746036	56191886	1.04	313	0.4	A	225	G	88	Zm00001d029059	-	GAAGGTGACCAAGTTCATGCTTCCGGGGGCAACCTGCACAAA	GAAGGTCGGAGTCAACGGATTTCCGGGGGCAACCTGCACAAG	GTGGAGATGAGCAAGGCTTC
Chr1-56856736	1	56856736	56283710	1.04	338	0.5	T	176	G	162	Zm00001d029062	-	GAAGGTGACCAAGTTCATGCTAACCCGGGCTCGCTGTCGTAG	GAAGGTCGGAGTCAACGGATTAACCCGGGCTCGCTGTCGTAT	GTGTGCTGGACAGGGGAG
Chr1-57257089	1	57257089	56684069	1.04	316	0.49	G	175	A	141	-		GAAGGTGACCAAGTTCATGCTAACCCGATTGGATCTTCAGAG	GAAGGTCGGAGTCAACGGATTAACCCGATTGGATCTTCAGAA	TCGAATTGGTACCTGATCCC
Chr1-57261631	1	57261631	56688611	1.04	291	0.44	C	194	T	97	Zm00001d029077	GO:0001522,GO:0003723,GO:0009451,GO:0009982,GO:0001522,GO:0003723,GO:0009451,GO:0009982	GAAGGTGACCAAGTTCATGCTCGGACCTTCTACGTGGGCCAC	GAAGGTCGGAGTCAACGGATTCGGACCTTCTACGTGGGCCAT	AGAGTTGTACGCGGAATGCT
Chr1-57263511	1	57263511	56690491	1.04	200	0.5	C	105	A	95	Zm00001d029077	GO:0001522,GO:0003723,GO:0009451,GO:0009982,GO:0001522,GO:0003723,GO:0009451,GO:0009982	GAAGGTGACCAAGTTCATGCTGAATCTGCCATCTTCAAGTCC	GAAGGTCGGAGTCAACGGATTGAATCTGCCATCTTCAAGTCA	ACCCCTTTATCAGTTCGGCT
Chr1-57266031	1	57266031	56693011	1.04	351	0.48	A	207	G	144	Zm00001d029077	GO:0001522,GO:0003723,GO:0009451,GO:0009982,GO:0001522,GO:0003723,GO:0009451,GO:0009982	GAAGGTGACCAAGTTCATGCTTTCTCGGGCATACCGGGTTCG	GAAGGTCGGAGTCAACGGATTTTCTCGGGCATACCGGGTTCA	CTTCGCTCGGTCGTAATCAT
Chr1-57594836	1	57594836	57021835	1.04	367	0.46	T	235	C	132	Zm00001d029093	GO:0003676,GO:0004519,GO:0005727,GO:0009405	GAAGGTGACCAAGTTCATGCTCACCGCTCCCCAATCGCCTGC	GAAGGTCGGAGTCAACGGATTCACCGCTCCCCAATCGCCTGT	GAGGAGTTGATGCCGAAGTC
Chr1-58016712	1	58016712	57416621	1.04	249	0.47	A	156	C	93	-		GAAGGTGACCAAGTTCATGCTTCCGCCCTAAGAGTCTTCGTA	GAAGGTCGGAGTCAACGGATTTCCGCCCTAAGAGTCTTCGTC	ATAGCATGAAGGGAAGGGGT
Chr1-58016801	1	58016801	57416710	1.04	106	0.47	C	67	G	39	-		GAAGGTGACCAAGTTCATGCTCTATGCTGAAACCAATCACTC	GAAGGTCGGAGTCAACGGATTCTATGCTGAAACCAATCACTG	ACTCAAATCGAGTCAAGGCG
Chr1-59420846	1	59420846	58804886	1.04	350	0.5	C	175	T	175	Zm00001d029129	GO:0006812,GO:0008324,GO:0016020,GO:0055085,GO:0006812,GO:0008324,GO:0016020,GO:0031177,GO:0055085,GO:0006812,GO:0008324,GO:0016020,GO:0031177,GO:0055085	GAAGGTGACCAAGTTCATGCTTACTCGGGAGTATTTCCTTTT	GAAGGTCGGAGTCAACGGATTTACTCGGGAGTATTTCCTTTC	GCTTCACGTCTCCGAACACT
Chr1-59783541	1	59783541	59167602	1.04	352	0.49	T	194	C	158	Zm00001d029133	GO:0005488,GO:0005515,GO:0016070,GO:0005488,GO:0005515,GO:0016070	GAAGGTGACCAAGTTCATGCTTTCCATAGCGATGAAAGCAAC	GAAGGTCGGAGTCAACGGATTTTCCATAGCGATGAAAGCAAT	ATGTCAAGAAGCGTCTGGCT
Chr1-60225747	1	60225747	59609827	1.04	129	0.49	T	74	C	55	Zm00001d029140	GO:0004806,GO:0006629,GO:0004806,GO:0006629,GO:0004806,GO:0006629,GO:0004806,GO:0006629	GAAGGTGACCAAGTTCATGCTCATGTCACCTTCCGTACAGCT	GAAGGTCGGAGTCAACGGATTCATGTCACCTTCCGTACAGCC	TCAGAGCAAATCAAAGGGCT
Chr1-60534867	1	60534867	59908068	1.04	356	0.43	C	245	A	111	Zm00001d029149	GO:0005622,GO:0008270	GAAGGTGACCAAGTTCATGCTCGCAAAGTTCGTGCTGATGGC	GAAGGTCGGAGTCAACGGATTCGCAAAGTTCGTGCTGATGGA	TTTTTGCATTATCATCGCCC
Chr1-60746482	1	60746482	60119687	1.04	315	0.48	C	187	A	128	Zm00001d029151	GO:0003824,GO:0003854,GO:0003978,GO:0005975,GO:0006012,GO:0006694,GO:0008152,GO:0008831,GO:0009058,GO:0016491,GO:0016857,GO:0044237,GO:0045226,GO:0050662,GO:0003824,GO:0003978,GO:0005975,GO:0006012,GO:0016857,GO:0044237,GO:0050662,GO:0003824,GO:0003978,GO:0005975,GO:0006012,GO:0016857,GO:0044237,GO:0050662,GO:0005975,GO:0016857,GO:0003824,GO:0008152,GO:0016491,GO:0044237,GO:0050662	GAAGGTGACCAAGTTCATGCTGGGTGGCCCAAGGAAGTACCC	GAAGGTCGGAGTCAACGGATTGGGTGGCCCAAGGAAGTACCA	ATTTGAACAACAAAAGGCCG
Chr1-60747232	1	60747232	60120437	1.04	293	0.5	G	154	C	139	Zm00001d029151	GO:0003824,GO:0003854,GO:0003978,GO:0005975,GO:0006012,GO:0006694,GO:0008152,GO:0008831,GO:0009058,GO:0016491,GO:0016857,GO:0044237,GO:0045226,GO:0050662,GO:0003824,GO:0003978,GO:0005975,GO:0006012,GO:0016857,GO:0044237,GO:0050662,GO:0003824,GO:0003978,GO:0005975,GO:0006012,GO:0016857,GO:0044237,GO:0050662,GO:0005975,GO:0016857,GO:0003824,GO:0008152,GO:0016491,GO:0044237,GO:0050662	GAAGGTGACCAAGTTCATGCTGGGACTGGAAAGGGGACGTCG	GAAGGTCGGAGTCAACGGATTGGGACTGGAAAGGGGACGTCC	GAATTCAGCCAGTCAGAGCC
Chr1-61041817	1	61041817	60402092	1.04	354	0.5	T	193	G	161	Zm00001d029177	GO:0005525,GO:0005622,GO:0005525,GO:0005622	GAAGGTGACCAAGTTCATGCTCGCGGCCCAAGAGGGACCGCG	GAAGGTCGGAGTCAACGGATTCGCGGCCCAAGAGGGACCGCT	TAGACACGAAGCTAGGCGGT
Chr1-61043970	1	61043970	60404245	1.04	166	0.42	C	116	A	50	Zm00001d029177	GO:0005525,GO:0005622,GO:0005525,GO:0005622	GAAGGTGACCAAGTTCATGCTTACCTGGGTAGTGCTGGAGGC	GAAGGTCGGAGTCAACGGATTTACCTGGGTAGTGCTGGAGGA	ATGGTGCAGTGTGAGAGCTG
Chr1-61044716	1	61044716	60404991	1.04	361	0.5	T	187	G	174	Zm00001d029177	GO:0005525,GO:0005622,GO:0005525,GO:0005622	GAAGGTGACCAAGTTCATGCTCACATTGGTGAAGTTCTTAGG	GAAGGTCGGAGTCAACGGATTCACATTGGTGAAGTTCTTAGT	TTCCTAACAATATGAAAGGTGCAA
Chr1-61045345	1	61045345	60405620	1.04	367	0.47	A	232	T	135	Zm00001d029177	GO:0005525,GO:0005622,GO:0005525,GO:0005622	GAAGGTGACCAAGTTCATGCTGAGCCTGATCTGACAACAGCT	GAAGGTCGGAGTCAACGGATTGAGCCTGATCTGACAACAGCA	GTCCTGTCGCTGCTTACTCC
Chr1-61045767	1	61045767	60406042	1.04	365	0.45	C	240	T	125	Zm00001d029177	GO:0005525,GO:0005622,GO:0005525,GO:0005622	GAAGGTGACCAAGTTCATGCTTGACCATATCACTGGCGTGCT	GAAGGTCGGAGTCAACGGATTTGACCATATCACTGGCGTGCC	ACGCAAAAATTCATGAAGCC
Chr1-61233346	1	61233346	60593822	1.04	357	0.5	G	193	A	164	Zm00001d029180	-	GAAGGTGACCAAGTTCATGCTGCTATATCCTCCAGAGGTTAA	GAAGGTCGGAGTCAACGGATTGCTATATCCTCCAGAGGTTAG	CCCTCCACCTCCTCCATTAT
Chr1-61233456	1	61233456	60593932	1.04	331	0.43	T	228	A	103	Zm00001d029180	-	GAAGGTGACCAAGTTCATGCTTTTCGCGTAAAGAGGGTAGCT	GAAGGTCGGAGTCAACGGATTTTTCGCGTAAAGAGGGTAGCA	CATTACAACATCACGGCAGC
Chr1-61642765	1	61642765	61003255	1.04	349	0.44	C	234	T	115	Zm00001d029191	-	GAAGGTGACCAAGTTCATGCTAGGAACATGCCAGAAGTCTAT	GAAGGTCGGAGTCAACGGATTAGGAACATGCCAGAAGTCTAC	GCATAGTCGTGTTGGTCCCT
Chr1-62068963	1	62068963	61429584	1.04	238	0.41	A	170	G	68	Zm00001d029201	GO:0003735,GO:0005622,GO:0005840,GO:0006412,GO:0019843,GO:0003735,GO:0005622,GO:0005840,GO:0006412,GO:0019843,GO:0003735,GO:0005840,GO:0006412,GO:0019843	GAAGGTGACCAAGTTCATGCTCGCATAGCGTACCAAGGGTGA	GAAGGTCGGAGTCAACGGATTCGCATAGCGTACCAAGGGTGG	CAGAACACGGGAATGACAGA
Chr1-62426266	1	62426266	61763692	1.04	219	0.42	C	154	A	65	Zm00001d029208	GO:0003824,GO:0008152,GO:0008967,GO:0016787,GO:0003824,GO:0008152,GO:0008967,GO:0016787,GO:0003824,GO:0008152,GO:0008967,GO:0016787	GAAGGTGACCAAGTTCATGCTAGGTCTATCTTGACACCAAGA	GAAGGTCGGAGTCAACGGATTAGGTCTATCTTGACACCAAGC	GCAAGCAACTTGGTCTTTCC
Chr1-62743711	1	62743711	62081294	1.04	309	0.46	A	200	G	109	Zm00001d029217	-	GAAGGTGACCAAGTTCATGCTCAGCTTTACACCATCGTTCAA	GAAGGTCGGAGTCAACGGATTCAGCTTTACACCATCGTTCAG	TCGACCTGTCTCAACACTCG
Chr1-62744593	1	62744593	62082176	1.04	194	0.5	T	100	C	94	-		GAAGGTGACCAAGTTCATGCTCGGTGCAGAGTAGGCCAAAAC	GAAGGTCGGAGTCAACGGATTCGGTGCAGAGTAGGCCAAAAT	CAAGCGCCAGGAAGAGTATC
Chr1-62744733	1	62744733	62082316	1.04	187	0.49	A	107	C	80	-		GAAGGTGACCAAGTTCATGCTGGCGCTTGTATTGCACTATGA	GAAGGTCGGAGTCAACGGATTGGCGCTTGTATTGCACTATGC	TGGCAATGAAGCAACCATAA
Chr1-62744780	1	62744780	62082363	1.04	143	0.45	T	95	C	48	-		GAAGGTGACCAAGTTCATGCTTGGCCATAGAAGCAATGTTAT	GAAGGTCGGAGTCAACGGATTTGGCCATAGAAGCAATGTTAC	TGGCCAAAAGACTGATTGGT
Chr1-62744821	1	62744821	62082404	1.04	137	0.4	G	99	C	38	-		GAAGGTGACCAAGTTCATGCTAAGAGCTGAGCACTTGCTTAG	GAAGGTCGGAGTCAACGGATTAAGAGCTGAGCACTTGCTTAC	AGACGCGGTCACTCCAATAG
Chr1-63033004	1	63033004	62370391	1.04	257	0.42	T	179	A	78	Zm00001d029223	-	GAAGGTGACCAAGTTCATGCTTCAAGTCCGGGTCGATTCAAT	GAAGGTCGGAGTCAACGGATTTCAAGTCCGGGTCGATTCAAA	TGATACCAATGGTTCCTGGG
Chr1-63214579	1	63214579	62551975	1.04	151	0.42	A	106	G	45	-		GAAGGTGACCAAGTTCATGCTGGCACGGGGATTAGAGTATTA	GAAGGTCGGAGTCAACGGATTGGCACGGGGATTAGAGTATTG	CGGCCAGTAATCGAGTGTAAA
Chr1-63232163	1	63232163	62569559	1.04	256	0.44	T	172	A	84	Zm00001d029231	-	GAAGGTGACCAAGTTCATGCTATGCCCAGATCCTCACAGAGA	GAAGGTCGGAGTCAACGGATTATGCCCAGATCCTCACAGAGT	TTTGACATTTGCAATCCAGTG
Chr1-63327630	1	63327630	62665083	1.04	367	0.43	C	254	T	113	Zm00001d029238	GO:0008113,GO:0055114,GO:0008113,GO:0055114	GAAGGTGACCAAGTTCATGCTGAGATCACATGTGCAGCCTGC	GAAGGTCGGAGTCAACGGATTGAGATCACATGTGCAGCCTGT	TGATCGAGACGCTATTCACG
Chr1-63327920	1	63327920	62665373	1.04	313	0.48	A	184	T	129	Zm00001d029238	GO:0008113,GO:0055114,GO:0008113,GO:0055114	GAAGGTGACCAAGTTCATGCTCTCTGGCGTGATTACACGAAT	GAAGGTCGGAGTCAACGGATTCTCTGGCGTGATTACACGAAA	TACGCATCATCTGATTTGGC
Chr1-63711456	1	63711456	63023619	1.04	172	0.44	A	117	G	55	Zm00001d029248	-	GAAGGTGACCAAGTTCATGCTATTTGTTTAGCAGATGGTGCG	GAAGGTCGGAGTCAACGGATTATTTGTTTAGCAGATGGTGCA	TAAATCCAGCCTCAATTGGC
Chr1-63859929	1	63859929	63172093	1.04	281	0.46	A	179	G	102	Zm00001d029254	GO:0004413,GO:0005215,GO:0005524,GO:0006566,GO:0006810,GO:0016020,GO:0016021,GO:0022891,GO:0055085	GAAGGTGACCAAGTTCATGCTGCGTAATCTGAATCTGCAGCA	GAAGGTCGGAGTCAACGGATTGCGTAATCTGAATCTGCAGCG	ACCGTCAGACCTCTGCTCAT
Chr1-63867759	1	63867759	63179923	1.04	324	0.47	C	201	T	123	Zm00001d029256	-	GAAGGTGACCAAGTTCATGCTAGGCGCAAGCGCTACGACGAT	GAAGGTCGGAGTCAACGGATTAGGCGCAAGCGCTACGACGAC	GCGATAATTCACCTGGCTGT
Chr1-63872699	1	63872699	63184863	1.04	358	0.48	C	219	T	139	Zm00001d029256	-	GAAGGTGACCAAGTTCATGCTGACTGCAGACTATCTTTTCAC	GAAGGTCGGAGTCAACGGATTGACTGCAGACTATCTTTTCAT	GCATTAAAGCAGCGTCACAA
Chr1-63980155	1	63980155	63292325	1.04	247	0.48	A	145	G	102	Zm00001d029260	-	GAAGGTGACCAAGTTCATGCTCAAGCTTACATTACTGTCGCA	GAAGGTCGGAGTCAACGGATTCAAGCTTACATTACTGTCGCG	CATCTCGCTGTGCTGTGTTT
Chr1-64841551	1	64841551	64135058	1.04	206	0.42	C	143	T	63	-		GAAGGTGACCAAGTTCATGCTGGCCTACACTCGTCGCCGCTT	GAAGGTCGGAGTCAACGGATTGGCCTACACTCGTCGCCGCTC	GTGTGACGGAAGAGGAGAGC
Chr1-65617287	1	65617287	64876602	1.04	216	0.49	C	121	T	95	Zm00001d029313	-	GAAGGTGACCAAGTTCATGCTCTGCAGGAGGCGTACCGTCGC	GAAGGTCGGAGTCAACGGATTCTGCAGGAGGCGTACCGTCGT	GCCTCGTCTGCTTAGACTGG
Chr1-65855029	1	65855029	65114304	1.04	102	0.46	A	65	T	37	Zm00001d029321	GO:0006810,GO:0006865,GO:0015171,GO:0016020,GO:0055085	GAAGGTGACCAAGTTCATGCTAGTGCTTTTGGCACAAAGAGT	GAAGGTCGGAGTCAACGGATTAGTGCTTTTGGCACAAAGAGA	GGCCGTGTACTACCTCATGC
Chr1-65992661	1	65992661	65251994	1.04	114	0.43	A	79	C	35	Zm00001d029325	GO:0003676,GO:0042309,GO:0050825,GO:0050826	GAAGGTGACCAAGTTCATGCTGCTCGAGCGGCCTAAAGCCCA	GAAGGTCGGAGTCAACGGATTGCTCGAGCGGCCTAAAGCCCC	CACCTTATCCCCAAAACCCT
Chr1-66121741	1	66121741	65381085	1.04	137	0.5	T	70	A	67	Zm00001d029328	GO:0003723,GO:0003723,GO:0003723	GAAGGTGACCAAGTTCATGCTTGTGCAACTCCGTAGGCTAAT	GAAGGTCGGAGTCAACGGATTTGTGCAACTCCGTAGGCTAAA	CATGCCCGTGAGTCTTGTTA
Chr1-66121823	1	66121823	65381167	1.04	170	0.47	T	105	G	65	Zm00001d029328	GO:0003723,GO:0003723,GO:0003723	GAAGGTGACCAAGTTCATGCTCTAGTTAACAAGACTCACGGG	GAAGGTCGGAGTCAACGGATTCTAGTTAACAAGACTCACGGT	AGGCTGCAGTACGCAAAGTT
Chr1-66124512	1	66124512	65383857	1.04	366	0.44	A	246	G	120	Zm00001d029328	GO:0003723,GO:0003723,GO:0003723	GAAGGTGACCAAGTTCATGCTGAGGGCCAATCTCCTGCTACA	GAAGGTCGGAGTCAACGGATTGAGGGCCAATCTCCTGCTACG	CCACCTTGGTGGTTCCTCTA
Chr1-66324164	1	66324164	65583516	1.04	103	0.42	G	72	T	31	Zm00001d029333	-	GAAGGTGACCAAGTTCATGCTCTGGTTTGTTAACAGCCGGAT	GAAGGTCGGAGTCAACGGATTCTGGTTTGTTAACAGCCGGAG	TTGCCTCTTCAACTAATCTCCA
Chr1-66336760	1	66336760	65596114	1.04	220	0.47	G	136	T	84	Zm00001d029333	-	GAAGGTGACCAAGTTCATGCTCACGCTTGCTTGTGTGTGATG	GAAGGTCGGAGTCAACGGATTCACGCTTGCTTGTGTGTGATT	GCGTCCGACTCATCAAGTCT
Chr1-66388398	1	66388398	65647759	1.04	314	0.5	C	161	G	153	Zm00001d029336	-	GAAGGTGACCAAGTTCATGCTCGCATAGATTCCGGACTCTAG	GAAGGTCGGAGTCAACGGATTCGCATAGATTCCGGACTCTAC	CAAAATAGCAGGCTGCAACA
Chr1-67596822	1	67596822	66859879	1.04	165	0.42	G	116	A	49	Zm00001d029365	GO:0006869,GO:0008289,GO:0042309,GO:0050825,GO:0050826	GAAGGTGACCAAGTTCATGCTTGTGGTCAGCTGATCGTTCTG	GAAGGTCGGAGTCAACGGATTTGTGGTCAGCTGATCGTTCTA	GCCTTGCTCTCAGTCACTCC
Chr1-67605459	1	67605459	66868516	1.04	149	0.5	G	75	C	74	Zm00001d029366	-	GAAGGTGACCAAGTTCATGCTCTCACGAGGTCGCACAGCGGC	GAAGGTCGGAGTCAACGGATTCTCACGAGGTCGCACAGCGGG	TGTGAGGGATCACGTTTTCA
Chr1-67605724	1	67605724	66868784	1.04	130	0.49	T	72	G	58	Zm00001d029366	-	GAAGGTGACCAAGTTCATGCTAGGAAGGACACATTCTACGAT	GAAGGTCGGAGTCAACGGATTAGGAAGGACACATTCTACGAG	CTATGGCCAACGGAATGACT
Chr1-68088553	1	68088553	67351632	1.04	280	0.5	G	141	T	139	Zm00001d029375	GO:0000166,GO:0017111	GAAGGTGACCAAGTTCATGCTGTCTGCCGGCTAAATCCACTG	GAAGGTCGGAGTCAACGGATTGTCTGCCGGCTAAATCCACTT	TCGACGAGGTTTAGGGTTTG
Chr1-68089015	1	68089015	67352094	1.04	212	0.49	C	117	T	95	Zm00001d029375	GO:0000166,GO:0017111	GAAGGTGACCAAGTTCATGCTACTGTGCCGCTGCAGCGTGTT	GAAGGTCGGAGTCAACGGATTACTGTGCCGCTGCAGCGTGTC	AAGGCTGACCTTCTCGTTGA
Chr1-68089042	1	68089042	67352121	1.04	243	0.5	C	129	T	114	Zm00001d029375	GO:0000166,GO:0017111	GAAGGTGACCAAGTTCATGCTCTCGAGGTCAGCCAGTACCTT	GAAGGTCGGAGTCAACGGATTCTCGAGGTCAGCCAGTACCTC	AAGGCTGACCTTCTCGTTGA
Chr1-68089074	1	68089074	67352153	1.04	223	0.5	C	121	T	102	Zm00001d029375	GO:0000166,GO:0017111	GAAGGTGACCAAGTTCATGCTGTGGCCGCACTTCGACCCGGT	GAAGGTCGGAGTCAACGGATTGTGGCCGCACTTCGACCCGGC	AAGGCTGACCTTCTCGTTGA
Chr1-68096829	1	68096829	67359909	1.04	278	0.48	G	168	A	110	Zm00001d029375	GO:0000166,GO:0017111	GAAGGTGACCAAGTTCATGCTTTCCATAAAGCTAACGCCGGA	GAAGGTCGGAGTCAACGGATTTTCCATAAAGCTAACGCCGGG	ACTCAGCCTCCCCTTCATTC
Chr1-68097239	1	68097239	67360319	1.04	343	0.46	T	218	C	125	Zm00001d029375	GO:0000166,GO:0017111	GAAGGTGACCAAGTTCATGCTCGTACCCGTTTTGTGGGTCAT	GAAGGTCGGAGTCAACGGATTCGTACCCGTTTTGTGGGTCAC	CCTCAAGATTCAAGGCAAGC
Chr1-68098572	1	68098572	67361652	1.04	364	0.46	A	233	C	131	Zm00001d029375	GO:0000166,GO:0017111	GAAGGTGACCAAGTTCATGCTCCATCTATCGTTGTCTCCGTA	GAAGGTCGGAGTCAACGGATTCCATCTATCGTTGTCTCCGTC	TGGGTGAGTTGGTCTGTCAA
Chr1-69016814	1	69016814	68280026	1.04	338	0.41	A	239	G	99	Zm00001d029402	GO:0005634,GO:0030528,GO:0045449,GO:0005634,GO:0030528,GO:0045449	GAAGGTGACCAAGTTCATGCTAGGTCTCTTGCGTGAGGGGTA	GAAGGTCGGAGTCAACGGATTAGGTCTCTTGCGTGAGGGGTG	TCCGACACTGAAAGTTGTGC
Chr1-69295894	1	69295894	68559467	1.04	176	0.46	C	113	G	63	Zm00001d029408	GO:0005524,GO:0005525,GO:0005622,GO:0005975,GO:0006886,GO:0007264,GO:0008974,GO:0015031	GAAGGTGACCAAGTTCATGCTCGCCCATCGAGTCAACCGAAC	GAAGGTCGGAGTCAACGGATTCGCCCATCGAGTCAACCGAAG	GCTTCAGACGACACCACCC
Chr1-69321219	1	69321219	68584793	1.04	137	0.49	G	79	C	58	Zm00001d029410	GO:0004185,GO:0006508	GAAGGTGACCAAGTTCATGCTATACACCACATAGAGTCAGTG	GAAGGTCGGAGTCAACGGATTATACACCACATAGAGTCAGTC	CTCTGATTGCATTGCAGGTG
Chr1-69625665	1	69625665	68889233	1.04	342	0.46	A	222	G	120	Zm00001d029417	-	GAAGGTGACCAAGTTCATGCTTGCTTAAGTAACCTGTCGTGG	GAAGGTCGGAGTCAACGGATTTGCTTAAGTAACCTGTCGTGA	CGAAGAGGAGTCTCTGCGAT
Chr1-69743769	1	69743769	69007401	1.04	226	0.46	G	145	A	81	Zm00001d029419	GO:0003824,GO:0005622,GO:0008270	GAAGGTGACCAAGTTCATGCTCCGCTGAGATTGGGATCCAAG	GAAGGTCGGAGTCAACGGATTCCGCTGAGATTGGGATCCAAA	AAGAAACGGAGAATCCCTCG
Chr1-69743984	1	69743984	69007616	1.04	141	0.47	G	88	T	53	Zm00001d029419	GO:0003824,GO:0005622,GO:0008270	GAAGGTGACCAAGTTCATGCTCCCGCCCGATTCTTTCGGAGT	GAAGGTCGGAGTCAACGGATTCCCGCCCGATTCTTTCGGAGG	CCTTTCTTGCTCTTGTTGGC
Chr1-69845304	1	69845304	69108923	1.04	339	0.45	A	221	G	118	Zm00001d029422	-	GAAGGTGACCAAGTTCATGCTGGGCGCGACCTTTATGTATCG	GAAGGTCGGAGTCAACGGATTGGGCGCGACCTTTATGTATCA	GTTGGTTTGACACGGGAGAT
Chr1-70300432	1	70300432	69564070	1.04	247	0.48	G	146	T	101	-		GAAGGTGACCAAGTTCATGCTGGTGTCAACGTGTAAGGGAAG	GAAGGTCGGAGTCAACGGATTGGTGTCAACGTGTAAGGGAAT	CGAGGGCGTTAGAGTCAGTC
Chr1-70501712	1	70501712	69765505	1.04	145	0.5	C	75	A	70	-		GAAGGTGACCAAGTTCATGCTCCTTCCGCATCCCAATCACTC	GAAGGTCGGAGTCAACGGATTCCTTCCGCATCCCAATCACTA	AGTACCACTGTTCTTGGCCG
Chr1-71162039	1	71162039	70425779	1.04	358	0.44	G	243	C	115	Zm00001d029448	-	GAAGGTGACCAAGTTCATGCTCAGCGCCGGTAATCCTTACTG	GAAGGTCGGAGTCAACGGATTCAGCGCCGGTAATCCTTACTC	CCCTATCATTCCGGGTTTTT
Chr1-71162315	1	71162315	70426055	1.04	362	0.4	C	260	T	102	Zm00001d029448	-	GAAGGTGACCAAGTTCATGCTTCTGAAGGGGAACCCGGGTAT	GAAGGTCGGAGTCAACGGATTTCTGAAGGGGAACCCGGGTAC	GTTGGGATGACAAGGCTGTT
Chr1-71523478	1	71523478	70787252	1.04	254	0.48	C	151	T	103	Zm00001d029455	GO:0006744,GO:0006744,GO:0006744	GAAGGTGACCAAGTTCATGCTCGCAGAATAAAGGATGCTCTT	GAAGGTCGGAGTCAACGGATTCGCAGAATAAAGGATGCTCTC	GTATGCGGCCTGAGGTAAAA
Chr1-71526608	1	71526608	70790382	1.04	106	0.43	T	73	G	33	-		GAAGGTGACCAAGTTCATGCTTTTTGCCGACTCCATTACCAG	GAAGGTCGGAGTCAACGGATTTTTTGCCGACTCCATTACCAT	AGAAATTTCCCAGCAGCTCA
Chr1-71833770	1	71833770	71097563	1.04	174	0.5	C	95	T	79	Zm00001d029462	-	GAAGGTGACCAAGTTCATGCTTGATTAACACACGTGACGCTC	GAAGGTCGGAGTCAACGGATTTGATTAACACACGTGACGCTT	CCGAGCAAGTTGGTGAGAAT
Chr1-72427018	1	72427018	71690709	1.04	141	0.48	A	86	C	55	Zm00001d029478	GO:0005515,GO:0005515,GO:0005515	GAAGGTGACCAAGTTCATGCTGGTCGGTTCTTCTGAGCCCCC	GAAGGTCGGAGTCAACGGATTGGTCGGTTCTTCTGAGCCCCA	TGCCGCTCTCTCTCTCTCTC
Chr1-73368818	1	73368818	72631342	1.04	362	0.4	G	263	C	99	Zm00001d029498	GO:0003735,GO:0005622,GO:0005840,GO:0006412	GAAGGTGACCAAGTTCATGCTCTTCACGGGCTACCGATCCTC	GAAGGTCGGAGTCAACGGATTCTTCACGGGCTACCGATCCTG	TATGCTGCTGTTTTGCGTTC
Chr1-73369337	1	73369337	72631861	1.04	329	0.5	G	170	T	159	Zm00001d029498	GO:0003735,GO:0005622,GO:0005840,GO:0006412	GAAGGTGACCAAGTTCATGCTTCTGCTTAACCTTGTGTCGGT	GAAGGTCGGAGTCAACGGATTTCTGCTTAACCTTGTGTCGGG	GTATAGCGCTGGCCACAAGT
Chr1-73565731	1	73565731	72828261	1.04	163	0.5	C	87	A	76	Zm00001d029504	-	GAAGGTGACCAAGTTCATGCTGCCTCTATGCTGCAACCTGGA	GAAGGTCGGAGTCAACGGATTGCCTCTATGCTGCAACCTGGC	CACAACAGGAAGGGAAGGAG
Chr1-73972941	1	73972941	73235478	1.04	346	0.47	T	213	C	133	Zm00001d029512	GO:0003677,GO:0008270,GO:0045449	GAAGGTGACCAAGTTCATGCTGATGACATGTCCCCGGCATTC	GAAGGTCGGAGTCAACGGATTGATGACATGTCCCCGGCATTT	CTGGTCGGACAGGGACAG
Chr1-74654505	1	74654505	73894182	1.04	143	0.47	A	89	G	54	Zm00001d029525	-	GAAGGTGACCAAGTTCATGCTAGCGAGGCTACGTGCCCGTCA	GAAGGTCGGAGTCAACGGATTAGCGAGGCTACGTGCCCGTCG	TACTCCATCAACGACAACGC
Chr1-74787774	1	74787774	74027455	1.04	368	0.5	A	189	G	179	Zm00001d029527	-	GAAGGTGACCAAGTTCATGCTCGATTAGCCCTGAAATCTAGG	GAAGGTCGGAGTCAACGGATTCGATTAGCCCTGAAATCTAGA	CTGTTTGGTGGCAACTGATG
Chr1-75800057	1	75800057	75025864	1.04	153	0.4	A	111	G	42	Zm00001d029550	GO:0004143,GO:0007205	GAAGGTGACCAAGTTCATGCTTCTGTCGCCACTTTTTGTCCG	GAAGGTCGGAGTCAACGGATTTCTGTCGCCACTTTTTGTCCA	TTGCAAACTCATTTGCTCCA
Chr1-75901240	1	75901240	75127049	1.04	346	0.43	A	237	G	109	Zm00001d029552	GO:0003677	GAAGGTGACCAAGTTCATGCTTATTATTGAAGCAAGGGATAA	GAAGGTCGGAGTCAACGGATTTATTATTGAAGCAAGGGATAG	GTTCTTGCCCAAGGAGACAG
Chr1-76614325	1	76614325	75826346	1.04	110	0.4	A	79	T	31	Zm00001d029567	-	GAAGGTGACCAAGTTCATGCTACTCGAGTCTCGTAGAAACCT	GAAGGTCGGAGTCAACGGATTACTCGAGTCTCGTAGAAACCA	CAATTGGTTTCTTGGTCGCT
Chr1-76848802	1	76848802	76060906	1.04	122	0.46	G	78	A	44	Zm00001d029571	-	GAAGGTGACCAAGTTCATGCTGTGAGTCTAGTGTACCCTGGG	GAAGGTCGGAGTCAACGGATTGTGAGTCTAGTGTACCCTGGA	TACATTGGACTCCACCCCAT
Chr1-77174777	1	77174777	76386889	1.04	356	0.42	C	250	T	106	Zm00001d029576	-	GAAGGTGACCAAGTTCATGCTGACGATCACGGTTCGGATGAC	GAAGGTCGGAGTCAACGGATTGACGATCACGGTTCGGATGAT	AGTTCAATGCCCAGACAACC
Chr1-78240108	1	78240108	77452393	1.04	364	0.43	G	251	T	113	Zm00001d029594	GO:0009507,GO:0016853	GAAGGTGACCAAGTTCATGCTTTGGTGTAGTTGTCGAGGGAT	GAAGGTCGGAGTCAACGGATTTTGGTGTAGTTGTCGAGGGAG	AACCAGATCGTCTTCCCCTT
Chr1-78379620	1	78379620	77591927	1.04	364	0.49	A	209	G	155	Zm00001d029597	GO:0005515	GAAGGTGACCAAGTTCATGCTTTTCGTTCCTTTCACACCGGG	GAAGGTCGGAGTCAACGGATTTTTCGTTCCTTTCACACCGGA	TAGTCGATCGCCTCCTCTTG
Chr1-78394275	1	78394275	77606583	1.04	295	0.46	A	188	G	107	Zm00001d029598	GO:0003677,GO:0005669,GO:0006352,GO:0016986,GO:0005669,GO:0006352,GO:0016986	GAAGGTGACCAAGTTCATGCTCCAGATTTCAGTGATGGCCTG	GAAGGTCGGAGTCAACGGATTCCAGATTTCAGTGATGGCCTA	AAATGTTGCTGCACGAGTTG
Chr1-78394551	1	78394551	77606859	1.04	205	0.45	G	134	A	71	Zm00001d029598	GO:0003677,GO:0005669,GO:0006352,GO:0016986,GO:0005669,GO:0006352,GO:0016986	GAAGGTGACCAAGTTCATGCTTTGACAAACCACGGGTCTCGA	GAAGGTCGGAGTCAACGGATTTTGACAAACCACGGGTCTCGG	TGGTGTAGCTTTCAGGACTGG
Chr1-78763359	1	78763359	77975887	1.04	135	0.47	C	84	T	51	Zm00001d029603	GO:0005488,GO:0005488,GO:0005488,GO:0005488	GAAGGTGACCAAGTTCATGCTAACGAATTCCTGCGAGCTAAT	GAAGGTCGGAGTCAACGGATTAACGAATTCCTGCGAGCTAAC	ATAGCGTGACCTCCATGTCC
Chr1-78763616	1	78763616	77976144	1.04	105	0.47	G	65	A	40	Zm00001d029603	GO:0005488,GO:0005488,GO:0005488,GO:0005488	GAAGGTGACCAAGTTCATGCTCCAGGAAGCGAAGAGGCCAAG	GAAGGTCGGAGTCAACGGATTCCAGGAAGCGAAGAGGCCAAA	TTCTCCACCTCCAACTCCAG
Chr1-79113778	1	79113778	78326406	1.04	313	0.5	T	169	G	144	Zm00001d029608	-	GAAGGTGACCAAGTTCATGCTAGCTGAGATGTCAATCCAACT	GAAGGTCGGAGTCAACGGATTAGCTGAGATGTCAATCCAACG	CAGGGTTGCAATCTAGCACA
Chr1-79830112	1	79830112	79042783	1.04	355	0.49	C	202	T	153	Zm00001d029618	GO:0003677,GO:0004879,GO:0004969,GO:0005634,GO:0006355,GO:0007186,GO:0016021	GAAGGTGACCAAGTTCATGCTCCGGCATTCTTCGGCAGGCGT	GAAGGTCGGAGTCAACGGATTCCGGCATTCTTCGGCAGGCGC	ACAAGGCTATGGTGGGACAG
Chr1-80179042	1	80179042	79387527	1.04	286	0.46	A	185	C	101	Zm00001d029625	GO:0042309,GO:0050825,GO:0050826,GO:0045735	GAAGGTGACCAAGTTCATGCTGAACTGTGATTTGCATAAGAA	GAAGGTCGGAGTCAACGGATTGAACTGTGATTTGCATAAGAC	TTTGTTGCTGCTGCCTATTG
Chr1-80601150	1	80601150	79809645	1.04	368	0.46	C	236	G	132	Zm00001d029628	GO:0004869	GAAGGTGACCAAGTTCATGCTTCGCTTCGGCCCACCCGTGTG	GAAGGTCGGAGTCAACGGATTTCGCTTCGGCCCACCCGTGTC	GGGATGAACTACCGCCTCTA
Chr1-80672988	1	80672988	79881483	1.04	247	0.48	T	145	C	102	Zm00001d029631	GO:0004869	GAAGGTGACCAAGTTCATGCTTCGTTCACGTTCTTGATCGGT	GAAGGTCGGAGTCAACGGATTTCGTTCACGTTCTTGATCGGC	TCTCCAAGCTCTCCCAATTT
Chr1-80760747	1	80760747	79969242	1.04	112	0.45	T	73	G	39	Zm00001d029632	GO:0004797,GO:0005524	GAAGGTGACCAAGTTCATGCTTGAATGCAATTCCTTTGTGGT	GAAGGTCGGAGTCAACGGATTTGAATGCAATTCCTTTGTGGG	AAAAGCTGTTGGCCTTGAGA
Chr1-80761036	1	80761036	79969531	1.04	332	0.5	G	178	C	154	Zm00001d029632	GO:0004797,GO:0005524	GAAGGTGACCAAGTTCATGCTAATCTGCATGCAGAAGTCAGG	GAAGGTCGGAGTCAACGGATTAATCTGCATGCAGAAGTCAGC	GAGGCCACAAGGATTGTGTT
Chr1-80761092	1	80761092	79969587	1.04	352	0.47	A	220	G	132	Zm00001d029632	GO:0004797,GO:0005524	GAAGGTGACCAAGTTCATGCTGATCTGTCAAGGTCCAACACA	GAAGGTCGGAGTCAACGGATTGATCTGTCAAGGTCCAACACG	CTGAGGAAGACGCAGGAAAC
Chr1-80761469	1	80761469	79969964	1.04	271	0.48	C	163	G	108	Zm00001d029632	GO:0004797,GO:0005524	GAAGGTGACCAAGTTCATGCTCGTTTGTAGTCACCATCTAGG	GAAGGTCGGAGTCAACGGATTCGTTTGTAGTCACCATCTAGC	TAGGTATCGATGAGGCCCAA
Chr1-80857906	1	80857906	80066409	1.04	151	0.47	A	93	G	58	Zm00001d029636	GO:0016491,GO:0016491	GAAGGTGACCAAGTTCATGCTCGAGGGAACGGCTTCGAAGGA	GAAGGTCGGAGTCAACGGATTCGAGGGAACGGCTTCGAAGGG	TGCGTACTGCAGACCTGAAC
Chr1-81312374	1	81312374	80520888	1.04	149	0.47	C	92	T	57	Zm00001d029649	-	GAAGGTGACCAAGTTCATGCTGCCTTCCAGTTTTGCCTACCT	GAAGGTCGGAGTCAACGGATTGCCTTCCAGTTTTGCCTACCC	CAGGTGCATGCTTCTTGTGT
Chr1-81343717	1	81343717	80552231	1.04	129	0.44	G	86	T	43	Zm00001d029651	GO:0005488	GAAGGTGACCAAGTTCATGCTCTTGGGTAATTATTGACGATG	GAAGGTCGGAGTCAACGGATTCTTGGGTAATTATTGACGATT	TTAGCGTCTCTTTGGCAACA
Chr1-81360527	1	81360527	80569042	1.04	155	0.49	T	90	G	65	Zm00001d029652	GO:0003824,GO:0016787	GAAGGTGACCAAGTTCATGCTTCAAACCCAATCAGTGGCTTG	GAAGGTCGGAGTCAACGGATTTCAAACCCAATCAGTGGCTTT	CGATTCTCTGGGCATAAAGC
Chr1-81615165	1	81615165	80823693	1.04	218	0.44	G	146	A	72	Zm00001d029654	GO:0003824,GO:0004555,GO:0005991,GO:0003824,GO:0004555,GO:0005991,GO:0003824,GO:0004555,GO:0005991	GAAGGTGACCAAGTTCATGCTGCCGTTGAAGCAATTTCGCAG	GAAGGTCGGAGTCAACGGATTGCCGTTGAAGCAATTTCGCAA	TTGCTAGTGGCAGTGCAAAG
Chr1-81703608	1	81703608	80912138	1.04	220	0.43	A	151	G	69	Zm00001d029657	-	GAAGGTGACCAAGTTCATGCTTTTTTGTCAGTTATCCGGCGA	GAAGGTCGGAGTCAACGGATTTTTTTGTCAGTTATCCGGCGG	ATTGAATACTGGCTTTGCCG
Chr1-81793981	1	81793981	81002511	1.04	211	0.48	C	125	T	86	Zm00001d029662	-	GAAGGTGACCAAGTTCATGCTCTACTAGCCTCAACAACTAAC	GAAGGTCGGAGTCAACGGATTCTACTAGCCTCAACAACTAAT	CTGGATGGAGGTGATGGTCT
Chr1-81805423	1	81805423	81013954	1.04	201	0.49	A	116	G	85	Zm00001d029664	GO:0004672,GO:0004674,GO:0005524,GO:0006468	GAAGGTGACCAAGTTCATGCTGCGTACCTGATATGCATACAA	GAAGGTCGGAGTCAACGGATTGCGTACCTGATATGCATACAG	GACAGTTTATCGTGTTGCCAAA
Chr1-82236751	1	82236751	81425832	1.04	351	0.48	A	208	G	143	Zm00001d029674	-	GAAGGTGACCAAGTTCATGCTATGGACCGGGAAAGATTGGGG	GAAGGTCGGAGTCAACGGATTATGGACCGGGAAAGATTGGGA	GATTTCCTCCCAACTGCAAA
Chr1-82828651	1	82828651	82006274	1.04	298	0.4	C	217	T	81	Zm00001d029688	GO:0004497,GO:0005506,GO:0009055,GO:0020037,GO:0055114	GAAGGTGACCAAGTTCATGCTTTGTTCAGGGCCTCGTCGGTC	GAAGGTCGGAGTCAACGGATTTTGTTCAGGGCCTCGTCGGTT	CTGGTTCCTCTACATGGCGT
Chr1-82830925	1	82830925	82008548	1.04	167	0.49	G	93	C	74	Zm00001d029688	GO:0004497,GO:0005506,GO:0009055,GO:0020037,GO:0055114	GAAGGTGACCAAGTTCATGCTCAGCTGGAAGGTCTTGCGCTC	GAAGGTCGGAGTCAACGGATTCAGCTGGAAGGTCTTGCGCTG	GCGGTCTGCTCGTACTACCT
Chr1-83648058	1	83648058	82825697	1.04	266	0.49	A	147	T	119	Zm00001d029714	-	GAAGGTGACCAAGTTCATGCTGATGTTTCTGGGAATTGTGCA	GAAGGTCGGAGTCAACGGATTGATGTTTCTGGGAATTGTGCT	GAAACTTCCATGCCTTCTGC
Chr1-83655051	1	83655051	82832690	1.04	301	0.49	A	166	T	135	Zm00001d029714	-	GAAGGTGACCAAGTTCATGCTTTTACTCAGCAGAGCCACTCA	GAAGGTCGGAGTCAACGGATTTTTACTCAGCAGAGCCACTCT	CCTTGACACCATCAATGCAG
Chr1-83659323	1	83659323	82836965	1.04	339	0.45	C	225	T	114	Zm00001d029715	-	GAAGGTGACCAAGTTCATGCTGCAACCTCACCGTCTCCTGTC	GAAGGTCGGAGTCAACGGATTGCAACCTCACCGTCTCCTGTT	CAAGGACCACGTCACCATC
Chr1-84036625	1	84036625	83214338	1.04	335	0.43	T	231	C	104	-		GAAGGTGACCAAGTTCATGCTAGCTCTCACGCGCGGTATGGT	GAAGGTCGGAGTCAACGGATTAGCTCTCACGCGCGGTATGGC	ATCTGTGTCATGCGAAACCA
Chr1-84229140	1	84229140	83406870	1.05	366	0.44	A	245	G	121	Zm00001d029726	-	GAAGGTGACCAAGTTCATGCTACGCGGGCCTGCACAGATGGG	GAAGGTCGGAGTCAACGGATTACGCGGGCCTGCACAGATGGA	CCGTAGGTCCCTCCAGAACT
Chr1-84849240	1	84849240	84027002	1.05	332	0.49	C	191	T	141	Zm00001d029740	GO:0019787,GO:0043687,GO:0051246	GAAGGTGACCAAGTTCATGCTGGATAACCTCCTTCGATAAAC	GAAGGTCGGAGTCAACGGATTGGATAACCTCCTTCGATAAAT	CGTTTACTGCTGGGAGTGCT
Chr1-86006003	1	86006003	85183911	1.05	331	0.43	T	227	C	104	Zm00001d029758	GO:0004672,GO:0004674,GO:0005509,GO:0005524,GO:0006468,GO:0005509	GAAGGTGACCAAGTTCATGCTCTGAAGTTTACTGATGTCTCT	GAAGGTCGGAGTCAACGGATTCTGAAGTTTACTGATGTCTCC	AGGCAGCCTTCTACTAGCCC
Chr1-86006252	1	86006252	85184160	1.05	232	0.46	A	149	G	83	Zm00001d029758	GO:0004672,GO:0004674,GO:0005509,GO:0005524,GO:0006468,GO:0005509	GAAGGTGACCAAGTTCATGCTGGTTGCTATGCTACCTTGCAA	GAAGGTCGGAGTCAACGGATTGGTTGCTATGCTACCTTGCAG	CATGGCTGAAGAGATGCAAA
Chr1-86134260	1	86134260	85312168	1.05	368	0.45	C	243	T	125	Zm00001d029762	GO:0005215,GO:0006810,GO:0016020,GO:0016021,GO:0022891,GO:0055085,GO:0005215,GO:0006810,GO:0016020,GO:0016021,GO:0022891,GO:0055085,GO:0005215,GO:0006810,GO:0016020,GO:0016021,GO:0022891,GO:0055085,GO:0005215,GO:0006810,GO:0016020,GO:0016021,GO:0022891,GO:0055085	GAAGGTGACCAAGTTCATGCTAGGTTGATCACCCGGACGGCC	GAAGGTCGGAGTCAACGGATTAGGTTGATCACCCGGACGGCT	CATCACAGGACCAACCACAG
Chr1-86530281	1	86530281	85708513	1.05	365	0.46	A	236	G	129	Zm00001d029778	GO:0008270,GO:0046872	GAAGGTGACCAAGTTCATGCTCTGGAGACGAAGCAACTAGCA	GAAGGTCGGAGTCAACGGATTCTGGAGACGAAGCAACTAGCG	ACACGATACCACGATGCAGA
Chr1-86530395	1	86530395	85708627	1.05	360	0.49	T	204	C	156	Zm00001d029778	GO:0008270,GO:0046872	GAAGGTGACCAAGTTCATGCTAAACACTACCACTTTATGTCT	GAAGGTCGGAGTCAACGGATTAAACACTACCACTTTATGTCC	CCAATCGCCTTCAGGTTTTA
Chr1-86774032	1	86774032	85952328	1.05	309	0.49	A	177	G	132	Zm00001d029785	GO:0004672,GO:0004674,GO:0005524,GO:0006468,GO:0004672,GO:0004674,GO:0005524,GO:0006468,GO:0004674,GO:0005524,GO:0006468	GAAGGTGACCAAGTTCATGCTTGAGCCAAGAGATCGTCCTGA	GAAGGTCGGAGTCAACGGATTTGAGCCAAGAGATCGTCCTGG	AGCAAGAACCAGTGTGATGC
Chr1-86776265	1	86776265	85954561	1.05	336	0.5	T	170	C	166	Zm00001d029785	GO:0004672,GO:0004674,GO:0005524,GO:0006468,GO:0004672,GO:0004674,GO:0005524,GO:0006468,GO:0004674,GO:0005524,GO:0006468	GAAGGTGACCAAGTTCATGCTGGGCCCATGTATATAACATCC	GAAGGTCGGAGTCAACGGATTGGGCCCATGTATATAACATCT	GGAGCTAAAAGTGACGGGAA
Chr1-87747549	1	87747549	86935263	1.05	240	0.41	A	171	G	69	Zm00001d029806	-	GAAGGTGACCAAGTTCATGCTCACGACCCGAAGTGCCAGTGA	GAAGGTCGGAGTCAACGGATTCACGACCCGAAGTGCCAGTGG	CGTCTGGACCCTCCTCTACA
Chr1-87747598	1	87747598	86935312	1.05	131	0.46	G	85	C	46	Zm00001d029806	-	GAAGGTGACCAAGTTCATGCTCGCAGATCAATGTGCGTAGCG	GAAGGTCGGAGTCAACGGATTCGCAGATCAATGTGCGTAGCC	TTCTCCATCGAGGTCGCC
Chr1-88198413	1	88198413	87386144	1.05	107	0.42	C	75	T	32	Zm00001d029814	GO:0004553,GO:0005618,GO:0005975,GO:0006073,GO:0016762,GO:0048046,GO:0004553,GO:0005618,GO:0005975,GO:0006073,GO:0016762,GO:0048046,GO:0004553,GO:0005975	GAAGGTGACCAAGTTCATGCTGCTGCGCTGCGCTATACCTAC	GAAGGTCGGAGTCAACGGATTGCTGCGCTGCGCTATACCTAT	CTCGCGGTTCCATATAGCTC
Chr1-89361326	1	89361326	88549209	1.05	214	0.43	C	146	T	68	Zm00001d029833	-	GAAGGTGACCAAGTTCATGCTAAAGTACTGCACATGTATCCT	GAAGGTCGGAGTCAACGGATTAAAGTACTGCACATGTATCCC	GGCTTGAATGTGATGTGGTG
Chr1-89363559	1	89363559	88551442	1.05	306	0.4	C	220	G	86	Zm00001d029833	-	GAAGGTGACCAAGTTCATGCTGAGATCGCTGGGGATAAGTTG	GAAGGTCGGAGTCAACGGATTGAGATCGCTGGGGATAAGTTC	AGGTCTGTTGGTTCCTGCAA
Chr1-90857908	1	90857908	90024855	1.05	307	0.49	G	173	C	134	Zm00001d029860	GO:0003824,GO:0008152	GAAGGTGACCAAGTTCATGCTTCTCGCGATTCTATAGGCAGC	GAAGGTCGGAGTCAACGGATTTCTCGCGATTCTATAGGCAGG	TCCTCCTGCCCTTGAGTATG
Chr1-90966354	1	90966354	90133540	1.05	162	0.44	C	110	T	52	Zm00001d029865	GO:0003677,GO:0004499,GO:0004879,GO:0005634,GO:0006355,GO:0006813,GO:0008324,GO:0050660,GO:0050661,GO:0055114,GO:0004499,GO:0016491,GO:0050660,GO:0050661,GO:0055114,GO:0004499,GO:0006813,GO:0008324,GO:0016491,GO:0050660,GO:0050661,GO:0055114	GAAGGTGACCAAGTTCATGCTAACAGTGGGAAGGGGATAACC	GAAGGTCGGAGTCAACGGATTAACAGTGGGAAGGGGATAACT	AAGTGGCACCTCATTTGTCC
Chr1-90966590	1	90966590	90133776	1.05	155	0.5	T	83	C	72	Zm00001d029865	GO:0003677,GO:0004499,GO:0004879,GO:0005634,GO:0006355,GO:0006813,GO:0008324,GO:0050660,GO:0050661,GO:0055114,GO:0004499,GO:0016491,GO:0050660,GO:0050661,GO:0055114,GO:0004499,GO:0006813,GO:0008324,GO:0016491,GO:0050660,GO:0050661,GO:0055114	GAAGGTGACCAAGTTCATGCTTGGAAAGTCATACAGGTAGCT	GAAGGTCGGAGTCAACGGATTTGGAAAGTCATACAGGTAGCC	ATCATGCACTGCACTGGGTA
Chr1-91815353	1	91815353	90974247	1.05	337	0.44	C	228	G	109	Zm00001d029879	-	GAAGGTGACCAAGTTCATGCTCCCACTAACACTAGCGGCGGC	GAAGGTCGGAGTCAACGGATTCCCACTAACACTAGCGGCGGG	GCCATCGGATTTAGTGGAAA
Chr1-92232583	1	92232583	91391499	1.05	237	0.5	C	125	T	112	Zm00001d029887	GO:0003735,GO:0005622,GO:0005840,GO:0006412,GO:0003735,GO:0005622,GO:0005840,GO:0006412	GAAGGTGACCAAGTTCATGCTCAAACCGTCGCCCCGTGTGAT	GAAGGTCGGAGTCAACGGATTCAAACCGTCGCCCCGTGTGAC	TGGCCCACTTCGTATTTTTC
Chr1-92330898	1	92330898	91489815	1.05	268	0.48	C	160	T	108	Zm00001d029888	-	GAAGGTGACCAAGTTCATGCTCAGCCGAGCATAATATCGAGT	GAAGGTCGGAGTCAACGGATTCAGCCGAGCATAATATCGAGC	TGTTCTTGGTTCTTCCCGAC
Chr1-93193720	1	93193720	92352749	1.05	368	0.5	T	199	C	169	Zm00001d029899	-	GAAGGTGACCAAGTTCATGCTAGCAGTAGTCTAGTGGGTGGT	GAAGGTCGGAGTCAACGGATTAGCAGTAGTCTAGTGGGTGGC	GCTCCTTCGTCCAGTACAGC
Chr1-95221539	1	95221539	94360238	1.05	166	0.5	A	86	G	80	Zm00001d029934	GO:0003677,GO:0003700,GO:0005634,GO:0006350,GO:0006355,GO:0016563,GO:0030528,GO:0043565,GO:0005634,GO:0006350,GO:0016563	GAAGGTGACCAAGTTCATGCTTCGCTACCGCTAGCTAAGTAG	GAAGGTCGGAGTCAACGGATTTCGCTACCGCTAGCTAAGTAA	CAGAAACTTCAGACTTGGAGCA
Chr1-95966034	1	95966034	95104759	1.05	224	0.44	A	150	C	74	Zm00001d029946	GO:0005198,GO:0007155,GO:0015629,GO:0003697,GO:0005524,GO:0006281	GAAGGTGACCAAGTTCATGCTGGCATGGCACTCGAACTTCAA	GAAGGTCGGAGTCAACGGATTGGCATGGCACTCGAACTTCAC	GATCATCGAGGCATGGACTT
Chr1-96574867	1	96574867	95698810	1.05	360	0.45	A	237	G	123	Zm00001d029963	GO:0003677,GO:0003677	GAAGGTGACCAAGTTCATGCTCTCGACCGTCGACAGCCTGGA	GAAGGTCGGAGTCAACGGATTCTCGACCGTCGACAGCCTGGG	ACAACCAGCAAGACCGAAAC
Chr1-96902963	1	96902963	96026911	1.05	368	0.4	A	265	G	103	Zm00001d029968	-	GAAGGTGACCAAGTTCATGCTAGGGCGCTGGCACTTGTTTGA	GAAGGTCGGAGTCAACGGATTAGGGCGCTGGCACTTGTTTGG	TCTAGTCGAGCCCACCAAGT
Chr1-98591925	1	98591925	97712796	1.05	256	0.49	A	143	G	113	Zm00001d030005	GO:0003924,GO:0005525,GO:0003924,GO:0005525	GAAGGTGACCAAGTTCATGCTACCCCATAAATTCTATCACCG	GAAGGTCGGAGTCAACGGATTACCCCATAAATTCTATCACCA	AAAGAACATCTTGATGGCGG
Chr1-99114145	1	99114145	98227933	1.05	367	0.47	A	228	G	139	Zm00001d030011	GO:0003676,GO:0003723,GO:0003743,GO:0006413	GAAGGTGACCAAGTTCATGCTCCCTGAGCTCCCTCCTGTAAG	GAAGGTCGGAGTCAACGGATTCCCTGAGCTCCCTCCTGTAAA	TCAATCAGTTGAGCGAGCAG
Chr1-101089491	1	101089491	100184790	1.05	236	0.46	T	153	C	83	Zm00001d030032	GO:0005622,GO:0008270	GAAGGTGACCAAGTTCATGCTACACTGGCTTTTCATCACTGT	GAAGGTCGGAGTCAACGGATTACACTGGCTTTTCATCACTGC	AGCTGGTCATCTCCTGAACC
Chr1-103283779	1	103283779	102375092	1.05	133	0.49	A	76	C	57	Zm00001d030069	-	GAAGGTGACCAAGTTCATGCTGCCCATATGACCAGATGCAGC	GAAGGTCGGAGTCAACGGATTGCCCATATGACCAGATGCAGA	ACGCTGTGAGTTCCCTGTTC
Chr1-103637470	1	103637470	102728742	1.05	366	0.47	G	226	A	140	Zm00001d030074	GO:0005198,GO:0009507,GO:0005198,GO:0009507	GAAGGTGACCAAGTTCATGCTAGGGGAGCTTTCAGCCTCCGA	GAAGGTCGGAGTCAACGGATTAGGGGAGCTTTCAGCCTCCGG	CCAGGATCGAGCTCTGTTGT
Chr1-104120089	1	104120089	103211295	1.05	331	0.49	A	191	G	140	Zm00001d030080	-	GAAGGTGACCAAGTTCATGCTCCGACCGCCCGAGTTACACGG	GAAGGTCGGAGTCAACGGATTCCGACCGCCCGAGTTACACGA	TATCGATCATGCCGATCAAA
Chr1-105040922	1	105040922	104121651	1.05	361	0.44	G	241	T	120	Zm00001d030091	-	GAAGGTGACCAAGTTCATGCTCGACCGGCGTAGAGCTTCTCG	GAAGGTCGGAGTCAACGGATTCGACCGGCGTAGAGCTTCTCT	ACTCCTTCCCCCACTCTGAC
Chr1-105041202	1	105041202	104121931	1.05	345	0.47	G	218	A	127	Zm00001d030091	-	GAAGGTGACCAAGTTCATGCTCTGATGAACCCCAACGGCGGG	GAAGGTCGGAGTCAACGGATTCTGATGAACCCCAACGGCGGA	TAGGGGGACAAATTTAGGGG
Chr1-105553586	1	105553586	104634319	1.05	220	0.49	C	129	G	91	Zm00001d030098	-	GAAGGTGACCAAGTTCATGCTAAGTTCGGCGTGAGCGGCGGC	GAAGGTCGGAGTCAACGGATTAAGTTCGGCGTGAGCGGCGGG	TCGAGAACTCCCTCTTCAGC
Chr1-105553622	1	105553622	104634355	1.05	262	0.48	T	156	C	106	Zm00001d030098	-	GAAGGTGACCAAGTTCATGCTGGCGAGAGTAGCGGATAAGGT	GAAGGTCGGAGTCAACGGATTGGCGAGAGTAGCGGATAAGGC	TCGAGAACTCCCTCTTCAGC
Chr1-105554402	1	105554402	104635135	1.05	313	0.47	G	196	A	117	-		GAAGGTGACCAAGTTCATGCTCAATTTTGGGAGGAGCAGGGA	GAAGGTCGGAGTCAACGGATTCAATTTTGGGAGGAGCAGGGG	CCCTGAAGCAAAGCAACCTA
Chr1-105701971	1	105701971	104782708	1.05	125	0.5	G	65	A	60	Zm00001d030101	-	GAAGGTGACCAAGTTCATGCTGCGTCGCTCGCGAGGAAAGAA	GAAGGTCGGAGTCAACGGATTGCGTCGCTCGCGAGGAAAGAG	GAGAGCCTGAGACAACGGTC
Chr1-107333532	1	107333532	106414321	1.05	249	0.4	G	180	T	69	-		GAAGGTGACCAAGTTCATGCTTAGGACACATTCGTCGGCGGT	GAAGGTCGGAGTCAACGGATTTAGGACACATTCGTCGGCGGG	ATCTCACCGTGGTTCTCACC
Chr1-107865870	1	107865870	106946838	1.05	217	0.5	A	118	C	99	-		GAAGGTGACCAAGTTCATGCTACTAGCACTGTATTGCTTCGC	GAAGGTCGGAGTCAACGGATTACTAGCACTGTATTGCTTCGA	GCAGCAAGGACGAGGTCTAC
Chr1-109046701	1	109046701	108127740	1.05	104	0.5	C	56	G	48	Zm00001d030152	-	GAAGGTGACCAAGTTCATGCTTCTATCGGAGCTACAGGCGGC	GAAGGTCGGAGTCAACGGATTTCTATCGGAGCTACAGGCGGG	GGCTCCCTGGTATCTGTTGA
Chr1-109046926	1	109046926	108127965	1.05	269	0.44	A	182	C	87	Zm00001d030152	-	GAAGGTGACCAAGTTCATGCTGTGCCTCTATCAGTGGCTCCA	GAAGGTCGGAGTCAACGGATTGTGCCTCTATCAGTGGCTCCC	TTGCTGCCTTGTGCTCTCTA
Chr1-109047221	1	109047221	108128260	1.05	354	0.47	C	219	T	135	Zm00001d030152	-	GAAGGTGACCAAGTTCATGCTCCCACGGTGTTTGATGATGAC	GAAGGTCGGAGTCAACGGATTCCCACGGTGTTTGATGATGAT	CGGGAGTTATGAGGTCCAAA
Chr1-109047972	1	109047972	108129011	1.05	361	0.4	T	262	C	99	-		GAAGGTGACCAAGTTCATGCTCCTTTTGTAGCCTGTGGCTAT	GAAGGTCGGAGTCAACGGATTCCTTTTGTAGCCTGTGGCTAC	CGCGGAGTTCAGCAACTTA
Chr1-109048015	1	109048015	108129054	1.05	344	0.49	T	201	C	143	-		GAAGGTGACCAAGTTCATGCTTCTCCGTTTCCCCTGAATTGT	GAAGGTCGGAGTCAACGGATTTCTCCGTTTCCCCTGAATTGC	CGCGGAGTTCAGCAACTTA
Chr1-109048957	1	109048957	108129996	1.05	344	0.5	C	188	G	156	-		GAAGGTGACCAAGTTCATGCTTCCTATCCTTTCCTCTTCGGC	GAAGGTCGGAGTCAACGGATTTCCTATCCTTTCCTCTTCGGG	ACTTCACTGACAAGCAGGGC
Chr1-109410666	1	109410666	108491839	1.05	365	0.5	C	187	T	178	Zm00001d030157	GO:0005525,GO:0005622,GO:0006886,GO:0007264,GO:0015031,GO:0005525,GO:0005622,GO:0006886,GO:0007264,GO:0015031,GO:0005525,GO:0005622,GO:0007264	GAAGGTGACCAAGTTCATGCTTGGTAGTATTTACAGTCACTC	GAAGGTCGGAGTCAACGGATTTGGTAGTATTTACAGTCACTT	TGTCAGTACGGTGGTGGTGT
Chr1-109410945	1	109410945	108492118	1.05	368	0.5	A	187	G	181	Zm00001d030157	GO:0005525,GO:0005622,GO:0006886,GO:0007264,GO:0015031,GO:0005525,GO:0005622,GO:0006886,GO:0007264,GO:0015031,GO:0005525,GO:0005622,GO:0007264	GAAGGTGACCAAGTTCATGCTTGTCCCTCCTGTTACACGTGA	GAAGGTCGGAGTCAACGGATTTGTCCCTCCTGTTACACGTGG	ACCTGTGCTCTAAAAGGCGA
Chr1-109469467	1	109469467	108550641	1.05	363	0.44	T	243	A	120	Zm00001d030159	GO:0005215,GO:0006857,GO:0016020,GO:0005215,GO:0006857,GO:0016020	GAAGGTGACCAAGTTCATGCTAGACAGTACGCTAGTAGGCTT	GAAGGTCGGAGTCAACGGATTAGACAGTACGCTAGTAGGCTA	ATTTGCAAGGCGTTATACGG
Chr1-109472726	1	109472726	108553900	1.05	318	0.41	T	225	G	93	Zm00001d030159	GO:0005215,GO:0006857,GO:0016020,GO:0005215,GO:0006857,GO:0016020	GAAGGTGACCAAGTTCATGCTCCTGCGTCTGGCTGGGAGGGG	GAAGGTCGGAGTCAACGGATTCCTGCGTCTGGCTGGGAGGGT	CCTTCTCCGTGGAAGAACAA
Chr1-109743035	1	109743035	108824303	1.05	344	0.44	C	232	G	112	Zm00001d030163	GO:0008152,GO:0008168,GO:0008152,GO:0008168,GO:0008152,GO:0008168,GO:0008152,GO:0008168	GAAGGTGACCAAGTTCATGCTAGGTACGGCAACTACCGCCTC	GAAGGTCGGAGTCAACGGATTAGGTACGGCAACTACCGCCTG	TTGATCCAGTCGTAGGGGAC
Chr1-109864181	1	109864181	108945466	1.05	190	0.5	C	104	T	86	Zm00001d030164	GO:0005488	GAAGGTGACCAAGTTCATGCTTCTGAGTTGACTAGTCTTTAT	GAAGGTCGGAGTCAACGGATTTCTGAGTTGACTAGTCTTTAC	GCCTTCAGGAATGTCATGGT
Chr1-109869810	1	109869810	108951095	1.05	306	0.47	G	192	A	114	Zm00001d030164	GO:0005488	GAAGGTGACCAAGTTCATGCTGTCATGCTCGCCGGGTCAAGG	GAAGGTCGGAGTCAACGGATTGTCATGCTCGCCGGGTCAAGA	TCCAGTTCAGGATCTCCGTT
Chr1-109870210	1	109870210	108951495	1.05	274	0.45	C	179	T	95	Zm00001d030164	GO:0005488	GAAGGTGACCAAGTTCATGCTCGTATGGGAACACTACCAATC	GAAGGTCGGAGTCAACGGATTCGTATGGGAACACTACCAATT	CTCCCCTCTGGATTGGTGTA
Chr1-110006277	1	110006277	109087562	1.05	117	0.5	G	63	C	54	Zm00001d030166	-	GAAGGTGACCAAGTTCATGCTTAACAGGCAAGAGACATACCC	GAAGGTCGGAGTCAACGGATTTAACAGGCAAGAGACATACCG	GGCTCAAGTCGAATCTGGAA
Chr1-110007391	1	110007391	109088676	1.05	343	0.49	C	201	G	142	Zm00001d030166	-	GAAGGTGACCAAGTTCATGCTACTCCCGCGACATTGGGTTTC	GAAGGTCGGAGTCAACGGATTACTCCCGCGACATTGGGTTTG	GAGGAACATCTCCAACCCAA
Chr1-110343678	1	110343678	109424890	1.05	356	0.48	T	217	C	139	Zm00001d030172	GO:0004185,GO:0006508,GO:0004185,GO:0006508,GO:0004185,GO:0006508	GAAGGTGACCAAGTTCATGCTGACGTACTTTGTTAATTCCGC	GAAGGTCGGAGTCAACGGATTGACGTACTTTGTTAATTCCGT	ACACAGCTCCGGAGTACAGG
Chr1-110379610	1	110379610	109460823	1.05	363	0.47	G	229	A	134	Zm00001d030173	-	GAAGGTGACCAAGTTCATGCTTATGTCCTCAAGTATTCGGGG	GAAGGTCGGAGTCAACGGATTTATGTCCTCAAGTATTCGGGA	TTGCAAGAAGTGGCCCTAGT
Chr1-110383609	1	110383609	109464822	1.05	235	0.44	T	159	G	76	Zm00001d030173	-	GAAGGTGACCAAGTTCATGCTTGATTAAAATCTAGGACTCTT	GAAGGTCGGAGTCAACGGATTTGATTAAAATCTAGGACTCTG	GATGGTAAATTGTGCTTCCCA
Chr1-110388917	1	110388917	109470130	1.05	348	0.48	C	210	T	138	Zm00001d030173	-	GAAGGTGACCAAGTTCATGCTTCGGCGAAGGCTCGGGAACCC	GAAGGTCGGAGTCAACGGATTTCGGCGAAGGCTCGGGAACCT	TCCCAGATCGGGTCTAGTTG
Chr1-111923813	1	111923813	111053274	1.05	291	0.4	A	209	T	82	Zm00001d030184	-	GAAGGTGACCAAGTTCATGCTTAATGTGCTTGTGCACAGGTT	GAAGGTCGGAGTCAACGGATTTAATGTGCTTGTGCACAGGTA	TGGATCAATGCAAATTGAAG
Chr1-114095814	1	114095814	113225940	1.05	226	0.48	G	137	A	89	Zm00001d030223	GO:0005524,GO:0005737,GO:0008152,GO:0016301,GO:0016310,GO:0016773,GO:0005524,GO:0005737,GO:0008152,GO:0016301,GO:0016310,GO:0016773	GAAGGTGACCAAGTTCATGCTGAATTTTGATCTGCGAAGGTA	GAAGGTCGGAGTCAACGGATTGAATTTTGATCTGCGAAGGTG	TGCCACATCCACCATCTTTA
Chr1-114672367	1	114672367	113779708	1.05	301	0.5	T	163	G	138	Zm00001d030230	GO:0003777,GO:0005524,GO:0007018,GO:0003777,GO:0005524,GO:0007018	GAAGGTGACCAAGTTCATGCTGTCCCAAAATGACTTCACGAT	GAAGGTCGGAGTCAACGGATTGTCCCAAAATGACTTCACGAG	CCAGGTGGATGAAGCAACTT
Chr1-114877558	1	114877558	113972930	1.05	330	0.43	C	227	T	103	Zm00001d030231	GO:0003676,GO:0008270,GO:0003676,GO:0008270	GAAGGTGACCAAGTTCATGCTGAGACTTACAGCCATTTGCCC	GAAGGTCGGAGTCAACGGATTGAGACTTACAGCCATTTGCCT	TGGAAAGACAGCATCGTCAG
Chr1-114878685	1	114878685	113974057	1.05	326	0.48	C	199	T	127	Zm00001d030231	GO:0003676,GO:0008270,GO:0003676,GO:0008270	GAAGGTGACCAAGTTCATGCTTAGTGCCGGTGCAAATCTAAT	GAAGGTCGGAGTCAACGGATTTAGTGCCGGTGCAAATCTAAC	AGCTTCACAGGTTGCCTTGT
Chr1-114879952	1	114879952	113975324	1.05	220	0.5	G	119	T	101	Zm00001d030231	GO:0003676,GO:0008270,GO:0003676,GO:0008270	GAAGGTGACCAAGTTCATGCTTCAAGTTTTTGCTGGAGCGCT	GAAGGTCGGAGTCAACGGATTTCAAGTTTTTGCTGGAGCGCG	CCTGATACCCAATTTCCCCT
Chr1-115148280	1	115148280	114243658	1.05	141	0.45	T	93	A	48	-		GAAGGTGACCAAGTTCATGCTCTTCCAAAACATGAGCTGCTA	GAAGGTCGGAGTCAACGGATTCTTCCAAAACATGAGCTGCTT	GGCGTCTTGATCTGCTCTTC
Chr1-115149934	1	115149934	114245312	1.05	140	0.41	G	99	T	41	Zm00001d030234	GO:0005215,GO:0006857,GO:0016020,GO:0055085	GAAGGTGACCAAGTTCATGCTCCTACCATGGTAACTACCATT	GAAGGTCGGAGTCAACGGATTCCTACCATGGTAACTACCATG	AACATGCTACCTGACTGCCC
Chr1-115182187	1	115182187	114277565	1.05	182	0.48	A	109	C	73	Zm00001d030235	GO:0005215,GO:0006857,GO:0016020,GO:0005215,GO:0006857,GO:0016020,GO:0005215,GO:0006857,GO:0016020	GAAGGTGACCAAGTTCATGCTCGTATGCTGCATCGTGGAATC	GAAGGTCGGAGTCAACGGATTCGTATGCTGCATCGTGGAATA	GGAACTACCGTTTGGTGCTG
Chr1-115182827	1	115182827	114278205	1.05	242	0.5	A	125	C	117	Zm00001d030235	GO:0005215,GO:0006857,GO:0016020,GO:0005215,GO:0006857,GO:0016020,GO:0005215,GO:0006857,GO:0016020	GAAGGTGACCAAGTTCATGCTGACACAGTCGTCGCGGCGTCC	GAAGGTCGGAGTCAACGGATTGACACAGTCGTCGCGGCGTCA	TCTTAGGTGCCGAGTTTGCT
Chr1-115183005	1	115183005	114278383	1.05	148	0.49	C	83	T	65	Zm00001d030235	GO:0005215,GO:0006857,GO:0016020,GO:0005215,GO:0006857,GO:0016020,GO:0005215,GO:0006857,GO:0016020	GAAGGTGACCAAGTTCATGCTCCGTCCCGTCGCTAGTGAATT	GAAGGTCGGAGTCAACGGATTCCGTCCCGTCGCTAGTGAATC	TATCAATCCTACGCGAAGCC
Chr1-115448444	1	115448444	115525717	1.05	105	0.49	T	60	G	45	Zm00001d030239	-	GAAGGTGACCAAGTTCATGCTAAGCAGAGTATCATGCCACTT	GAAGGTCGGAGTCAACGGATTAAGCAGAGTATCATGCCACTG	CAGCTCATGTTGTTCCCCTT
Chr1-117004634	1	117004634	117067523	1.05	201	0.49	C	111	A	90	Zm00001d030256	GO:0003824,GO:0003824,GO:0003824,GO:0003824	GAAGGTGACCAAGTTCATGCTGGAAATCCTGAATATAGAGGC	GAAGGTCGGAGTCAACGGATTGGAAATCCTGAATATAGAGGA	TGCACCATTCCATTCATTTG
Chr1-117623455	1	117623455	117686355	1.05	154	0.49	C	90	A	64	Zm00001d030266	-	GAAGGTGACCAAGTTCATGCTAGCAATTCAGAACTGTGAGGA	GAAGGTCGGAGTCAACGGATTAGCAATTCAGAACTGTGAGGC	TGTGTACCTGGAAGCCAAAA
Chr1-117672038	1	117672038	117734942	1.05	279	0.44	G	187	A	92	Zm00001d030266	-	GAAGGTGACCAAGTTCATGCTTGTAGAAATGAGGCTCTTCGG	GAAGGTCGGAGTCAACGGATTTGTAGAAATGAGGCTCTTCGA	TCTTTGCCATGAACATCAGC
Chr1-117694822	1	117694822	117757726	1.05	365	0.5	C	194	G	171	Zm00001d030266	-	GAAGGTGACCAAGTTCATGCTACACTAATTATGCGGAGAGGC	GAAGGTCGGAGTCAACGGATTACACTAATTATGCGGAGAGGG	GCCTACTGAACCGTCGTAGC
Chr1-117873379	1	117873379	117936285	1.05	102	0.5	C	55	T	47	-		GAAGGTGACCAAGTTCATGCTTTAAATAGCCGCCCTTCTTTT	GAAGGTCGGAGTCAACGGATTTTAAATAGCCGCCCTTCTTTC	CGTGCCATCCTGTACTGTGT
Chr1-121174114	1	121174114	121181519	1.05	273	0.48	G	166	C	107	Zm00001d030304	GO:0016068	GAAGGTGACCAAGTTCATGCTTTGGGCAGAGACTACAGGTGG	GAAGGTCGGAGTCAACGGATTTTGGGCAGAGACTACAGGTGC	CCCAATCGAATCAATCAACC
Chr1-121211846	1	121211846	121219255	1.05	141	0.5	A	72	T	69	Zm00001d030305	-	GAAGGTGACCAAGTTCATGCTCTACCGAGTTAAGTATATTCA	GAAGGTCGGAGTCAACGGATTCTACCGAGTTAAGTATATTCT	GCAACCACTGCTGCTAACAA
Chr1-121211896	1	121211896	121219305	1.05	167	0.42	A	117	G	50	Zm00001d030305	-	GAAGGTGACCAAGTTCATGCTTGCATTGCGATGGGGGCTCTA	GAAGGTCGGAGTCAACGGATTTGCATTGCGATGGGGGCTCTG	ACGTTCTTCCTGGTGCAGTC
Chr1-121820882	1	121820882	121828370	1.05	332	0.43	T	226	C	106	Zm00001d030314	-	GAAGGTGACCAAGTTCATGCTGGCTTTGGCTGCCCGTACACT	GAAGGTCGGAGTCAACGGATTGGCTTTGGCTGCCCGTACACC	GATCACTTCCACAAGGCACC
Chr1-121821113	1	121821113	121828601	1.05	316	0.45	C	207	G	109	Zm00001d030314	-	GAAGGTGACCAAGTTCATGCTGGGTAGTGCATCTTGCCAGGC	GAAGGTCGGAGTCAACGGATTGGGTAGTGCATCTTGCCAGGG	AGCCTTCAGCGTCCCACT
Chr1-122020489	1	122020489	122027991	1.05	305	0.45	T	203	C	102	Zm00001d030316	-	GAAGGTGACCAAGTTCATGCTACCTATGGATCACCGACTCCC	GAAGGTCGGAGTCAACGGATTACCTATGGATCACCGACTCCT	TAGCGACGTCGATCACTGAC
Chr1-123386189	1	123386189	123393862	1.05	328	0.5	T	168	C	160	Zm00001d030340	-	GAAGGTGACCAAGTTCATGCTCTCTGATGAGTAGTAGCACTC	GAAGGTCGGAGTCAACGGATTCTCTGATGAGTAGTAGCACTT	ATGTGAACCTATGGGGCTTG
Chr1-126666886	1	126666886	126589695	1.05	234	0.44	G	159	A	75	Zm00001d030366	GO:0003676,GO:0005622,GO:0003676,GO:0005622	GAAGGTGACCAAGTTCATGCTGAAATAGGGATGTGGTCCGGA	GAAGGTCGGAGTCAACGGATTGAAATAGGGATGTGGTCCGGG	TGGAACTCGCACTCGTGTAG
Chr1-141709389	1	141709389	143026229	1.05	356	0.42	C	249	G	107	Zm00001d030526	GO:0005515,GO:0005515	GAAGGTGACCAAGTTCATGCTGATGTGAGAGAATTGCGATGC	GAAGGTCGGAGTCAACGGATTGATGTGAGAGAATTGCGATGG	CGATGTTGGATGGATGTTCA
Chr1-142261133	1	142261133	143578003	1.05	359	0.48	C	217	T	142	Zm00001d030533	GO:0004733,GO:0008615,GO:0010181,GO:0016638,GO:0055114,GO:0016638,GO:0055114	GAAGGTGACCAAGTTCATGCTAACTGAAAAGGGTGTCCGCAC	GAAGGTCGGAGTCAACGGATTAACTGAAAAGGGTGTCCGCAT	TTCTCCAGCTGCAAGATGTG
Chr1-142273180	1	142273180	143590050	1.05	178	0.43	G	122	T	56	Zm00001d030533	GO:0004733,GO:0008615,GO:0010181,GO:0016638,GO:0055114,GO:0016638,GO:0055114	GAAGGTGACCAAGTTCATGCTGTGCCGGAAGTTGCAGGCGGT	GAAGGTCGGAGTCAACGGATTGTGCCGGAAGTTGCAGGCGGG	CTAGTGGCATCTGGCATGTG
Chr1-143508173	1	143508173	144795022	1.05	318	0.5	C	168	T	150	Zm00001d030554	-	GAAGGTGACCAAGTTCATGCTTCAAGATGTGTTGCGAGTGAC	GAAGGTCGGAGTCAACGGATTTCAAGATGTGTTGCGAGTGAT	TATTTTTCGGTCATTGCCGT
Chr1-150127583	1	150127583	152012044	1.05	326	0.44	C	220	T	106	Zm00001d030638	-	GAAGGTGACCAAGTTCATGCTCGGTCCCACTCCAAGCTCTGC	GAAGGTCGGAGTCAACGGATTCGGTCCCACTCCAAGCTCTGT	GGCCGAGATTTTTGTTTGAA
Chr1-150127791	1	150127791	152012252	1.05	332	0.47	G	208	A	124	Zm00001d030638	-	GAAGGTGACCAAGTTCATGCTGACCTTGGATGACGCCGATAG	GAAGGTCGGAGTCAACGGATTGACCTTGGATGACGCCGATAA	CAGAGAAGGTCCTCGGTCAG
Chr1-150128103	1	150128103	152012564	1.05	348	0.46	C	224	T	124	Zm00001d030638	-	GAAGGTGACCAAGTTCATGCTTAAGCTGACCTGACCCGGACC	GAAGGTCGGAGTCAACGGATTTAAGCTGACCTGACCCGGACT	TTTCTGCAGTTCAAAGGAGGA
Chr1-150130612	1	150130612	152015073	1.05	110	0.5	C	55	T	55	Zm00001d030639	-	GAAGGTGACCAAGTTCATGCTGGCGTCCTGCGACGACCCTGT	GAAGGTCGGAGTCAACGGATTGGCGTCCTGCGACGACCCTGC	GCAACGATTCAAAACCCAGT
Chr1-151464687	1	151464687	153296181	1.05	160	0.42	T	111	C	49	Zm00001d030659	-	GAAGGTGACCAAGTTCATGCTAGAGGCGTTTTCCGGGGGAGT	GAAGGTCGGAGTCAACGGATTAGAGGCGTTTTCCGGGGGAGC	AATGCACAGGCACTACACGA
Chr1-152032243	1	152032243	153863537	1.05	173	0.44	A	117	C	56	Zm00001d030666	-	GAAGGTGACCAAGTTCATGCTCCTCCCATGACGGGCTCGAAA	GAAGGTCGGAGTCAACGGATTCCTCCCATGACGGGCTCGAAC	GGAGGAGGAGGAGGAGGAC
Chr1-152854421	1	152854421	154663118	1.05	236	0.42	C	164	A	72	Zm00001d030683	GO:0003872,GO:0005945,GO:0006096	GAAGGTGACCAAGTTCATGCTGTTGCAGGAATGACGTCTCGC	GAAGGTCGGAGTCAACGGATTGTTGCAGGAATGACGTCTCGA	GCATAGGAGCATAAGCGACC
Chr1-156410147	1	156410147	158206880	1.05	362	0.49	A	209	G	153	Zm00001d030732	GO:0000151,GO:0004842,GO:0005488,GO:0016567	GAAGGTGACCAAGTTCATGCTAGACCTCTTTTGATAGTATTA	GAAGGTCGGAGTCAACGGATTAGACCTCTTTTGATAGTATTG	GAGGGTATCAGCTCCCATGA
Chr1-157517112	1	157517112	159296262	1.05	282	0.48	C	169	T	113	-		GAAGGTGACCAAGTTCATGCTAAATAACGACGCAACTGTAAC	GAAGGTCGGAGTCAACGGATTAAATAACGACGCAACTGTAAT	AGCTAGCATCTGGGTCGAAA
Chr1-157568375	1	157568375	159347528	1.05	304	0.48	T	182	C	122	-		GAAGGTGACCAAGTTCATGCTAGGTCCTGGTCTGGATAATGT	GAAGGTCGGAGTCAACGGATTAGGTCCTGGTCTGGATAATGC	TCTGAAACAGCGCAGTAAGC
Chr1-157568399	1	157568399	159347552	1.05	295	0.45	G	194	A	101	-		GAAGGTGACCAAGTTCATGCTCCACAGCATCTGCTGTGCGTG	GAAGGTCGGAGTCAACGGATTCCACAGCATCTGCTGTGCGTA	TCTGAAACAGCGCAGTAAGC
Chr1-158117824	1	158117824	159869080	1.05	132	0.43	C	91	G	41	-		GAAGGTGACCAAGTTCATGCTGTAGGTGAGGACGTGATGTCC	GAAGGTCGGAGTCAACGGATTGTAGGTGAGGACGTGATGTCG	CACACAACAGGCACATCTCC
Chr1-158440552	1	158440552	160191824	1.05	256	0.49	A	148	G	108	Zm00001d030760	GO:0004066,GO:0006529	GAAGGTGACCAAGTTCATGCTAACCATCTTGCATACGACATA	GAAGGTCGGAGTCAACGGATTAACCATCTTGCATACGACATG	GACTTGGGACAAAGCCAAAG
Chr1-159122698	1	159122698	160874032	1.05	246	0.4	G	177	A	69	Zm00001d030774	GO:0003676,GO:0003723,GO:0003676,GO:0003723,GO:0003676,GO:0003723	GAAGGTGACCAAGTTCATGCTGTATCTGCTGAACCTTACTGG	GAAGGTCGGAGTCAACGGATTGTATCTGCTGAACCTTACTGA	TGCTATGTTCACTGCTTCGC
Chr1-159126392	1	159126392	160877726	1.05	367	0.47	G	226	C	141	Zm00001d030774	GO:0003676,GO:0003723,GO:0003676,GO:0003723,GO:0003676,GO:0003723	GAAGGTGACCAAGTTCATGCTAAGACGATCCACCAGTGTCTG	GAAGGTCGGAGTCAACGGATTAAGACGATCCACCAGTGTCTC	CGTGGTTCTGGGCTTCTTAC
Chr1-162956731	1	162956731	165219813	1.05	277	0.49	C	153	A	124	Zm00001d030846	GO:0005215,GO:0006810,GO:0016020	GAAGGTGACCAAGTTCATGCTCTGTCTTCTCTGAATGTTCAC	GAAGGTCGGAGTCAACGGATTCTGTCTTCTCTGAATGTTCAA	GATACTACAGCACACCGGCA
Chr1-163698142	1	163698142	165961252	1.05	223	0.48	T	136	A	87	-		GAAGGTGACCAAGTTCATGCTGTAGAAGCAAGGATCAATTCT	GAAGGTCGGAGTCAACGGATTGTAGAAGCAAGGATCAATTCA	CGACGCCAACATATTGAATG
Chr1-163876137	1	163876137	166139252	1.05	290	0.42	C	204	T	86	Zm00001d030859	GO:0004372,GO:0006544,GO:0006563,GO:0016020,GO:0030170,GO:0004372,GO:0006544,GO:0006563,GO:0030170	GAAGGTGACCAAGTTCATGCTTGCGGGGCCATGTTGCTCTGC	GAAGGTCGGAGTCAACGGATTTGCGGGGCCATGTTGCTCTGT	AACAATCGGCAATTGAAACG
Chr1-164222224	1	164222224	166485298	1.05	239	0.5	G	128	T	111	-		GAAGGTGACCAAGTTCATGCTCGTCCACACTGGTCGTTGGGT	GAAGGTCGGAGTCAACGGATTCGTCCACACTGGTCGTTGGGG	ACACAGCGACAGTTGCAGAT
Chr1-166010346	1	166010346	168256604	1.05	353	0.49	T	202	C	151	Zm00001d030891	-	GAAGGTGACCAAGTTCATGCTCCGCACCGTCTTCTATACTGT	GAAGGTCGGAGTCAACGGATTCCGCACCGTCTTCTATACTGC	GAGAGCTACGGCTGGGAGAT
Chr1-166131462	1	166131462	168377721	1.05	358	0.49	G	207	A	151	Zm00001d030892	-	GAAGGTGACCAAGTTCATGCTTTCCATTCAGGCTACAACACG	GAAGGTCGGAGTCAACGGATTTTCCATTCAGGCTACAACACA	AGCGCAGTGATCATGTTCTG
Chr1-166144914	1	166144914	168391173	1.05	289	0.48	G	174	A	115	Zm00001d030893	GO:0005524,GO:0006754,GO:0006812,GO:0015662,GO:0016020,GO:0016820,GO:0005524,GO:0006754,GO:0015662,GO:0016020,GO:0016820	GAAGGTGACCAAGTTCATGCTCAGATCCTGGGTACCCCCACG	GAAGGTCGGAGTCAACGGATTCAGATCCTGGGTACCCCCACA	CTCCTCCTGGAAGCTCAAGA
Chr1-166145254	1	166145254	168391513	1.05	320	0.49	G	176	A	144	Zm00001d030893	GO:0005524,GO:0006754,GO:0006812,GO:0015662,GO:0016020,GO:0016820,GO:0005524,GO:0006754,GO:0015662,GO:0016020,GO:0016820	GAAGGTGACCAAGTTCATGCTAAGAAGGTTTTTCCAACGCAG	GAAGGTCGGAGTCAACGGATTAAGAAGGTTTTTCCAACGCAA	AGCAATTGCCTTCGCTGTAT
Chr1-166147621	1	166147621	168393880	1.05	240	0.49	G	138	A	102	Zm00001d030893	GO:0005524,GO:0006754,GO:0006812,GO:0015662,GO:0016020,GO:0016820,GO:0005524,GO:0006754,GO:0015662,GO:0016020,GO:0016820	GAAGGTGACCAAGTTCATGCTTGACCATACACCAGTGGCTAG	GAAGGTCGGAGTCAACGGATTTGACCATACACCAGTGGCTAA	AGGCAGCAGCAATCTTCAAT
Chr1-166625665	1	166625665	168838775	1.05	141	0.49	T	81	C	60	Zm00001d030900	-	GAAGGTGACCAAGTTCATGCTGGGACACTGCAGGGGAGAAAC	GAAGGTCGGAGTCAACGGATTGGGACACTGCAGGGGAGAAAT	GTCAACGCCTGGATCATCTT
Chr1-166626922	1	166626922	168840032	1.05	284	0.5	C	151	T	133	Zm00001d030900	-	GAAGGTGACCAAGTTCATGCTAAGATCGCTGAGAAAAATGGC	GAAGGTCGGAGTCAACGGATTAAGATCGCTGAGAAAAATGGT	GGTATATCGAGCGTGCCATT
Chr1-167087708	1	167087708	169300850	1.05	164	0.47	A	103	G	61	-		GAAGGTGACCAAGTTCATGCTCGCTAATTCGCACCGTGAGCA	GAAGGTCGGAGTCAACGGATTCGCTAATTCGCACCGTGAGCG	TTCGGATTTCTGTGGGTTTC
Chr1-167092731	1	167092731	169305873	1.05	212	0.5	C	108	A	104	Zm00001d030916	GO:0004871,GO:0007165,GO:0007186,GO:0019001,GO:0008270,GO:0004871,GO:0007165,GO:0007186,GO:0008270,GO:0019001	GAAGGTGACCAAGTTCATGCTCACCTTATCGTACCAATAGAA	GAAGGTCGGAGTCAACGGATTCACCTTATCGTACCAATAGAC	ATGAGGAGTGAACGGGAATG
Chr1-168079480	1	168079480	170292829	1.05	153	0.47	T	95	C	58	Zm00001d030935	-	GAAGGTGACCAAGTTCATGCTGTTGAAGCTAAACAGCGGGCT	GAAGGTCGGAGTCAACGGATTGTTGAAGCTAAACAGCGGGCC	TGGTCCAGACCAACTGTATCC
Chr1-168393465	1	168393465	170606815	1.05	289	0.45	C	190	T	99	Zm00001d030937	-	GAAGGTGACCAAGTTCATGCTGGGCCAGCTTTTGAATGTGTC	GAAGGTCGGAGTCAACGGATTGGGCCAGCTTTTGAATGTGTT	CTGGGCCAATAATTCCTTGA
Chr1-168397127	1	168397127	170610477	1.05	349	0.44	T	236	G	113	Zm00001d030937	-	GAAGGTGACCAAGTTCATGCTTTCTGCACTGACCCCGCGAGT	GAAGGTCGGAGTCAACGGATTTTCTGCACTGACCCCGCGAGG	ACACCAGAAGCCCTCAACAT
Chr1-168493287	1	168493287	170706699	1.05	149	0.42	C	105	T	44	Zm00001d030942	GO:0004672,GO:0004674,GO:0005524,GO:0006468	GAAGGTGACCAAGTTCATGCTCAGAAGGACGTCCGGCCGTCC	GAAGGTCGGAGTCAACGGATTCAGAAGGACGTCCGGCCGTCT	CGATCTGGATGTCCATCATACT
Chr1-168496619	1	168496619	170710033	1.05	353	0.42	C	247	T	106	Zm00001d030944	GO:0003824,GO:0005737,GO:0006464,GO:0009107,GO:0016415	GAAGGTGACCAAGTTCATGCTGTCGGTGCCCAATGTGTAGAC	GAAGGTCGGAGTCAACGGATTGTCGGTGCCCAATGTGTAGAT	CTGTTTAGTGCAGGTGCGAA
Chr1-168742827	1	168742827	170954100	1.05	267	0.5	C	141	G	126	Zm00001d030954	GO:0005789,GO:0006506,GO:0005215,GO:0005576,GO:0005789,GO:0006506,GO:0006810,GO:0005789,GO:0006506	GAAGGTGACCAAGTTCATGCTTACATTGGTGGTGCACATCTG	GAAGGTCGGAGTCAACGGATTTACATTGGTGGTGCACATCTC	GCGGTGAGAACCTTTACCAA
Chr1-171822494	1	171822494	174034082	1.05	195	0.46	C	126	T	69	Zm00001d030982	-	GAAGGTGACCAAGTTCATGCTTGTAGGGAGGCCACCGATTCC	GAAGGTCGGAGTCAACGGATTTGTAGGGAGGCCACCGATTCT	GTATCTTAGGCTGCATCCCG
Chr1-172183358	1	172183358	174354908	1.05	108	0.4	A	78	C	30	Zm00001d030989	-	GAAGGTGACCAAGTTCATGCTATCCCTTTATACAAACCCTGC	GAAGGTCGGAGTCAACGGATTATCCCTTTATACAAACCCTGA	CCCTCCTCCTGTTTTGTCCT
Chr1-172414103	1	172414103	174585730	1.05	143	0.48	T	86	G	57	Zm00001d030993	GO:0005634,GO:0045449,GO:0005634,GO:0045449,GO:0005634,GO:0045449	GAAGGTGACCAAGTTCATGCTCAACTCGTCGGGCTTCCTTTT	GAAGGTCGGAGTCAACGGATTCAACTCGTCGGGCTTCCTTTG	CTCCATTGCTCGTCCTTAGC
Chr1-172721345	1	172721345	174893019	1.05	226	0.48	A	138	T	88	Zm00001d030999	GO:0004672,GO:0004674,GO:0005524,GO:0006468,GO:0004672,GO:0004674,GO:0005524,GO:0006468,GO:0004672,GO:0004674,GO:0005524,GO:0006468,GO:0004672,GO:0004674,GO:0005524,GO:0006468	GAAGGTGACCAAGTTCATGCTTGCCGGAGCACGGCTCTTGCT	GAAGGTCGGAGTCAACGGATTTGCCGGAGCACGGCTCTTGCA	CAAGGAGTACACGACGACGA
Chr1-172721439	1	172721439	174893113	1.05	256	0.49	A	143	G	113	Zm00001d030999	GO:0004672,GO:0004674,GO:0005524,GO:0006468,GO:0004672,GO:0004674,GO:0005524,GO:0006468,GO:0004672,GO:0004674,GO:0005524,GO:0006468,GO:0004672,GO:0004674,GO:0005524,GO:0006468	GAAGGTGACCAAGTTCATGCTCTGCCGACAGAGAGCTCCCTG	GAAGGTCGGAGTCAACGGATTCTGCCGACAGAGAGCTCCCTA	GAGAGGACCGTGACGTTCTG
Chr1-172721520	1	172721520	174893194	1.05	331	0.49	T	184	C	147	Zm00001d030999	GO:0004672,GO:0004674,GO:0005524,GO:0006468,GO:0004672,GO:0004674,GO:0005524,GO:0006468,GO:0004672,GO:0004674,GO:0005524,GO:0006468,GO:0004672,GO:0004674,GO:0005524,GO:0006468	GAAGGTGACCAAGTTCATGCTTCGGGGGATGGCTTGCAGAAC	GAAGGTCGGAGTCAACGGATTTCGGGGGATGGCTTGCAGAAT	CACGTCCCCAATCTACCAAG
Chr1-172725065	1	172725065	174896736	1.05	289	0.48	T	172	G	117	Zm00001d030999	GO:0004672,GO:0004674,GO:0005524,GO:0006468,GO:0004672,GO:0004674,GO:0005524,GO:0006468,GO:0004672,GO:0004674,GO:0005524,GO:0006468,GO:0004672,GO:0004674,GO:0005524,GO:0006468	GAAGGTGACCAAGTTCATGCTCTCCCAAAGGCAATGGGGATG	GAAGGTCGGAGTCAACGGATTCTCCCAAAGGCAATGGGGATT	CAGTCAGAGCAGAGCCATCA
Chr1-173685365	1	173685365	175817755	1.05	312	0.41	A	222	G	90	Zm00001d031018	-	GAAGGTGACCAAGTTCATGCTGTTATCTCCCAAGTTTAGCGA	GAAGGTCGGAGTCAACGGATTGTTATCTCCCAAGTTTAGCGG	TGGCCACCGGTATAGATTTC
Chr1-174129932	1	174129932	176262444	1.05	312	0.47	T	194	A	118	Zm00001d031028	GO:0005515,GO:0005778,GO:0007031,GO:0008270,GO:0005515,GO:0005778,GO:0007031,GO:0008270,GO:0005515,GO:0005778,GO:0007031,GO:0008270,GO:0005515,GO:0005778,GO:0007031,GO:0008270,GO:0005515,GO:0005778,GO:0007031,GO:0008270	GAAGGTGACCAAGTTCATGCTATGATGTAGAGACCACTAGCT	GAAGGTCGGAGTCAACGGATTATGATGTAGAGACCACTAGCA	GGTTAAAGAATGAAGCAGCCC
Chr1-174132732	1	174132732	176265244	1.05	302	0.42	T	213	G	89	Zm00001d031028	GO:0005515,GO:0005778,GO:0007031,GO:0008270,GO:0005515,GO:0005778,GO:0007031,GO:0008270,GO:0005515,GO:0005778,GO:0007031,GO:0008270,GO:0005515,GO:0005778,GO:0007031,GO:0008270,GO:0005515,GO:0005778,GO:0007031,GO:0008270	GAAGGTGACCAAGTTCATGCTCACACGTTGTGACGGGGCGGT	GAAGGTCGGAGTCAACGGATTCACACGTTGTGACGGGGCGGG	GGGCGAGAATTCTTTAACCC
Chr1-174745701	1	174745701	176878313	1.05	289	0.4	A	210	G	79	Zm00001d031040	GO:0004672,GO:0004674,GO:0005524,GO:0006468,GO:0004672,GO:0004674,GO:0005524,GO:0006468	GAAGGTGACCAAGTTCATGCTTCTGCAAGGAGGTCCCTTTCA	GAAGGTCGGAGTCAACGGATTTCTGCAAGGAGGTCCCTTTCG	CGAAATGTTACGAAGAGGGC
Chr1-175156476	1	175156476	177289103	1.05	346	0.49	A	199	C	147	Zm00001d031059	GO:0006457,GO:0031072,GO:0051082,GO:0031072	GAAGGTGACCAAGTTCATGCTCTTCCCTTCTACACAAAGACA	GAAGGTCGGAGTCAACGGATTCTTCCCTTCTACACAAAGACC	TGCTGAACTTGGTTCCCTCT
Chr1-175165534	1	175165534	177298162	1.05	199	0.49	G	114	C	85	Zm00001d031060	-	GAAGGTGACCAAGTTCATGCTGGCGGAATAATTTTGGAAGGC	GAAGGTCGGAGTCAACGGATTGGCGGAATAATTTTGGAAGGG	CTGGCCACTAGTTTTCTGGC
Chr1-175170219	1	175170219	177302848	1.05	293	0.41	A	209	G	84	-		GAAGGTGACCAAGTTCATGCTGTAATTATTACTAGCTCGCCA	GAAGGTCGGAGTCAACGGATTGTAATTATTACTAGCTCGCCG	TTAGCGTGAGTGACACCTGG
Chr1-175258744	1	175258744	177391376	1.05	181	0.5	T	95	G	86	Zm00001d031062	-	GAAGGTGACCAAGTTCATGCTTCTGCGGTCCGATAGGCGGGT	GAAGGTCGGAGTCAACGGATTTCTGCGGTCCGATAGGCGGGG	CCTTCGATTCCTGGTGGAT
Chr1-175258767	1	175258767	177391399	1.05	320	0.45	G	210	C	110	Zm00001d031062	-	GAAGGTGACCAAGTTCATGCTGCATCCGGCCATCCGATACTG	GAAGGTCGGAGTCAACGGATTGCATCCGGCCATCCGATACTC	CCTTCGATTCCTGGTGGAT
Chr1-175971286	1	175971286	178104189	1.05	127	0.4	G	92	A	35	Zm00001d031071	GO:0008152,GO:0008168,GO:0008152,GO:0008168	GAAGGTGACCAAGTTCATGCTATCGCAGCCTGGCGCCCACCG	GAAGGTCGGAGTCAACGGATTATCGCAGCCTGGCGCCCACCA	ACATTCGATGGGACAGAGACTAA
Chr1-176345243	1	176345243	178478975	1.05	117	0.44	A	78	G	39	-		GAAGGTGACCAAGTTCATGCTAATCTATCTGAGGTCGCGCGA	GAAGGTCGGAGTCAACGGATTAATCTATCTGAGGTCGCGCGG	TAGCACCTCCTCCACCAATC
Chr1-176356565	1	176356565	178490438	1.05	341	0.43	G	233	A	108	Zm00001d031081	GO:0005524,GO:0016887,GO:0044237	GAAGGTGACCAAGTTCATGCTGATACAGCATTTATGTGTGTA	GAAGGTCGGAGTCAACGGATTGATACAGCATTTATGTGTGTG	ACATTTGGGTCAGCCTCTGT
Chr1-176358821	1	176358821	178492694	1.05	282	0.49	G	160	T	122	Zm00001d031081	GO:0005524,GO:0016887,GO:0044237	GAAGGTGACCAAGTTCATGCTGAGCATGCTCATTCTTTCTTT	GAAGGTCGGAGTCAACGGATTGAGCATGCTCATTCTTTCTTG	TGCCTATCAGCATTGGTTTG
Chr1-176623054	1	176623054	178756939	1.05	364	0.5	A	187	G	177	Zm00001d031088	-	GAAGGTGACCAAGTTCATGCTGCAACAGAGCCTCGGTCGTTA	GAAGGTCGGAGTCAACGGATTGCAACAGAGCCTCGGTCGTTG	AATAGACCGCCAACACCAAC
Chr1-176658223	1	176658223	178792112	1.05	364	0.49	T	208	C	156	Zm00001d031090	GO:0005525,GO:0005622	GAAGGTGACCAAGTTCATGCTTTTGTCATCCTATCAATCGGC	GAAGGTCGGAGTCAACGGATTTTTGTCATCCTATCAATCGGT	CTTTGTGATTGCCCTGGTCT
Chr1-177821704	1	177821704	179955891	1.06	304	0.5	C	152	T	152	Zm00001d031115	GO:0004221,GO:0005622,GO:0006511,GO:0016020,GO:0016020	GAAGGTGACCAAGTTCATGCTTTCGCTTCAGACTTACACGAC	GAAGGTCGGAGTCAACGGATTTTCGCTTCAGACTTACACGAT	GCTTGAGCCTCGTCTGAAAA
Chr1-177982317	1	177982317	180116509	1.06	354	0.42	G	246	C	108	Zm00001d031118	-	GAAGGTGACCAAGTTCATGCTCAGGGATCCGCATTTGCGTCG	GAAGGTCGGAGTCAACGGATTCAGGGATCCGCATTTGCGTCC	ACTAGAGTCAGTGTCCGGCG
Chr1-178021904	1	178021904	180156100	1.06	367	0.49	A	206	G	161	Zm00001d031120	GO:0003735,GO:0005622,GO:0005840,GO:0006412,GO:0006810,GO:0006865,GO:0015171,GO:0016020,GO:0055085	GAAGGTGACCAAGTTCATGCTTTCTCGATCAGGGGGTCAGTG	GAAGGTCGGAGTCAACGGATTTTCTCGATCAGGGGGTCAGTA	GGGGTACCCTTGGAGATGAT
Chr1-178022121	1	178022121	180156317	1.06	236	0.5	T	127	A	109	Zm00001d031120	GO:0003735,GO:0005622,GO:0005840,GO:0006412,GO:0006810,GO:0006865,GO:0015171,GO:0016020,GO:0055085	GAAGGTGACCAAGTTCATGCTGTAGCGTGCCTACACTAACCT	GAAGGTCGGAGTCAACGGATTGTAGCGTGCCTACACTAACCA	TGCATGTGACTATACGGGCA
Chr1-178718172	1	178718172	180826986	1.06	344	0.4	A	250	C	94	Zm00001d031127	-	GAAGGTGACCAAGTTCATGCTTGCGTTATGGTCGGGGTGCCA	GAAGGTCGGAGTCAACGGATTTGCGTTATGGTCGGGGTGCCC	TCCATCAATCATGCACCTGT
Chr1-178802325	1	178802325	180911140	1.06	363	0.4	C	261	A	102	Zm00001d031128	-	GAAGGTGACCAAGTTCATGCTAGCTCTCCGGTTTTGCGTTCA	GAAGGTCGGAGTCAACGGATTAGCTCTCCGGTTTTGCGTTCC	CAGTCAGCATCCCCTTCATT
Chr1-180447892	1	180447892	182557182	1.06	335	0.5	C	171	A	164	Zm00001d031168	-	GAAGGTGACCAAGTTCATGCTGGACGGATCTGGGACGGGAAC	GAAGGTCGGAGTCAACGGATTGGACGGATCTGGGACGGGAAA	GTCGGATGTTGAGTACCGCT
Chr1-181631980	1	181631980	183730541	1.06	220	0.48	G	133	T	87	Zm00001d031186	-	GAAGGTGACCAAGTTCATGCTATCCCGACATGGTGAATGCTT	GAAGGTCGGAGTCAACGGATTATCCCGACATGGTGAATGCTG	ACAGATTTGCCGTCTGCTCT
Chr1-181715944	1	181715944	183814476	1.06	232	0.43	T	158	G	74	-		GAAGGTGACCAAGTTCATGCTACAGCAGTTAATTAGCGCGAG	GAAGGTCGGAGTCAACGGATTACAGCAGTTAATTAGCGCGAT	CCAAACCAAAGTCGTCCTGT
Chr1-181978081	1	181978081	184076621	1.06	125	0.48	A	74	G	51	Zm00001d031202	-	GAAGGTGACCAAGTTCATGCTATGGTGCGCCGCTACGTGAAG	GAAGGTCGGAGTCAACGGATTATGGTGCGCCGCTACGTGAAA	TCAGCCTCGTCAGCATACAG
Chr1-181978427	1	181978427	184076967	1.06	238	0.42	T	167	G	71	Zm00001d031203	GO:0003824,GO:0004177,GO:0006508	GAAGGTGACCAAGTTCATGCTAGCCAACAGACGGCTATCGAT	GAAGGTCGGAGTCAACGGATTAGCCAACAGACGGCTATCGAG	GGAGGATCAGCGTGATTGTT
Chr1-181983885	1	181983885	184082425	1.06	160	0.46	G	102	A	58	-		GAAGGTGACCAAGTTCATGCTGCGGTCAGTCAAATGTGCTCA	GAAGGTCGGAGTCAACGGATTGCGGTCAGTCAAATGTGCTCG	TGCTTTTGGCCATTTCTCTT
Chr1-182334048	1	182334048	184432604	1.06	276	0.43	G	191	C	85	Zm00001d031210	GO:0005524,GO:0006915,GO:0006952	GAAGGTGACCAAGTTCATGCTCCTGTATGGTCTTAAGACGCG	GAAGGTCGGAGTCAACGGATTCCTGTATGGTCTTAAGACGCC	CCAACGTCTGGAGACTGTCA
Chr1-182335007	1	182335007	184433563	1.06	275	0.49	T	160	G	115	Zm00001d031210	GO:0005524,GO:0006915,GO:0006952	GAAGGTGACCAAGTTCATGCTACCGAGACTTTCCAGGTCATG	GAAGGTCGGAGTCAACGGATTACCGAGACTTTCCAGGTCATT	TTTATAACAGACCAGGGCCG
Chr1-182384127	1	182384127	184482684	1.06	367	0.48	T	216	C	151	Zm00001d031212	GO:0003824,GO:0008152,GO:0016747,GO:0003824,GO:0008152,GO:0016747,GO:0003824,GO:0008152,GO:0016747,GO:0003824,GO:0008152,GO:0016747	GAAGGTGACCAAGTTCATGCTTCTCGAACTCGCATAAGAAGC	GAAGGTCGGAGTCAACGGATTTCTCGAACTCGCATAAGAAGT	GGCATGGATATCGTAGGGTC
Chr1-182384279	1	182384279	184482836	1.06	366	0.43	C	252	T	114	Zm00001d031212	GO:0003824,GO:0008152,GO:0016747,GO:0003824,GO:0008152,GO:0016747,GO:0003824,GO:0008152,GO:0016747,GO:0003824,GO:0008152,GO:0016747	GAAGGTGACCAAGTTCATGCTGTGCAATCATTCTGCCGTGCC	GAAGGTCGGAGTCAACGGATTGTGCAATCATTCTGCCGTGCT	CAAAGAGGCTGCTCCATTTC
Chr1-182384307	1	182384307	184482864	1.06	364	0.43	T	252	G	112	Zm00001d031212	GO:0003824,GO:0008152,GO:0016747,GO:0003824,GO:0008152,GO:0016747,GO:0003824,GO:0008152,GO:0016747,GO:0003824,GO:0008152,GO:0016747	GAAGGTGACCAAGTTCATGCTCTGACCTTAGGAACACGGCGT	GAAGGTCGGAGTCAACGGATTCTGACCTTAGGAACACGGCGG	AGAGTACAAGGTCGCCCCTC
Chr1-182384637	1	182384637	184483194	1.06	125	0.48	G	74	T	51	-		GAAGGTGACCAAGTTCATGCTGGACATGGTGCAAGTCAGTTG	GAAGGTCGGAGTCAACGGATTGGACATGGTGCAAGTCAGTTT	GCATTCACAGGGGAAAGAAA
Chr1-182484604	1	182484604	184583174	1.06	100	0.49	T	58	C	42	Zm00001d031216	-	GAAGGTGACCAAGTTCATGCTGAGTTATGAAAGAGACTCCTC	GAAGGTCGGAGTCAACGGATTGAGTTATGAAAGAGACTCCTT	GTAACCAAAATCGTGCGGTC
Chr1-182704463	1	182704463	184803040	1.06	353	0.4	T	254	C	99	Zm00001d031227	-	GAAGGTGACCAAGTTCATGCTCCGGATAGGGATCGACCCGTT	GAAGGTCGGAGTCAACGGATTCCGGATAGGGATCGACCCGTC	CCTTACCCTTGCGATGATGT
Chr1-182802195	1	182802195	184900772	1.06	359	0.5	C	187	T	172	Zm00001d031229	-	GAAGGTGACCAAGTTCATGCTTCCCCCATCTGAGTTGTTCTC	GAAGGTCGGAGTCAACGGATTTCCCCCATCTGAGTTGTTCTT	ATTTCCGGCTCCTTTCAGAT
Chr1-182802501	1	182802501	184901078	1.06	160	0.49	A	89	T	71	Zm00001d031229	-	GAAGGTGACCAAGTTCATGCTTGTAACTGCCGGAACACGGAT	GAAGGTCGGAGTCAACGGATTTGTAACTGCCGGAACACGGAA	GTGCGGCTGAATGAGAAACT
Chr1-182802565	1	182802565	184901142	1.06	166	0.41	T	118	A	48	Zm00001d031229	-	GAAGGTGACCAAGTTCATGCTGACACCGATGCTATTTCCACT	GAAGGTCGGAGTCAACGGATTGACACCGATGCTATTTCCACA	ACAACATTAACATCGCGGCT
Chr1-183601781	1	183601781	185700443	1.06	131	0.45	T	86	G	45	Zm00001d031248	-	GAAGGTGACCAAGTTCATGCTCCCTGTACAGCGTGATTTGTT	GAAGGTCGGAGTCAACGGATTCCCTGTACAGCGTGATTTGTG	ATCGTGAAACCTTGGGACAG
Chr1-183880591	1	183880591	185941589	1.06	306	0.42	C	215	A	91	Zm00001d031253	GO:0005215,GO:0006814,GO:0015137,GO:0015746,GO:0016020,GO:0016021,GO:0055085,GO:0005215,GO:0005337,GO:0006810,GO:0006814,GO:0015137,GO:0015746,GO:0016020,GO:0016021,GO:0055085	GAAGGTGACCAAGTTCATGCTTACGATTTTCACGTACTTACA	GAAGGTCGGAGTCAACGGATTTACGATTTTCACGTACTTACC	TGATGTTTTTCTCGTGCAGC
Chr1-183882633	1	183882633	185943631	1.06	359	0.5	T	186	C	173	Zm00001d031253	GO:0005215,GO:0006814,GO:0015137,GO:0015746,GO:0016020,GO:0016021,GO:0055085,GO:0005215,GO:0005337,GO:0006810,GO:0006814,GO:0015137,GO:0015746,GO:0016020,GO:0016021,GO:0055085	GAAGGTGACCAAGTTCATGCTTTCAAACAATCCTCCCAGTTT	GAAGGTCGGAGTCAACGGATTTTCAAACAATCCTCCCAGTTC	TGATTGTGGTGGCAGCTAAA
Chr1-183891676	1	183891676	185952674	1.06	282	0.42	A	197	C	85	Zm00001d031253	GO:0005215,GO:0006814,GO:0015137,GO:0015746,GO:0016020,GO:0016021,GO:0055085,GO:0005215,GO:0005337,GO:0006810,GO:0006814,GO:0015137,GO:0015746,GO:0016020,GO:0016021,GO:0055085	GAAGGTGACCAAGTTCATGCTGCTGCCAGGCCTCTGGGGTTA	GAAGGTCGGAGTCAACGGATTGCTGCCAGGCCTCTGGGGTTC	GCCTCTCAAGCGAGCTCTAA
Chr1-183900424	1	183900424	185961422	1.06	168	0.46	G	108	C	60	Zm00001d031254	GO:0003935,GO:0009231	GAAGGTGACCAAGTTCATGCTAGGCAAACTTGGAGCTAGGGC	GAAGGTCGGAGTCAACGGATTAGGCAAACTTGGAGCTAGGGG	GTTGTTAGTCATCAGCCGCA
Chr1-184105058	1	184105058	186166059	1.06	151	0.43	G	104	C	47	-		GAAGGTGACCAAGTTCATGCTGATTTGACACGATGGCTCCCG	GAAGGTCGGAGTCAACGGATTGATTTGACACGATGGCTCCCC	ATCCCCACTCAACAAAAACG
Chr1-184292750	1	184292750	186353758	1.06	177	0.46	T	115	C	62	Zm00001d031265	GO:0047800,GO:0055114,GO:0047800,GO:0055114	GAAGGTGACCAAGTTCATGCTAGTTTGCAGGGATCTTTATAT	GAAGGTCGGAGTCAACGGATTAGTTTGCAGGGATCTTTATAC	TGCACCGCCAACCTAATAGT
Chr1-184436817	1	184436817	186497873	1.06	134	0.42	A	94	G	40	-		GAAGGTGACCAAGTTCATGCTATTGTAAGTGTTAGCTCGACG	GAAGGTCGGAGTCAACGGATTATTGTAAGTGTTAGCTCGACA	TTCTGGAAGAAACGAATGGC
Chr1-184860400	1	184860400	186921222	1.06	364	0.48	T	217	C	147	-		GAAGGTGACCAAGTTCATGCTGCTGACTGCGTGGTTCTTGGC	GAAGGTCGGAGTCAACGGATTGCTGACTGCGTGGTTCTTGGT	GCGATCGTCTCTCACGTCAC
Chr1-184924336	1	184924336	186985191	1.06	360	0.4	C	259	A	101	-		GAAGGTGACCAAGTTCATGCTAGTAAGACTCAGGTCTGGATA	GAAGGTCGGAGTCAACGGATTAGTAAGACTCAGGTCTGGATC	AGGGATCGTGATTCAGAACG
Chr1-185477117	1	185477117	187538134	1.06	325	0.44	T	218	G	107	Zm00001d031291	-	GAAGGTGACCAAGTTCATGCTTTCACCGATTACGGTGGCGGT	GAAGGTCGGAGTCAACGGATTTTCACCGATTACGGTGGCGGG	AATAAAAACCTGCCACGCAC
Chr1-185477253	1	185477253	187538270	1.06	295	0.5	G	151	T	144	Zm00001d031291	-	GAAGGTGACCAAGTTCATGCTACTGTTATGTGCGTGGCAGGT	GAAGGTCGGAGTCAACGGATTACTGTTATGTGCGTGGCAGGG	AGCTTCTCAAATGAGGGCAA
Chr1-185478679	1	185478679	187539696	1.06	139	0.49	A	77	T	62	-		GAAGGTGACCAAGTTCATGCTCTCAAGAGTGCAGAGAGGCCT	GAAGGTCGGAGTCAACGGATTCTCAAGAGTGCAGAGAGGCCA	ACCACCACTAGGCTCAATCG
Chr1-185841202	1	185841202	187886004	1.06	265	0.47	G	166	T	99	Zm00001d031309	-	GAAGGTGACCAAGTTCATGCTCGCAAGGACTCATTGGCTGGT	GAAGGTCGGAGTCAACGGATTCGCAAGGACTCATTGGCTGGG	GGCTAACCCTTGGTTGAACA
Chr1-185872844	1	185872844	187917646	1.06	316	0.4	T	227	C	89	Zm00001d031315	-	GAAGGTGACCAAGTTCATGCTCCAAAGTACTGACTGGAGTCT	GAAGGTCGGAGTCAACGGATTCCAAAGTACTGACTGGAGTCC	TTTTCAACCCGTCGTTTTTC
Chr1-185873004	1	185873004	187917806	1.06	250	0.47	G	154	A	96	Zm00001d031315	-	GAAGGTGACCAAGTTCATGCTTGTACCTCGCACGGTGTCACA	GAAGGTCGGAGTCAACGGATTTGTACCTCGCACGGTGTCACG	TGTTAAGCTTGTTCCGTCCC
Chr1-185874764	1	185874764	187919566	1.06	286	0.4	C	208	G	78	Zm00001d031315	-	GAAGGTGACCAAGTTCATGCTGACATGGCCCGTAAGAACGCG	GAAGGTCGGAGTCAACGGATTGACATGGCCCGTAAGAACGCC	CTCAAACCACACAATCCACG
Chr1-185877048	1	185877048	187921850	1.06	339	0.42	G	236	A	103	Zm00001d031316	GO:0005215,GO:0005622,GO:0006810,GO:0005215,GO:0005622,GO:0006810	GAAGGTGACCAAGTTCATGCTGTACGGAGGCTACAAAAACGA	GAAGGTCGGAGTCAACGGATTGTACGGAGGCTACAAAAACGG	GGAGGATGAACCAGCCTACA
Chr1-186053007	1	186053007	188097813	1.06	191	0.45	A	126	C	65	Zm00001d031325	-	GAAGGTGACCAAGTTCATGCTACTGCACCTGGATGTTGACGA	GAAGGTCGGAGTCAACGGATTACTGCACCTGGATGTTGACGC	GATAATGAGGAGGAGGCGTG
Chr1-186053813	1	186053813	188098619	1.06	239	0.5	T	120	G	119	Zm00001d031325	-	GAAGGTGACCAAGTTCATGCTATGTTGTGGCGACGGCCGGGT	GAAGGTCGGAGTCAACGGATTATGTTGTGGCGACGGCCGGGG	GCACTGTTGCACTGACCATC
Chr1-186195092	1	186195092	188239904	1.06	242	0.45	T	159	C	83	Zm00001d031329	GO:0003824,GO:0003824	GAAGGTGACCAAGTTCATGCTATGCCAGTACTGGGTTGAGCC	GAAGGTCGGAGTCAACGGATTATGCCAGTACTGGGTTGAGCT	GAATTCCCTCCTGAACCTCC
Chr1-186729813	1	186729813	188755902	1.06	328	0.5	C	165	G	163	Zm00001d031338	-	GAAGGTGACCAAGTTCATGCTGCGGATCCAAGTTGTACCGTG	GAAGGTCGGAGTCAACGGATTGCGGATCCAAGTTGTACCGTC	TCAGCTTGGAGCCTTTGTTT
Chr1-186729854	1	186729854	188755943	1.06	339	0.46	A	220	G	119	Zm00001d031338	-	GAAGGTGACCAAGTTCATGCTGCAGGACTTGACTAGTGTTAG	GAAGGTCGGAGTCAACGGATTGCAGGACTTGACTAGTGTTAA	CCTCGCTAATACCCACTCCA
Chr1-186837167	1	186837167	188863266	1.06	266	0.49	A	154	G	112	Zm00001d031344	-	GAAGGTGACCAAGTTCATGCTCAGCGGTCTCCTCGTTCGGGG	GAAGGTCGGAGTCAACGGATTCAGCGGTCTCCTCGTTCGGGA	AGACCCCATTCTCTTCGTCC
Chr1-189293636	1	189293636	191291179	1.06	253	0.49	C	143	G	110	Zm00001d031412	GO:0006071,GO:0006629,GO:0008081,GO:0008889,GO:0006071,GO:0006629,GO:0008081,GO:0008889	GAAGGTGACCAAGTTCATGCTAAGTCACTAGGGATCGACATG	GAAGGTCGGAGTCAACGGATTAAGTCACTAGGGATCGACATC	ACGAGCTTGCATCTCGTTTT
Chr1-189293834	1	189293834	191291377	1.06	187	0.44	C	127	G	60	Zm00001d031412	GO:0006071,GO:0006629,GO:0008081,GO:0008889,GO:0006071,GO:0006629,GO:0008081,GO:0008889	GAAGGTGACCAAGTTCATGCTAAGGACATCAAGGCGTTCGCG	GAAGGTCGGAGTCAACGGATTAAGGACATCAAGGCGTTCGCC	GTCTCGCACGATCCTGTTCT
Chr1-189294592	1	189294592	191292135	1.06	317	0.47	G	199	A	118	Zm00001d031412	GO:0006071,GO:0006629,GO:0008081,GO:0008889,GO:0006071,GO:0006629,GO:0008081,GO:0008889	GAAGGTGACCAAGTTCATGCTTTTGACCAGCGATATACCATA	GAAGGTCGGAGTCAACGGATTTTTGACCAGCGATATACCATG	TGGTGATCGCTTAATCCTTG
Chr1-189587419	1	189587419	191585067	1.06	152	0.49	A	89	T	63	Zm00001d031422	GO:0003676	GAAGGTGACCAAGTTCATGCTTAGCACATCACATCCGACAGT	GAAGGTCGGAGTCAACGGATTTAGCACATCACATCCGACAGA	TTAAGCTGACCCTGTTGGCT
Chr1-189856413	1	189856413	191854734	1.06	349	0.49	G	192	T	157	Zm00001d031429	GO:0003735,GO:0005622,GO:0005840,GO:0006412,GO:0003735,GO:0005622,GO:0005840,GO:0006412,GO:0003735,GO:0005622,GO:0005840,GO:0006412	GAAGGTGACCAAGTTCATGCTTCCACACTTTCCGTCAAGCGG	GAAGGTCGGAGTCAACGGATTTCCACACTTTCCGTCAAGCGT	TATGGGAAGGGAAGGGAGTC
Chr1-189858965	1	189858965	191857287	1.06	153	0.5	A	81	G	72	Zm00001d031429	GO:0003735,GO:0005622,GO:0005840,GO:0006412,GO:0003735,GO:0005622,GO:0005840,GO:0006412,GO:0003735,GO:0005622,GO:0005840,GO:0006412	GAAGGTGACCAAGTTCATGCTGAATAAGCGCGGATGGAGTAA	GAAGGTCGGAGTCAACGGATTGAATAAGCGCGGATGGAGTAG	AATATGTGGCGTGGAAAAGG
Chr1-189861661	1	189861661	191859983	1.06	368	0.49	G	212	A	156	Zm00001d031429	GO:0003735,GO:0005622,GO:0005840,GO:0006412,GO:0003735,GO:0005622,GO:0005840,GO:0006412,GO:0003735,GO:0005622,GO:0005840,GO:0006412	GAAGGTGACCAAGTTCATGCTAGCGGGATCAGGAGCGTGCCG	GAAGGTCGGAGTCAACGGATTAGCGGGATCAGGAGCGTGCCA	CGGTGACAAGGGAGTAGAGC
Chr1-190176192	1	190176192	192174588	1.06	141	0.44	A	94	T	47	Zm00001d031436	-	GAAGGTGACCAAGTTCATGCTCCAGAACTTGAGCTTTCCGCA	GAAGGTCGGAGTCAACGGATTCCAGAACTTGAGCTTTCCGCT	GATGGAATTACAGCGAGGGA
Chr1-190233078	1	190233078	192231481	1.06	106	0.41	G	76	A	30	Zm00001d031441	GO:0005634,GO:0030528,GO:0045449,GO:0005634,GO:0030528,GO:0045449,GO:0005634,GO:0030528,GO:0045449,GO:0005634,GO:0030528,GO:0045449	GAAGGTGACCAAGTTCATGCTCTAGCTGGGGGATGAGCAACA	GAAGGTCGGAGTCAACGGATTCTAGCTGGGGGATGAGCAACG	TGTGAGGATGAGGACCATGA
Chr1-190234085	1	190234085	192232488	1.06	182	0.45	G	120	A	62	Zm00001d031441	GO:0005634,GO:0030528,GO:0045449,GO:0005634,GO:0030528,GO:0045449,GO:0005634,GO:0030528,GO:0045449,GO:0005634,GO:0030528,GO:0045449	GAAGGTGACCAAGTTCATGCTCAGGCTCGGGGGCCAGCTGAG	GAAGGTCGGAGTCAACGGATTCAGGCTCGGGGGCCAGCTGAA	GTCTTGGGGAGGCTGAACT
Chr1-190235195	1	190235195	192233598	1.06	212	0.43	C	145	G	67	Zm00001d031441	GO:0005634,GO:0030528,GO:0045449,GO:0005634,GO:0030528,GO:0045449,GO:0005634,GO:0030528,GO:0045449,GO:0005634,GO:0030528,GO:0045449	GAAGGTGACCAAGTTCATGCTCGGCTGCGTAGCACGCTCCAG	GAAGGTCGGAGTCAACGGATTCGGCTGCGTAGCACGCTCCAC	ATTCGTTCTTCCTCCTCGGT
Chr1-190235240	1	190235240	192233643	1.06	220	0.46	G	141	C	79	Zm00001d031441	GO:0005634,GO:0030528,GO:0045449,GO:0005634,GO:0030528,GO:0045449,GO:0005634,GO:0030528,GO:0045449,GO:0005634,GO:0030528,GO:0045449	GAAGGTGACCAAGTTCATGCTGACCCACCACAAGGCCTGGAG	GAAGGTCGGAGTCAACGGATTGACCCACCACAAGGCCTGGAC	ATTCGTTCTTCCTCCTCGGT
Chr1-190275554	1	190275554	192273970	1.06	326	0.49	A	189	G	137	Zm00001d031445	-	GAAGGTGACCAAGTTCATGCTGCGCCTCCGTACAGGAAACCG	GAAGGTCGGAGTCAACGGATTGCGCCTCCGTACAGGAAACCA	GATGAGGCTCTCCTTTGCAG
Chr1-190276553	1	190276553	192274969	1.06	349	0.45	C	229	G	120	Zm00001d031445	-	GAAGGTGACCAAGTTCATGCTAACGGCTCTTACAGTCTCCCG	GAAGGTCGGAGTCAACGGATTAACGGCTCTTACAGTCTCCCC	TGAAAGGAAGGAGGCTGAAA
Chr1-190290771	1	190290771	192289188	1.06	194	0.46	C	123	T	71	Zm00001d031447	-	GAAGGTGACCAAGTTCATGCTCGAATGCCGTACACAAGGAGC	GAAGGTCGGAGTCAACGGATTCGAATGCCGTACACAAGGAGT	TGAAGACGTGCTTGGATGTT
Chr1-190934271	1	190934271	192932737	1.06	290	0.45	A	193	G	97	Zm00001d031457	-	GAAGGTGACCAAGTTCATGCTCTTCTAGCCAAGCAAGAACTA	GAAGGTCGGAGTCAACGGATTCTTCTAGCCAAGCAAGAACTG	CCATGCAAACAATCACCATC
Chr1-190935000	1	190935000	192933466	1.06	241	0.46	T	156	G	85	Zm00001d031457	-	GAAGGTGACCAAGTTCATGCTGAGTTCTTAACCATGAGGGGT	GAAGGTCGGAGTCAACGGATTGAGTTCTTAACCATGAGGGGG	GCCAACTTAACTCCCTCAGC
Chr1-190935756	1	190935756	192934222	1.06	313	0.44	G	210	A	103	Zm00001d031457	-	GAAGGTGACCAAGTTCATGCTGTAGATAAACTCGGCGCCCCG	GAAGGTCGGAGTCAACGGATTGTAGATAAACTCGGCGCCCCA	GGGTGTTCCAAAGCTCCATA
Chr1-191125812	1	191125812	193154968	1.06	351	0.43	A	241	C	110	-		GAAGGTGACCAAGTTCATGCTGGACCGGTTGGTAGGCGCGAA	GAAGGTCGGAGTCAACGGATTGGACCGGTTGGTAGGCGCGAC	CAGCTGCTCCAGCTCTTCTT
Chr1-191126343	1	191126343	193155499	1.06	294	0.45	C	195	T	99	-		GAAGGTGACCAAGTTCATGCTGAACAAGCACGGCCTGAATAC	GAAGGTCGGAGTCAACGGATTGAACAAGCACGGCCTGAATAT	GAAATGGATGGATCGTGGTC
Chr1-191586105	1	191586105	193615277	1.06	252	0.44	G	168	C	84	Zm00001d031485	GO:0004672,GO:0004674,GO:0005524,GO:0006468,GO:0004672,GO:0004674,GO:0005524,GO:0006468	GAAGGTGACCAAGTTCATGCTCTCCCTCCCGCATACAAATCG	GAAGGTCGGAGTCAACGGATTCTCCCTCCCGCATACAAATCC	GTTGAGTTGCTCGTCGGAG
Chr1-191824592	1	191824592	193836990	1.06	335	0.5	C	173	T	162	Zm00001d031490	GO:0006457,GO:0031072,GO:0051082,GO:0006457,GO:0031072,GO:0051082	GAAGGTGACCAAGTTCATGCTTTCAGGTCCGGCCACGCACAC	GAAGGTCGGAGTCAACGGATTTTCAGGTCCGGCCACGCACAT	GGAGTACAGTCCAAGAGCGG
Chr1-192123718	1	192123718	194116479	1.06	350	0.43	C	240	T	110	Zm00001d031502	GO:0005622,GO:0008270,GO:0005622,GO:0008270,GO:0005622,GO:0008270,GO:0005622,GO:0008270,GO:0005622,GO:0008270	GAAGGTGACCAAGTTCATGCTTGCCAACTCGACTAAGGTCCC	GAAGGTCGGAGTCAACGGATTTGCCAACTCGACTAAGGTCCT	TGAGGGTCAAGAAGGTCCAG
Chr1-192570288	1	192570288	194556179	1.06	103	0.47	T	64	C	39	-		GAAGGTGACCAAGTTCATGCTGTTCGGCTGCCGAGTGATACT	GAAGGTCGGAGTCAACGGATTGTTCGGCTGCCGAGTGATACC	ACACCTGTACCAGGCGAATC
Chr1-192758492	1	192758492	194744394	1.06	125	0.45	G	82	A	43	Zm00001d031522	GO:0003677,GO:0005634,GO:0006355,GO:0009725,GO:0045449	GAAGGTGACCAAGTTCATGCTCTCCTCTTGGGGATAAGGCGA	GAAGGTCGGAGTCAACGGATTCTCCTCTTGGGGATAAGGCGG	AATTGGCTGTTATTGGCTGC
Chr1-192760863	1	192760863	194746765	1.06	323	0.42	A	228	G	95	Zm00001d031522	GO:0003677,GO:0005634,GO:0006355,GO:0009725,GO:0045449	GAAGGTGACCAAGTTCATGCTAGTTTGCCTTTCACAGGCTGA	GAAGGTCGGAGTCAACGGATTAGTTTGCCTTTCACAGGCTGG	CTGGAACTGCTTCCCTCAAC
Chr1-192761238	1	192761238	194747140	1.06	333	0.45	C	221	T	112	Zm00001d031522	GO:0003677,GO:0005634,GO:0006355,GO:0009725,GO:0045449	GAAGGTGACCAAGTTCATGCTTTCCCGGGCTCCAGGTCCTGT	GAAGGTCGGAGTCAACGGATTTTCCCGGGCTCCAGGTCCTGC	TACAGTCCATACGCGCAGAG
Chr1-192761954	1	192761954	194747856	1.06	354	0.46	G	229	T	125	Zm00001d031522	GO:0003677,GO:0005634,GO:0006355,GO:0009725,GO:0045449	GAAGGTGACCAAGTTCATGCTGGCGACTAGAAATAGCAGGCT	GAAGGTCGGAGTCAACGGATTGGCGACTAGAAATAGCAGGCG	TGCTCAGAAATCGCGTATCA
Chr1-192800349	1	192800349	194786252	1.06	161	0.5	A	85	G	76	Zm00001d031523	-	GAAGGTGACCAAGTTCATGCTGTGACTGATCTTCTTCGCCAA	GAAGGTCGGAGTCAACGGATTGTGACTGATCTTCTTCGCCAG	AAGTCCCCAGCTGAATTCCT
Chr1-192897433	1	192897433	194883338	1.06	363	0.47	A	226	C	137	Zm00001d031525	GO:0003676,GO:0003676	GAAGGTGACCAAGTTCATGCTCCAGCCCGCTGTGGCAATGCC	GAAGGTCGGAGTCAACGGATTCCAGCCCGCTGTGGCAATGCA	AGAAGGCCTGCTGCAGAAAC
Chr1-192952298	1	192952298	194938183	1.06	154	0.42	C	107	G	47	Zm00001d031527	GO:0005215,GO:0005488,GO:0005743,GO:0006810,GO:0016020,GO:0055085,GO:0005488,GO:0005743,GO:0006810,GO:0016020,GO:0055085	GAAGGTGACCAAGTTCATGCTCAGGCTGCCCGACGTAGGCGC	GAAGGTCGGAGTCAACGGATTCAGGCTGCCCGACGTAGGCGG	AATCCAATCCACACCCACAT
Chr1-192955126	1	192955126	194941011	1.06	300	0.41	G	215	C	85	Zm00001d031527	GO:0005215,GO:0005488,GO:0005743,GO:0006810,GO:0016020,GO:0055085,GO:0005488,GO:0005743,GO:0006810,GO:0016020,GO:0055085	GAAGGTGACCAAGTTCATGCTAACTCGGCGATTTGAAAATTC	GAAGGTCGGAGTCAACGGATTAACTCGGCGATTTGAAAATTG	TTCCATGAATAGTGCCCACA
Chr1-193318672	1	193318672	195304418	1.06	282	0.48	A	171	G	111	Zm00001d031533	-	GAAGGTGACCAAGTTCATGCTGGCTGCAGACAAAAACGCGCA	GAAGGTCGGAGTCAACGGATTGGCTGCAGACAAAAACGCGCG	CCCACTGCCTTTTCCATAAA
Chr1-193343230	1	193343230	195328976	1.06	270	0.49	C	156	A	114	Zm00001d031534	GO:0003735,GO:0005097,GO:0005622,GO:0005840,GO:0006412,GO:0032313	GAAGGTGACCAAGTTCATGCTAAGAACGAGAGCCTTAGCATA	GAAGGTCGGAGTCAACGGATTAAGAACGAGAGCCTTAGCATC	CAAGGCCTCCGTAGTTGAAG
Chr1-193345582	1	193345582	195331328	1.06	314	0.5	C	162	T	152	Zm00001d031534	GO:0003735,GO:0005097,GO:0005622,GO:0005840,GO:0006412,GO:0032313	GAAGGTGACCAAGTTCATGCTGTGTTAACTCTGGAAGCGCTT	GAAGGTCGGAGTCAACGGATTGTGTTAACTCTGGAAGCGCTC	TTTTGATGGAGTGGCTTTCC
Chr1-193834032	1	193834032	195819785	1.06	168	0.49	A	96	T	72	-		GAAGGTGACCAAGTTCATGCTGAACGCAGTTTCTTCTTATCT	GAAGGTCGGAGTCAACGGATTGAACGCAGTTTCTTCTTATCA	ACTGGTGATGTCGCCACTG
Chr1-194120691	1	194120691	196106456	1.06	240	0.49	A	132	G	108	Zm00001d031555	GO:0016068,GO:0042309,GO:0050825,GO:0050826,GO:0016068,GO:0042309,GO:0050825,GO:0050826,GO:0016068,GO:0042309,GO:0050825,GO:0050826,GO:0016068,GO:0042309,GO:0050825,GO:0050826,GO:0016068,GO:0042309,GO:0050825,GO:0050826	GAAGGTGACCAAGTTCATGCTGTACTATGTGAACTACTACCG	GAAGGTCGGAGTCAACGGATTGTACTATGTGAACTACTACCA	GGAGGAAGGAGGAAAGCAAG
Chr1-194342168	1	194342168	196322585	1.06	201	0.49	G	112	A	89	Zm00001d031561	GO:0005634,GO:0030528,GO:0045449,GO:0005634,GO:0030528,GO:0045449	GAAGGTGACCAAGTTCATGCTAGCTAACAGCAAGTCCGTACA	GAAGGTCGGAGTCAACGGATTAGCTAACAGCAAGTCCGTACG	AAAGAAATCACACGATCGCC
Chr1-195399008	1	195399008	197379289	1.06	353	0.5	G	192	A	161	Zm00001d031581	-	GAAGGTGACCAAGTTCATGCTTAAGGAGAGGCGTGATATTCG	GAAGGTCGGAGTCAACGGATTTAAGGAGAGGCGTGATATTCA	ATAGTCCTGTGCCCATCAGC
Chr1-195400455	1	195400455	197380736	1.06	363	0.5	A	197	T	166	Zm00001d031581	-	GAAGGTGACCAAGTTCATGCTGAGGGTCTTCTTACTAGGCTA	GAAGGTCGGAGTCAACGGATTGAGGGTCTTCTTACTAGGCTT	CTTGTGCTTGCTTCTCCCTT
Chr1-195672998	1	195672998	197653392	1.06	324	0.46	T	210	C	114	Zm00001d031593	-	GAAGGTGACCAAGTTCATGCTACTTCCTACTGCCAACACGGT	GAAGGTCGGAGTCAACGGATTACTTCCTACTGCCAACACGGC	CATGAAACTCGGACAAACGA
Chr1-195965620	1	195965620	197946120	1.06	337	0.4	A	242	G	95	Zm00001d031602	GO:0005524,GO:0016773	GAAGGTGACCAAGTTCATGCTGCTTTATGGTATACTGGAAGA	GAAGGTCGGAGTCAACGGATTGCTTTATGGTATACTGGAAGG	AGGAGCCTCAAAATGCAAAA
Chr1-196150736	1	196150736	198131239	1.06	367	0.45	A	239	G	128	Zm00001d031611	GO:0003735,GO:0005622,GO:0005840,GO:0006412,GO:0015934,GO:0003735,GO:0005622,GO:0005840,GO:0006412,GO:0015934	GAAGGTGACCAAGTTCATGCTCGAGCTGAACTTACAGTCCAA	GAAGGTCGGAGTCAACGGATTCGAGCTGAACTTACAGTCCAG	CTGATCGAGGCCATTTTGTC
Chr1-196151405	1	196151405	198131908	1.06	367	0.49	C	215	T	152	Zm00001d031611	GO:0003735,GO:0005622,GO:0005840,GO:0006412,GO:0015934,GO:0003735,GO:0005622,GO:0005840,GO:0006412,GO:0015934	GAAGGTGACCAAGTTCATGCTCGATACGTACGATTGATGCGC	GAAGGTCGGAGTCAACGGATTCGATACGTACGATTGATGCGT	AGGTGAAAGGCTTGGATGTG
Chr1-196583664	1	196583664	198564176	1.06	310	0.5	C	160	A	150	Zm00001d031621	GO:0003824,GO:0009116,GO:0003824,GO:0009116	GAAGGTGACCAAGTTCATGCTTGTGAGGTTAAACCTTCTTAA	GAAGGTCGGAGTCAACGGATTTGTGAGGTTAAACCTTCTTAC	CCGTCCCCCAGCATATTATT
Chr1-196931076	1	196931076	198911772	1.06	141	0.4	G	102	A	39	Zm00001d031634	GO:0016020,GO:0022891,GO:0055085	GAAGGTGACCAAGTTCATGCTGTGGAGATAGGGAGCCGGGTA	GAAGGTCGGAGTCAACGGATTGTGGAGATAGGGAGCCGGGTG	CGTATCCGACGAGGTTCTG
Chr1-196939729	1	196939729	198920430	1.06	204	0.49	A	113	T	91	Zm00001d031634	GO:0016020,GO:0022891,GO:0055085	GAAGGTGACCAAGTTCATGCTGACTATGCGTACCCAAGGGCT	GAAGGTCGGAGTCAACGGATTGACTATGCGTACCCAAGGGCA	CCCGATCGCTATCAGGATT
Chr1-196940071	1	196940071	198920772	1.06	185	0.4	G	134	A	51	Zm00001d031634	GO:0016020,GO:0022891,GO:0055085	GAAGGTGACCAAGTTCATGCTGTGAGCGTAGTCTCTGAAGCA	GAAGGTCGGAGTCAACGGATTGTGAGCGTAGTCTCTGAAGCG	GTACACGACCTTCGTCCGAT
Chr1-196944902	1	196944902	198925603	1.06	336	0.41	G	238	T	98	Zm00001d031635	GO:0004601,GO:0006979,GO:0020037,GO:0055114,GO:0004601,GO:0006979,GO:0020037,GO:0055114,GO:0004601,GO:0006979,GO:0020037,GO:0055114	GAAGGTGACCAAGTTCATGCTGCTGGTACGCGTAGGCGGGGT	GAAGGTCGGAGTCAACGGATTGCTGGTACGCGTAGGCGGGGG	GACGTCAAGGGGAAGCTG
Chr1-197049409	1	197049409	199016508	1.06	357	0.5	A	192	G	165	Zm00001d031637	GO:0006810,GO:0016021,GO:0006810,GO:0016021,GO:0006810,GO:0016021	GAAGGTGACCAAGTTCATGCTTCTTGTACAGACTACAGGCAA	GAAGGTCGGAGTCAACGGATTTCTTGTACAGACTACAGGCAG	GTCTCGGGTTTAAGGCAACA
Chr1-197049463	1	197049463	199016562	1.06	368	0.49	G	203	A	165	Zm00001d031637	GO:0006810,GO:0016021,GO:0006810,GO:0016021,GO:0006810,GO:0016021	GAAGGTGACCAAGTTCATGCTGGCGATAAAATGCTGAGGCAG	GAAGGTCGGAGTCAACGGATTGGCGATAAAATGCTGAGGCAA	GTCTCGGGTTTAAGGCAACA
Chr1-197108639	1	197108639	199075739	1.06	201	0.5	G	104	A	97	Zm00001d031639	-	GAAGGTGACCAAGTTCATGCTTCATCAGATCCTACTCGTAAA	GAAGGTCGGAGTCAACGGATTTCATCAGATCCTACTCGTAAG	CGGTATGATATTTACCATGCGA
Chr1-197179002	1	197179002	199146102	1.06	151	0.42	T	106	G	45	-		GAAGGTGACCAAGTTCATGCTCCTGACCACGGGCCAGCTGAT	GAAGGTCGGAGTCAACGGATTCCTGACCACGGGCCAGCTGAG	AAGCAACACCACGGAGTCAT
Chr1-197759964	1	197759964	199726921	1.06	365	0.5	T	194	C	171	-		GAAGGTGACCAAGTTCATGCTGCAACCCAAGTCGCCGAGAGC	GAAGGTCGGAGTCAACGGATTGCAACCCAAGTCGCCGAGAGT	GATTTGGCTTAGCGTGGTGT
Chr1-197775178	1	197775178	199742135	1.06	368	0.4	C	266	G	102	Zm00001d031659	-	GAAGGTGACCAAGTTCATGCTCTAATTTTAATGTCCGTGCTG	GAAGGTCGGAGTCAACGGATTCTAATTTTAATGTCCGTGCTC	AACACCTCTCGGTGGCTCTA
Chr1-197775332	1	197775332	199742289	1.06	364	0.46	G	235	A	129	Zm00001d031659	-	GAAGGTGACCAAGTTCATGCTCCGCAGCCGGAAGGCTGCGCA	GAAGGTCGGAGTCAACGGATTCCGCAGCCGGAAGGCTGCGCG	TTGAGAGTTCCCCCTTCTGA
Chr1-198119733	1	198119733	200086740	1.06	210	0.48	C	126	T	84	Zm00001d031667	-	GAAGGTGACCAAGTTCATGCTACCTCAATTTACTGAAGGTGT	GAAGGTCGGAGTCAACGGATTACCTCAATTTACTGAAGGTGC	CAGTATGCAATCGATGGTGG
Chr1-198292636	1	198292636	200232903	1.06	260	0.5	A	130	C	130	Zm00001d031676	GO:0004672,GO:0004674,GO:0005524,GO:0006468,GO:0016998	GAAGGTGACCAAGTTCATGCTCCTACCCGCTCATGGGCCAGA	GAAGGTCGGAGTCAACGGATTCCTACCCGCTCATGGGCCAGC	GGGTTATACTTGCGGAGCAG
Chr1-198304221	1	198304221	200244488	1.06	253	0.41	C	179	T	74	Zm00001d031676	GO:0004672,GO:0004674,GO:0005524,GO:0006468,GO:0016998	GAAGGTGACCAAGTTCATGCTAGGCTCTCAACACACCGGATC	GAAGGTCGGAGTCAACGGATTAGGCTCTCAACACACCGGATT	TTGTGTGTGGGTGTGGTCTT
Chr1-198455415	1	198455415	200370314	1.06	298	0.4	T	216	G	82	Zm00001d031677	-	GAAGGTGACCAAGTTCATGCTGGTGCCTACCGTCATGGCTGT	GAAGGTCGGAGTCAACGGATTGGTGCCTACCGTCATGGCTGG	CTTTGCCCTACCATCACCAG
Chr1-198619381	1	198619381	200534281	1.06	270	0.44	T	182	C	88	Zm00001d031684	GO:0005515,GO:0008270,GO:0005515,GO:0008270	GAAGGTGACCAAGTTCATGCTGTGGCACCATTAGGGTCAGTT	GAAGGTCGGAGTCAACGGATTGTGGCACCATTAGGGTCAGTC	TGCGATGAAAGACGTAATCG
Chr1-198834374	1	198834374	200749285	1.06	118	0.42	T	82	C	36	Zm00001d031700	-	GAAGGTGACCAAGTTCATGCTAAGTGCATCAACGCTTCTGAT	GAAGGTCGGAGTCAACGGATTAAGTGCATCAACGCTTCTGAC	TCCAAAAACTGCAATGCAAA
Chr1-198835468	1	198835468	200750379	1.06	174	0.49	G	97	A	77	Zm00001d031700	-	GAAGGTGACCAAGTTCATGCTAGACATCTCATTAAGCTTAAA	GAAGGTCGGAGTCAACGGATTAGACATCTCATTAAGCTTAAG	CCTGTGTTGCTGTTGACGTT
Chr1-198836629	1	198836629	200751540	1.06	206	0.5	G	106	C	100	Zm00001d031700	-	GAAGGTGACCAAGTTCATGCTCTCTGTGCCGTTGCTCTTGGG	GAAGGTCGGAGTCAACGGATTCTCTGTGCCGTTGCTCTTGGC	CCACTTTTCTTCTTGGCAGC
Chr1-198849477	1	198849477	200764388	1.06	259	0.49	G	147	A	112	Zm00001d031701	GO:0003735,GO:0005622,GO:0005840,GO:0006412,GO:0003735,GO:0005622,GO:0005840,GO:0006412,GO:0003735,GO:0005622,GO:0005840,GO:0006412,GO:0003735,GO:0005622,GO:0005840,GO:0006412,GO:0003735,GO:0005622,GO:0005840,GO:0006412	GAAGGTGACCAAGTTCATGCTGATATATAAGGCACGCGGGTG	GAAGGTCGGAGTCAACGGATTGATATATAAGGCACGCGGGTA	CAACAGGTCCAACCAGCAG
Chr1-198957256	1	198957256	200872171	1.06	368	0.47	T	226	C	142	Zm00001d031703	GO:0003735,GO:0005840,GO:0006412,GO:0015934,GO:0030528,GO:0003735,GO:0005840,GO:0006412	GAAGGTGACCAAGTTCATGCTCTGTGTTATGAATGATGTAGC	GAAGGTCGGAGTCAACGGATTCTGTGTTATGAATGATGTAGT	TGACTTTCATCAATCTCCTTCG
Chr1-199019167	1	199019167	200934082	1.06	366	0.47	A	225	C	141	Zm00001d031705	GO:0003824,GO:0008152,GO:0003824,GO:0008152	GAAGGTGACCAAGTTCATGCTGAAATAAGTGCCACGCAATGA	GAAGGTCGGAGTCAACGGATTGAAATAAGTGCCACGCAATGC	ATACAAATCTGCCTCCAGCG
Chr1-199415611	1	199415611	201330531	1.06	196	0.5	A	104	T	92	Zm00001d031720	GO:0016855	GAAGGTGACCAAGTTCATGCTCCGGAACACAGCCAACAAACT	GAAGGTCGGAGTCAACGGATTCCGGAACACAGCCAACAAACA	ACTTAATGAGGCGTTCCACG
Chr1-199506105	1	199506105	201421026	1.06	362	0.47	G	227	A	135	Zm00001d031723	GO:0003700,GO:0005634,GO:0006355,GO:0043565,GO:0046983	GAAGGTGACCAAGTTCATGCTGCAATAGTAGGGCGACAGGCG	GAAGGTCGGAGTCAACGGATTGCAATAGTAGGGCGACAGGCA	GAACAGAAGAAGCACCTCCG
Chr1-199717457	1	199717457	201611505	1.06	312	0.42	C	218	T	94	Zm00001d031727	-	GAAGGTGACCAAGTTCATGCTGTCTCTGTAATTCTACGGCGC	GAAGGTCGGAGTCAACGGATTGTCTCTGTAATTCTACGGCGT	GGCTCCTTCACCACGAAGT
Chr1-199717480	1	199717480	201611528	1.06	310	0.4	G	225	C	85	Zm00001d031727	-	GAAGGTGACCAAGTTCATGCTGAATTGTTGCACGGCTAATGG	GAAGGTCGGAGTCAACGGATTGAATTGTTGCACGGCTAATGC	GGCTCCTTCACCACGAAGT
Chr1-200052181	1	200052181	201946238	1.06	367	0.4	A	264	G	103	-		GAAGGTGACCAAGTTCATGCTAATCCTTCGTCGGTTCGGTTA	GAAGGTCGGAGTCAACGGATTAATCCTTCGTCGGTTCGGTTG	CTTTCCTTCCCGCTCTCTTT
Chr1-200053933	1	200053933	201947992	1.06	301	0.46	T	195	G	106	Zm00001d031732	GO:0005198,GO:0007155,GO:0015629,GO:0003735,GO:0005515,GO:0005622,GO:0005840,GO:0006412,GO:0006915,GO:0042309,GO:0050825,GO:0050826,GO:0003735,GO:0005515,GO:0005622,GO:0005840,GO:0006412,GO:0006915,GO:0042309,GO:0050825,GO:0050826,GO:0003735,GO:0005622,GO:0005840,GO:0006412	GAAGGTGACCAAGTTCATGCTACGACTACTAATAGCTATGGT	GAAGGTCGGAGTCAACGGATTACGACTACTAATAGCTATGGG	TCTCTCCGTTTCAAGCCCTA
Chr1-200166811	1	200166811	202060870	1.06	121	0.4	A	87	G	34	-		GAAGGTGACCAAGTTCATGCTAGTGTCGATCACCTCCTACGA	GAAGGTCGGAGTCAACGGATTAGTGTCGATCACCTCCTACGG	GAAAGCACCATATTCGCCAC
Chr1-201512823	1	201512823	203407283	1.07	243	0.42	C	170	T	73	Zm00001d031777	-	GAAGGTGACCAAGTTCATGCTGCCGGTTTTGCACCTGTGTGT	GAAGGTCGGAGTCAACGGATTGCCGGTTTTGCACCTGTGTGC	CCCAGTTTACCATGTCCCTG
Chr1-201947141	1	201947141	203835773	1.07	107	0.42	G	75	C	32	-		GAAGGTGACCAAGTTCATGCTAGCGGGACAGGTAGCGGCTGC	GAAGGTCGGAGTCAACGGATTAGCGGGACAGGTAGCGGCTGG	ATATAGGTTGCTTGCGGGTG
Chr1-202089051	1	202089051	203977689	1.07	254	0.5	G	129	T	125	Zm00001d031793	-	GAAGGTGACCAAGTTCATGCTGCTAGTACAGATCATCTGCCG	GAAGGTCGGAGTCAACGGATTGCTAGTACAGATCATCTGCCT	TTAGAACAGCGACACTTGCG
Chr1-202468930	1	202468930	204357355	1.07	100	0.49	G	55	T	45	Zm00001d031809	GO:0003824,GO:0008152,GO:0003824,GO:0008152,GO:0003824,GO:0008152	GAAGGTGACCAAGTTCATGCTCCAGGATAACTCGCTCCCCTG	GAAGGTCGGAGTCAACGGATTCCAGGATAACTCGCTCCCCTT	ATTTCCATAGACACGGCTGC
Chr1-202749913	1	202749913	204638363	1.07	193	0.48	G	118	T	75	-		GAAGGTGACCAAGTTCATGCTCTTTACAGTGACTAATGGCAG	GAAGGTCGGAGTCAACGGATTCTTTACAGTGACTAATGGCAT	TTCATTGTGAGCCAAACCTG
Chr1-202895718	1	202895718	204773494	1.07	350	0.5	A	179	G	171	Zm00001d031817	GO:0004938,GO:0007186,GO:0016021	GAAGGTGACCAAGTTCATGCTGAGGCTCCAAGCAGAGCGGCA	GAAGGTCGGAGTCAACGGATTGAGGCTCCAAGCAGAGCGGCG	GGGTTTGCATGATCCTGTTC
Chr1-202982009	1	202982009	204859790	1.07	120	0.48	T	71	C	49	Zm00001d031822	-	GAAGGTGACCAAGTTCATGCTCTCCAGGTGCCTCCATTCACC	GAAGGTCGGAGTCAACGGATTCTCCAGGTGCCTCCATTCACT	GCAGAACAAACATGGCACAC
Chr1-202983274	1	202983274	204861055	1.07	344	0.48	G	204	A	140	Zm00001d031824	-	GAAGGTGACCAAGTTCATGCTGCACTCTAGCAGTTAGCTTGG	GAAGGTCGGAGTCAACGGATTGCACTCTAGCAGTTAGCTTGA	TGGAGACACGCAATCGTATG
Chr1-203135048	1	203135048	205012849	1.07	234	0.49	G	136	A	98	-		GAAGGTGACCAAGTTCATGCTTTCTGGGATCGCTTCGCCTTA	GAAGGTCGGAGTCAACGGATTTTCTGGGATCGCTTCGCCTTG	GCCAGCTCTCCTATATGCCC
Chr1-203973725	1	203973725	205851923	1.07	272	0.49	T	153	C	119	Zm00001d031847	GO:0005524,GO:0016887,GO:0005524,GO:0005694,GO:0016887	GAAGGTGACCAAGTTCATGCTCAAGGGCCGCAAGGCTTCCGT	GAAGGTCGGAGTCAACGGATTCAAGGGCCGCAAGGCTTCCGC	CCAAGGGAACAAATGGAGAA
Chr1-203985757	1	203985757	205863955	1.07	363	0.5	G	184	A	179	Zm00001d031847	GO:0005524,GO:0016887,GO:0005524,GO:0005694,GO:0016887	GAAGGTGACCAAGTTCATGCTCATTGTGGACAAGGTGTACAG	GAAGGTCGGAGTCAACGGATTCATTGTGGACAAGGTGTACAA	TTCAAGCCTGCAGAACAAGA
Chr1-203989696	1	203989696	205867894	1.07	233	0.5	A	126	G	107	Zm00001d031847	GO:0005524,GO:0016887,GO:0005524,GO:0005694,GO:0016887	GAAGGTGACCAAGTTCATGCTGTTTATAGGGACTCAGAACGA	GAAGGTCGGAGTCAACGGATTGTTTATAGGGACTCAGAACGG	GTCGAAGGTGAGAGTCCTCG
Chr1-204135820	1	204135820	206014028	1.07	179	0.47	G	112	A	67	Zm00001d031851	GO:0005634,GO:0008270,GO:0016568,GO:0018024	GAAGGTGACCAAGTTCATGCTAAATCCCTTACATACCTGTAA	GAAGGTCGGAGTCAACGGATTAAATCCCTTACATACCTGTAG	GTCCAGTTTGCCCTCTTGAA
Chr1-204141214	1	204141214	206019422	1.07	368	0.45	T	243	C	125	-		GAAGGTGACCAAGTTCATGCTCACGCTGCAGCTTGTTCTTCC	GAAGGTCGGAGTCAACGGATTCACGCTGCAGCTTGTTCTTCT	AGTTTCGCGCAGGACTTCTA
Chr1-204434083	1	204434083	206312440	1.07	197	0.47	G	121	C	76	Zm00001d031860	GO:0003824,GO:0003824,GO:0003824,GO:0003824,GO:0003824,GO:0003824	GAAGGTGACCAAGTTCATGCTCTGAGGTGAGACGATCTCCGC	GAAGGTCGGAGTCAACGGATTCTGAGGTGAGACGATCTCCGG	GGAGTCCAGGAGACGAGGAC
Chr1-205617853	1	205617853	207455445	1.07	244	0.41	T	174	C	70	Zm00001d031893	GO:0042309,GO:0050825,GO:0050826,GO:0016747	GAAGGTGACCAAGTTCATGCTTCTACCACCTCCATCGCTTTT	GAAGGTCGGAGTCAACGGATTTCTACCACCTCCATCGCTTTC	CACGACACGAGAGGGACAG
Chr1-205618059	1	205618059	207455651	1.07	343	0.5	T	184	C	159	Zm00001d031893	GO:0042309,GO:0050825,GO:0050826,GO:0016747	GAAGGTGACCAAGTTCATGCTAAGATCCACCATTAAATGCCT	GAAGGTCGGAGTCAACGGATTAAGATCCACCATTAAATGCCC	GGCTTGTTCCTGGCTAACAG
Chr1-205696670	1	205696670	207534262	1.07	312	0.47	T	192	A	120	Zm00001d031894	GO:0004221,GO:0005622,GO:0006511,GO:0004221,GO:0005622,GO:0006511	GAAGGTGACCAAGTTCATGCTTGTCAAGTCTTGATAATACGA	GAAGGTCGGAGTCAACGGATTTGTCAAGTCTTGATAATACGT	ATTGTACAGGCAAACACGCA
Chr1-205929634	1	205929634	207746229	1.07	368	0.45	A	244	C	124	Zm00001d031898	GO:0003677,GO:0045449	GAAGGTGACCAAGTTCATGCTGACTCAATCTCCGCTCCCCCA	GAAGGTCGGAGTCAACGGATTGACTCAATCTCCGCTCCCCCC	ACTTATCTGCGCCAGAAGGA
Chr1-207098235	1	207098235	208915975	1.07	217	0.46	T	141	C	76	Zm00001d031928	-	GAAGGTGACCAAGTTCATGCTTCAGGAATCACAAACTGGAGT	GAAGGTCGGAGTCAACGGATTTCAGGAATCACAAACTGGAGC	GAGGCCAGTGCCTTCAGTTA
Chr1-207098256	1	207098256	208915996	1.07	280	0.44	G	188	T	92	Zm00001d031928	-	GAAGGTGACCAAGTTCATGCTATGAGAAGGTATACTATGCCT	GAAGGTCGGAGTCAACGGATTATGAGAAGGTATACTATGCCG	GAGGCCAGTGCCTTCAGTTA
Chr1-207098425	1	207098425	208916165	1.07	357	0.41	C	255	A	102	Zm00001d031928	-	GAAGGTGACCAAGTTCATGCTGCACTGGTCCTGCTTTCAGGC	GAAGGTCGGAGTCAACGGATTGCACTGGTCCTGCTTTCAGGA	AGAAGAGGAAGGCCTTGGAG
Chr1-207474479	1	207474479	209292223	1.07	364	0.47	T	225	C	139	Zm00001d031938	-	GAAGGTGACCAAGTTCATGCTAGGTTTTGTCCGAGTCTGGCC	GAAGGTCGGAGTCAACGGATTAGGTTTTGTCCGAGTCTGGCT	TGGAAGCTGCATACATGGAC
Chr1-207475289	1	207475289	209293039	1.07	361	0.4	A	261	G	100	Zm00001d031938	-	GAAGGTGACCAAGTTCATGCTTCAACCCGTAATGACTCCAAA	GAAGGTCGGAGTCAACGGATTTCAACCCGTAATGACTCCAAG	GCCATTCTGCTGTGAGAACA
Chr1-207479934	1	207479934	209297684	1.07	342	0.49	A	197	T	145	Zm00001d031938	-	GAAGGTGACCAAGTTCATGCTGAGGATGTTTGCATACCGCAT	GAAGGTCGGAGTCAACGGATTGAGGATGTTTGCATACCGCAA	GTCTCTCTTTCATGGGGCAG
Chr1-207480581	1	207480581	209298331	1.07	142	0.49	A	82	G	60	Zm00001d031938	-	GAAGGTGACCAAGTTCATGCTCCGCTATCATAGAGGGGAGCA	GAAGGTCGGAGTCAACGGATTCCGCTATCATAGAGGGGAGCG	GTTAATTTCCCGCAAAAGGG
Chr1-207591355	1	207591355	209409106	1.07	368	0.45	A	241	G	127	Zm00001d031941	-	GAAGGTGACCAAGTTCATGCTGCCCCTCGCGATGAGGGTGGA	GAAGGTCGGAGTCAACGGATTGCCCCTCGCGATGAGGGTGGG	TCTCCCCTCTCTTCTCGTCA
Chr1-207591411	1	207591411	209409162	1.07	368	0.49	T	205	C	163	Zm00001d031941	-	GAAGGTGACCAAGTTCATGCTTGAGCAGGCTGAACCCCTACT	GAAGGTCGGAGTCAACGGATTTGAGCAGGCTGAACCCCTACC	TCTCCCCTCTCTTCTCGTCA
Chr1-207591676	1	207591676	209409427	1.07	368	0.49	A	213	T	155	Zm00001d031941	-	GAAGGTGACCAAGTTCATGCTATGACTACTGTATACTGCGAA	GAAGGTCGGAGTCAACGGATTATGACTACTGTATACTGCGAT	CATACGGGCCATTTTATCCTT
Chr1-208074028	1	208074028	209876946	1.07	360	0.5	G	191	A	169	Zm00001d031963	GO:0004725,GO:0006470	GAAGGTGACCAAGTTCATGCTAGCATCTTCCAATAAGTCCAA	GAAGGTCGGAGTCAACGGATTAGCATCTTCCAATAAGTCCAG	TGCAAAATAGCTGACCATGC
Chr1-208078250	1	208078250	209881168	1.07	117	0.5	G	60	T	57	Zm00001d031963	GO:0004725,GO:0006470	GAAGGTGACCAAGTTCATGCTTTAGCGGGTCGCCTCGGCTTG	GAAGGTCGGAGTCAACGGATTTTAGCGGGTCGCCTCGGCTTT	CTTCCAGTTCCAGCACGAAT
Chr1-208253529	1	208253529	210056447	1.07	364	0.49	C	205	T	159	Zm00001d031971	-	GAAGGTGACCAAGTTCATGCTTTGCAGGACGCCTGGCGCGCT	GAAGGTCGGAGTCAACGGATTTTGCAGGACGCCTGGCGCGCC	ACGCGATCAAGACCAAGAAC
Chr1-208357564	1	208357564	210160504	1.07	297	0.47	T	184	A	113	Zm00001d031975	-	GAAGGTGACCAAGTTCATGCTGGCAGACGAGGTGACTAGAGA	GAAGGTCGGAGTCAACGGATTGGCAGACGAGGTGACTAGAGT	GCAAGGCAATAATCTCCAGC
Chr1-208388096	1	208388096	210191038	1.07	309	0.47	T	190	C	119	Zm00001d031977	GO:0008270,GO:0008270	GAAGGTGACCAAGTTCATGCTTCAGTCACTCACGCCTTGTGT	GAAGGTCGGAGTCAACGGATTTCAGTCACTCACGCCTTGTGC	TACAAGTCTGAAATGGGGGC
Chr1-208388168	1	208388168	210191110	1.07	325	0.48	C	195	G	130	Zm00001d031977	GO:0008270,GO:0008270	GAAGGTGACCAAGTTCATGCTCAGACACTCACATCCCTCAAC	GAAGGTCGGAGTCAACGGATTCAGACACTCACATCCCTCAAG	TACAAGTCTGAAATGGGGGC
Chr1-208388358	1	208388358	210191300	1.07	272	0.45	T	180	C	92	Zm00001d031977	GO:0008270,GO:0008270	GAAGGTGACCAAGTTCATGCTACGATGGTCAGAAAAGGTGGT	GAAGGTCGGAGTCAACGGATTACGATGGTCAGAAAAGGTGGC	GGGGAGAGAGGAGACGAACT
Chr1-208390849	1	208390849	210193791	1.07	135	0.44	C	90	T	45	Zm00001d031977	GO:0008270,GO:0008270	GAAGGTGACCAAGTTCATGCTCCAGCTTTCACTGGCAAATCC	GAAGGTCGGAGTCAACGGATTCCAGCTTTCACTGGCAAATCT	GTTTTCTGTCGCCATGCTTT
Chr1-208982341	1	208982341	210796404	1.07	199	0.41	G	142	A	57	Zm00001d031993	-	GAAGGTGACCAAGTTCATGCTATTACCTACACGTAACCCCAA	GAAGGTCGGAGTCAACGGATTATTACCTACACGTAACCCCAG	GTGTGTGAAATTGCGTTGCT
Chr1-209144254	1	209144254	210958319	1.07	325	0.46	T	210	C	115	-		GAAGGTGACCAAGTTCATGCTCCCTTACAGATCGGGAGGAGC	GAAGGTCGGAGTCAACGGATTCCCTTACAGATCGGGAGGAGT	GCTCTACAATTCGAAAGCCG
Chr1-209144350	1	209144350	210958415	1.07	341	0.46	C	218	G	123	-		GAAGGTGACCAAGTTCATGCTAACTTCCCGTCCCCTGAATTG	GAAGGTCGGAGTCAACGGATTAACTTCCCGTCCCCTGAATTC	CACCAATGCAACGCTGAGTA
Chr1-209851704	1	209851704	211665570	1.07	354	0.5	C	182	T	172	Zm00001d032027	GO:0042309,GO:0050825,GO:0050826	GAAGGTGACCAAGTTCATGCTCCCCATTGCTGATCTACTACC	GAAGGTCGGAGTCAACGGATTCCCCATTGCTGATCTACTACT	GTGGTCGGCTTGCTATGATT
Chr1-209943039	1	209943039	211756907	1.07	350	0.44	G	234	C	116	Zm00001d032029	-	GAAGGTGACCAAGTTCATGCTGTAGGCAGGCCTGCTATGATG	GAAGGTCGGAGTCAACGGATTGTAGGCAGGCCTGCTATGATC	TCCAAGACAGTCATCACCCA
Chr1-209997316	1	209997316	211811192	1.07	101	0.46	G	64	A	37	Zm00001d032032	GO:0003677	GAAGGTGACCAAGTTCATGCTGAACTGCTGGTGAATTGGCCG	GAAGGTCGGAGTCAACGGATTGAACTGCTGGTGAATTGGCCA	AGTCTGTTGTTCCGTCCCAC
Chr1-210137872	1	210137872	211951751	1.07	339	0.47	T	212	G	127	Zm00001d032036	GO:0008152,GO:0016787	GAAGGTGACCAAGTTCATGCTCCTCTTCATGCAAATCGTCGT	GAAGGTCGGAGTCAACGGATTCCTCTTCATGCAAATCGTCGG	ACAGGTCGGGCAGGTAGAG
Chr1-210138931	1	210138931	211952810	1.07	125	0.43	C	86	T	39	-		GAAGGTGACCAAGTTCATGCTACTACTATGTAACACGTGAGT	GAAGGTCGGAGTCAACGGATTACTACTATGTAACACGTGAGC	TTTTAGATAGCGCTGAGAATGG
Chr1-210915406	1	210915406	212729690	1.07	111	0.45	A	73	C	38	Zm00001d032055	-	GAAGGTGACCAAGTTCATGCTCCTGCCAGTCCAAGTACGCGA	GAAGGTCGGAGTCAACGGATTCCTGCCAGTCCAAGTACGCGC	GAACAGGACGCACCAGAAGT
Chr1-211044383	1	211044383	212858676	1.07	339	0.48	G	207	T	132	Zm00001d032057	-	GAAGGTGACCAAGTTCATGCTCGCGAACATTTCAGGGCGGTG	GAAGGTCGGAGTCAACGGATTCGCGAACATTTCAGGGCGGTT	CTTCCAAATGGACCTGCAAC
Chr1-211045718	1	211045718	212860011	1.07	267	0.43	C	184	G	83	Zm00001d032057	-	GAAGGTGACCAAGTTCATGCTGTGACGGATGCGAATGGCGGC	GAAGGTCGGAGTCAACGGATTGTGACGGATGCGAATGGCGGG	AGTGATCCGCCGTAGATGTC
Chr1-211113760	1	211113760	212928053	1.07	262	0.5	A	135	G	127	Zm00001d032060	GO:0003824,GO:0015969	GAAGGTGACCAAGTTCATGCTGTAGATGTAAGAAGTGCTTCA	GAAGGTCGGAGTCAACGGATTGTAGATGTAAGAAGTGCTTCG	GCTGGAAAGACCACTTGGAG
Chr1-211116324	1	211116324	212930617	1.07	333	0.49	C	184	T	149	Zm00001d032060	GO:0003824,GO:0015969	GAAGGTGACCAAGTTCATGCTTCAATTGAACCTACAGAGCAC	GAAGGTCGGAGTCAACGGATTTCAATTGAACCTACAGAGCAT	CCTCATCCTCTCAATCCCAC
Chr1-211232012	1	211232012	213046311	1.07	340	0.49	C	194	G	146	Zm00001d032069	GO:0004672,GO:0004674,GO:0005524,GO:0006468	GAAGGTGACCAAGTTCATGCTGGCAGAAGTTCCCCAACTCGG	GAAGGTCGGAGTCAACGGATTGGCAGAAGTTCCCCAACTCGC	TGCTACGCTTCTACGTCCCT
Chr1-211232276	1	211232276	213046575	1.07	221	0.48	T	130	G	91	Zm00001d032069	GO:0004672,GO:0004674,GO:0005524,GO:0006468	GAAGGTGACCAAGTTCATGCTAAGGCATACACAACCATGCCG	GAAGGTCGGAGTCAACGGATTAAGGCATACACAACCATGCCT	TCATGTCACCATGGACAGTT
Chr1-211795897	1	211795897	213598080	1.07	217	0.49	T	122	C	95	Zm00001d032078	GO:0004672,GO:0004674,GO:0005524,GO:0006468,GO:0004672,GO:0004674,GO:0004707,GO:0005524,GO:0006468	GAAGGTGACCAAGTTCATGCTAAACGAAGCCTGAGAGATATT	GAAGGTCGGAGTCAACGGATTAAACGAAGCCTGAGAGATATC	CAGGACAGTCAAAGCTGCAA
Chr1-211796018	1	211796018	213598201	1.07	172	0.43	A	119	T	53	Zm00001d032078	GO:0004672,GO:0004674,GO:0005524,GO:0006468,GO:0004672,GO:0004674,GO:0004707,GO:0005524,GO:0006468	GAAGGTGACCAAGTTCATGCTTGCAGCTTTGACTGTCCTGCA	GAAGGTCGGAGTCAACGGATTTGCAGCTTTGACTGTCCTGCT	TGCTCAGCATGCCTCATATC
Chr1-211796347	1	211796347	213598537	1.07	367	0.4	G	266	T	101	Zm00001d032078	GO:0004672,GO:0004674,GO:0005524,GO:0006468,GO:0004672,GO:0004674,GO:0004707,GO:0005524,GO:0006468	GAAGGTGACCAAGTTCATGCTGTATAGATTCGCTGTTCTTTT	GAAGGTCGGAGTCAACGGATTGTATAGATTCGCTGTTCTTTG	TCCAATGTCAGCAGGAGAAA
Chr1-211797163	1	211797163	213599353	1.07	227	0.5	A	119	G	108	Zm00001d032079	GO:0004601,GO:0005506,GO:0005509,GO:0009055,GO:0016020,GO:0016021,GO:0016491,GO:0050660,GO:0050664,GO:0055114	GAAGGTGACCAAGTTCATGCTTTGGCAAGTGTAGGTCTCCCA	GAAGGTCGGAGTCAACGGATTTTGGCAAGTGTAGGTCTCCCG	CATCGATCAAGTGTTTGCCA
Chr1-211798345	1	211798345	213600535	1.07	235	0.44	G	159	C	76	Zm00001d032079	GO:0004601,GO:0005506,GO:0005509,GO:0009055,GO:0016020,GO:0016021,GO:0016491,GO:0050660,GO:0050664,GO:0055114	GAAGGTGACCAAGTTCATGCTACGCACGGCGTGAAGTAGTTC	GAAGGTCGGAGTCAACGGATTACGCACGGCGTGAAGTAGTTG	CCTTTCTCCATCACCTCAGC
Chr1-211798726	1	211798726	213600916	1.07	176	0.42	A	124	T	52	Zm00001d032079	GO:0004601,GO:0005506,GO:0005509,GO:0009055,GO:0016020,GO:0016021,GO:0016491,GO:0050660,GO:0050664,GO:0055114	GAAGGTGACCAAGTTCATGCTTAAAGCGCCAGCGGCACAGAA	GAAGGTCGGAGTCAACGGATTTAAAGCGCCAGCGGCACAGAT	GAACTGCAACCTTGCTGACA
Chr1-212248856	1	212248856	214051068	1.07	268	0.47	G	165	C	103	-		GAAGGTGACCAAGTTCATGCTAGCAGCTCCGTGCTAAGCTAG	GAAGGTCGGAGTCAACGGATTAGCAGCTCCGTGCTAAGCTAC	CTACGCGTGCTGAGACAGAG
Chr1-212560432	1	212560432	214362655	1.07	227	0.46	G	144	A	83	Zm00001d032096	GO:0005515,GO:0008270,GO:0003677,GO:0005515,GO:0005622,GO:0008270	GAAGGTGACCAAGTTCATGCTTAACAGGACTACTCGAAGGCG	GAAGGTCGGAGTCAACGGATTTAACAGGACTACTCGAAGGCA	ATATTTCATGGTGCAGGCAA
Chr1-212861705	1	212861705	214650486	1.07	288	0.46	T	186	G	102	Zm00001d032101	-	GAAGGTGACCAAGTTCATGCTCTGGATAACCAGTGCTCACAT	GAAGGTCGGAGTCAACGGATTCTGGATAACCAGTGCTCACAG	TCATTGATTACCCCCGTCAT
Chr1-213018314	1	213018314	214807133	1.07	363	0.47	C	225	T	138	Zm00001d032102	-	GAAGGTGACCAAGTTCATGCTGTCTCCATGGATGACCCGCCC	GAAGGTCGGAGTCAACGGATTGTCTCCATGGATGACCCGCCT	GCTTTCCACATCGACACAAA
Chr1-213424629	1	213424629	215213463	1.07	293	0.41	A	210	C	83	Zm00001d032112	-	GAAGGTGACCAAGTTCATGCTTAGCCTCTTCTACGCCGTCTA	GAAGGTCGGAGTCAACGGATTTAGCCTCTTCTACGCCGTCTC	GGTGGAAGAGATGGGAGGAT
Chr1-214259040	1	214259040	216028813	1.07	232	0.5	A	116	G	116	Zm00001d032139	GO:0003735,GO:0005622,GO:0005840,GO:0006412,GO:0003735,GO:0005622,GO:0005840,GO:0006412	GAAGGTGACCAAGTTCATGCTGGTTGGACGGCGCTTGCCCGA	GAAGGTCGGAGTCAACGGATTGGTTGGACGGCGCTTGCCCGG	AGCTGAGTCCCTTCCCTTTC
Chr1-214592443	1	214592443	216362318	1.07	359	0.48	G	212	C	147	-		GAAGGTGACCAAGTTCATGCTAGTGCAAACTACCCTACGACG	GAAGGTCGGAGTCAACGGATTAGTGCAAACTACCCTACGACC	CTCAGGCACTGACGTCGC
Chr1-214676060	1	214676060	216445941	1.07	365	0.5	A	188	G	177	Zm00001d032156	GO:0006629,GO:0016491,GO:0055114,GO:0006629,GO:0016491,GO:0055114,GO:0006629,GO:0016491,GO:0055114,GO:0006629,GO:0016491,GO:0055114	GAAGGTGACCAAGTTCATGCTGATGAGCTCGCGCCTCAGGAG	GAAGGTCGGAGTCAACGGATTGATGAGCTCGCGCCTCAGGAA	TTTTGGGACATGCGTAATCA
Chr1-215897951	1	215897951	217667960	1.07	285	0.4	A	206	G	79	Zm00001d032178	GO:0003677	GAAGGTGACCAAGTTCATGCTAGCGTCAGTGGGAATGCGTCG	GAAGGTCGGAGTCAACGGATTAGCGTCAGTGGGAATGCGTCA	AACATTGGTAATGACGCCG
Chr1-216009459	1	216009459	217779469	1.07	346	0.5	C	190	A	156	Zm00001d032181	GO:0003735,GO:0005622,GO:0005840,GO:0006412,GO:0003735,GO:0005622,GO:0005840,GO:0006412	GAAGGTGACCAAGTTCATGCTAGAGCCAACCATTAATACGCC	GAAGGTCGGAGTCAACGGATTAGAGCCAACCATTAATACGCA	GTGGGGAGAGGAAGGGTAAG
Chr1-216169117	1	216169117	217939129	1.07	100	0.49	G	58	C	42	Zm00001d032186	GO:0003723,GO:0033897	GAAGGTGACCAAGTTCATGCTTCCTCACGACGTACGTTACGC	GAAGGTCGGAGTCAACGGATTTCCTCACGACGTACGTTACGG	CATCAGTCAGCATCGGATTTT
Chr1-216283729	1	216283729	218053743	1.07	164	0.46	T	105	G	59	Zm00001d032188	GO:0006011,GO:0016020,GO:0016759	GAAGGTGACCAAGTTCATGCTTCTGACTTCCTCCTCAGGACT	GAAGGTCGGAGTCAACGGATTTCTGACTTCCTCCTCAGGACG	ACATGTGGGGGTCAAAAGAC
Chr1-216646315	1	216646315	218416459	1.07	301	0.47	T	187	C	114	Zm00001d032194	GO:0003677,GO:0042309,GO:0050825,GO:0050826,GO:0003677,GO:0003677,GO:0042309,GO:0050825,GO:0050826,GO:0003677	GAAGGTGACCAAGTTCATGCTACATCGATCCAAGGCTTAGGT	GAAGGTCGGAGTCAACGGATTACATCGATCCAAGGCTTAGGC	TCAAAGTCCAAGCATCCCTC
Chr1-216773539	1	216773539	218543688	1.07	367	0.4	A	267	T	100	Zm00001d032198	GO:0003676,GO:0003676,GO:0003676,GO:0003676,GO:0003676	GAAGGTGACCAAGTTCATGCTCCAAAACCGCTTACTTCGGGT	GAAGGTCGGAGTCAACGGATTCCAAAACCGCTTACTTCGGGA	ATTAATGGCCAACTCCATGC
Chr1-217015332	1	217015332	218755346	1.07	287	0.45	G	188	A	99	Zm00001d032204	-	GAAGGTGACCAAGTTCATGCTAGGTCCAGGGATGGTATCCGA	GAAGGTCGGAGTCAACGGATTAGGTCCAGGGATGGTATCCGG	TGCTCACTCTACCATCTGCG
Chr1-217015547	1	217015547	218755561	1.07	312	0.46	C	198	G	114	Zm00001d032204	-	GAAGGTGACCAAGTTCATGCTTAGCGAGATGCCAGTGCTGTG	GAAGGTCGGAGTCAACGGATTTAGCGAGATGCCAGTGCTGTC	CAAGTATGGTGAACCGACCC
Chr1-217295894	1	217295894	219035849	1.07	126	0.47	G	78	A	48	Zm00001d032213	GO:0005634,GO:0030528,GO:0045449	GAAGGTGACCAAGTTCATGCTGCGCGTGAGCGGTCTGCATGA	GAAGGTCGGAGTCAACGGATTGCGCGTGAGCGGTCTGCATGG	GCTAGGATCGAGGAAGGACC
Chr1-217940331	1	217940331	219667110	1.07	218	0.43	C	149	T	69	Zm00001d032226	-	GAAGGTGACCAAGTTCATGCTCGTGGATCGCTAACCCTAGAC	GAAGGTCGGAGTCAACGGATTCGTGGATCGCTAACCCTAGAT	AAATTTCCCAATTCCCTTGC
Chr1-218057950	1	218057950	219784731	1.07	366	0.46	A	236	G	130	Zm00001d032231	-	GAAGGTGACCAAGTTCATGCTTACCAGTCCACACGGACTTAA	GAAGGTCGGAGTCAACGGATTTACCAGTCCACACGGACTTAG	GCTGATTTCCTGTTCCCTCA
Chr1-218083039	1	218083039	219809820	1.07	314	0.46	A	200	G	114	Zm00001d032232	-	GAAGGTGACCAAGTTCATGCTGAGTCGAGAGATCTCACTACG	GAAGGTCGGAGTCAACGGATTGAGTCGAGAGATCTCACTACA	AGTGGGATGCAATGGAGAAC
Chr1-218500281	1	218500281	220205279	1.07	366	0.45	C	242	T	124	Zm00001d032239	GO:0003677,GO:0000785,GO:0000786,GO:0003677,GO:0003779,GO:0005516,GO:0005634,GO:0006334,GO:0006355,GO:0006936,GO:0017022	GAAGGTGACCAAGTTCATGCTACTCGCTTCATATATCCTCCT	GAAGGTCGGAGTCAACGGATTACTCGCTTCATATATCCTCCC	GTCTCACCTCGGGATAGGGT
Chr1-218500488	1	218500488	220205486	1.07	227	0.48	T	135	G	92	Zm00001d032239	GO:0003677,GO:0000785,GO:0000786,GO:0003677,GO:0003779,GO:0005516,GO:0005634,GO:0006334,GO:0006355,GO:0006936,GO:0017022	GAAGGTGACCAAGTTCATGCTGTTTTCGCCCCCCATGTTCCG	GAAGGTCGGAGTCAACGGATTGTTTTCGCCCCCCATGTTCCT	AGTGACGAAAGAAACCACCG
Chr1-219345478	1	219345478	221050243	1.07	213	0.5	T	115	C	98	Zm00001d032261	-	GAAGGTGACCAAGTTCATGCTCTGTACCTAGTCGAGTCATGC	GAAGGTCGGAGTCAACGGATTCTGTACCTAGTCGAGTCATGT	AACTCACAAATCCGTCCAGC
Chr1-219659773	1	219659773	221364446	1.07	249	0.49	A	138	G	111	-		GAAGGTGACCAAGTTCATGCTGCGTTGCACCACCAAAAGCAG	GAAGGTCGGAGTCAACGGATTGCGTTGCACCACCAAAAGCAA	CCTGTTCTTGGGCTTGGAT
Chr1-219870239	1	219870239	221574916	1.07	364	0.5	G	185	A	179	Zm00001d032270	-	GAAGGTGACCAAGTTCATGCTAGTTCCGCTAGCATCATCATG	GAAGGTCGGAGTCAACGGATTAGTTCCGCTAGCATCATCATA	AAAGAAAATTGGCATCGTCG
Chr1-219877652	1	219877652	221582329	1.07	179	0.5	C	97	T	82	Zm00001d032272	GO:0003824,GO:0004553,GO:0005975	GAAGGTGACCAAGTTCATGCTAGTGGCATTGGTAGCACACGC	GAAGGTCGGAGTCAACGGATTAGTGGCATTGGTAGCACACGT	CAGCCAAGTAACATGCCAGA
Chr1-220040366	1	220040366	221745062	1.07	257	0.49	G	149	A	108	Zm00001d032279	GO:0000166,GO:0005524,GO:0016887,GO:0017111	GAAGGTGACCAAGTTCATGCTGTTGTAAGAAAGGCCTCCCAG	GAAGGTCGGAGTCAACGGATTGTTGTAAGAAAGGCCTCCCAA	TTCACTCACCACAGTCTGCC
Chr1-220120997	1	220120997	221825694	1.07	212	0.49	T	121	C	91	Zm00001d032280	GO:0003924,GO:0004765,GO:0005524,GO:0005525,GO:0005622,GO:0006886,GO:0007264	GAAGGTGACCAAGTTCATGCTATGGGTCAGCTGAACCAGTGC	GAAGGTCGGAGTCAACGGATTATGGGTCAGCTGAACCAGTGT	GAACATGTGAGGGCGTAGGT
Chr1-220220815	1	220220815	221925516	1.07	302	0.49	C	177	T	125	Zm00001d032282	-	GAAGGTGACCAAGTTCATGCTCTTTGCTGTATGATGAGCTAC	GAAGGTCGGAGTCAACGGATTCTTTGCTGTATGATGAGCTAT	GCAAAACCCTCATTTAGCCA
Chr1-220237470	1	220237470	221942171	1.07	336	0.48	A	198	G	138	Zm00001d032282	-	GAAGGTGACCAAGTTCATGCTCCGTGATGCGAACTGTTAGCA	GAAGGTCGGAGTCAACGGATTCCGTGATGCGAACTGTTAGCG	GCTGGAAAACCAAAAGGTGA
Chr1-220370448	1	220370448	222075152	1.07	357	0.5	C	184	T	173	Zm00001d032283	-	GAAGGTGACCAAGTTCATGCTTGGGAACTGTCGAAATTCTGT	GAAGGTCGGAGTCAACGGATTTGGGAACTGTCGAAATTCTGC	ATTTGGCTGTGACTGAACCC
Chr1-220401505	1	220401505	222106209	1.07	152	0.48	A	92	G	60	Zm00001d032284	GO:0016614,GO:0050660	GAAGGTGACCAAGTTCATGCTTCCGTTATCCCGACAGTTTCA	GAAGGTCGGAGTCAACGGATTTCCGTTATCCCGACAGTTTCG	GTCGGACAATCCGATGAACT
Chr1-220441292	1	220441292	222145996	1.07	199	0.45	G	131	C	68	Zm00001d032285	GO:0042309,GO:0050825,GO:0050826	GAAGGTGACCAAGTTCATGCTCGGAACTGCCGGATGAACAGG	GAAGGTCGGAGTCAACGGATTCGGAACTGCCGGATGAACAGC	GCAATGCAGAGAAGGAGCA
Chr1-220722636	1	220722636	222427348	1.07	368	0.41	C	264	T	104	Zm00001d032293	GO:0008152,GO:0016491,GO:0055114,GO:0008152,GO:0016491,GO:0055114	GAAGGTGACCAAGTTCATGCTCTCCTTGTGGTGATAACCACT	GAAGGTCGGAGTCAACGGATTCTCCTTGTGGTGATAACCACC	CACTCCTCTGGAGCACACAA
Chr1-220722795	1	220722795	222427507	1.07	364	0.48	T	220	C	144	Zm00001d032293	GO:0008152,GO:0016491,GO:0055114,GO:0008152,GO:0016491,GO:0055114	GAAGGTGACCAAGTTCATGCTGCTAGTAATCTGGGTTTTGTC	GAAGGTCGGAGTCAACGGATTGCTAGTAATCTGGGTTTTGTT	CGGAAGCCATAAAACTCCAA
Chr1-221083337	1	221083337	222787989	1.07	311	0.49	C	181	A	130	Zm00001d032300	GO:0005215,GO:0006810,GO:0015520,GO:0015904,GO:0016021,GO:0046677,GO:0055085	GAAGGTGACCAAGTTCATGCTTCGACGCGCAATCCTTGGCAA	GAAGGTCGGAGTCAACGGATTTCGACGCGCAATCCTTGGCAC	CAACACCTCGTCTGCCTTCT
Chr1-221836219	1	221836219	223525161	1.07	244	0.48	C	145	A	99	Zm00001d032311	GO:0003824,GO:0005992,GO:0008152	GAAGGTGACCAAGTTCATGCTCTACCCGTTTTCAGATGGAGC	GAAGGTCGGAGTCAACGGATTCTACCCGTTTTCAGATGGAGA	GGCAATGTGCTTCCATTCTT
Chr1-222263842	1	222263842	223952720	1.07	264	0.44	G	179	T	85	-		GAAGGTGACCAAGTTCATGCTGGTTCTTATTGGCCGCCTGTT	GAAGGTCGGAGTCAACGGATTGGTTCTTATTGGCCGCCTGTG	GTGGGCTTGTGATGCAGTAG
Chr1-222265348	1	222265348	223954226	1.07	355	0.49	C	205	T	150	Zm00001d032322	GO:0005215,GO:0006810,GO:0016020,GO:0055085	GAAGGTGACCAAGTTCATGCTCATGCGGCAAAGCCTGTGTTC	GAAGGTCGGAGTCAACGGATTCATGCGGCAAAGCCTGTGTTT	TACCAAGGAGCTCCACCAAC
Chr1-222267329	1	222267329	223956207	1.07	362	0.47	T	226	G	136	Zm00001d032322	GO:0005215,GO:0006810,GO:0016020,GO:0055085	GAAGGTGACCAAGTTCATGCTAAAAGGCCGCCTGTTAAACTT	GAAGGTCGGAGTCAACGGATTAAAAGGCCGCCTGTTAAACTG	GGTTGAGTTCCATGTTTTCCA
Chr1-222599385	1	222599385	224267041	1.07	365	0.43	T	252	G	113	Zm00001d032327	GO:0003725,GO:0005622,GO:0042309,GO:0050825,GO:0050826,GO:0003725,GO:0005622,GO:0009405,GO:0042309,GO:0050825,GO:0050826,GO:0003725,GO:0005622,GO:0003725,GO:0005622	GAAGGTGACCAAGTTCATGCTCTTTCATCATGGAACTTCCAT	GAAGGTCGGAGTCAACGGATTCTTTCATCATGGAACTTCCAG	TTTTGCATGCAGCTCTTTTG
Chr1-222602501	1	222602501	224270157	1.07	285	0.43	C	195	A	90	Zm00001d032328	GO:0003677,GO:0005622,GO:0043565,GO:0003677,GO:0005622,GO:0043565,GO:0003677,GO:0005622,GO:0043565,GO:0003677,GO:0005622,GO:0043565	GAAGGTGACCAAGTTCATGCTATTCGACACAGTAAGGACATC	GAAGGTCGGAGTCAACGGATTATTCGACACAGTAAGGACATA	TGTATGCTTGCTTGTGACTCG
Chr1-222704135	1	222704135	224371772	1.07	137	0.5	C	74	T	63	Zm00001d032331	GO:0003755,GO:0006457	GAAGGTGACCAAGTTCATGCTCGAATTCCGCGTGACACAAAC	GAAGGTCGGAGTCAACGGATTCGAATTCCGCGTGACACAAAT	ACAACCTTGTCAACCCAAGC
Chr1-222798806	1	222798806	224466443	1.07	364	0.45	C	238	T	126	Zm00001d032333	GO:0008152,GO:0008270,GO:0016491,GO:0055114	GAAGGTGACCAAGTTCATGCTGCTGCAAACGCCAATAAAAAC	GAAGGTCGGAGTCAACGGATTGCTGCAAACGCCAATAAAAAT	CATCTCTCATTGGCAGGACC
Chr1-222824414	1	222824414	224492054	1.07	355	0.43	A	246	C	109	Zm00001d032334	-	GAAGGTGACCAAGTTCATGCTAAAACGTGTCCTAGTGGGGTA	GAAGGTCGGAGTCAACGGATTAAAACGTGTCCTAGTGGGGTC	CGGTCTATGCCCACAAAGTT
Chr1-223334036	1	223334036	225001690	1.07	367	0.5	C	185	T	182	Zm00001d032346	GO:0005975,GO:0016857,GO:0005975,GO:0016857	GAAGGTGACCAAGTTCATGCTCTGTTTGCTGTGGGTAAAGCT	GAAGGTCGGAGTCAACGGATTCTGTTTGCTGTGGGTAAAGCC	ACACAGGTGCAACTTTTCCC
Chr1-223444676	1	223444676	225112344	1.07	363	0.46	A	232	G	131	Zm00001d032350	-	GAAGGTGACCAAGTTCATGCTCGATGGTCAGCCCCGCTTGCG	GAAGGTCGGAGTCAACGGATTCGATGGTCAGCCCCGCTTGCA	ACTCCCCTTCTCGAGTCCAT
Chr1-224026125	1	224026125	225693798	1.07	222	0.43	A	153	G	69	Zm00001d032362	GO:0003723,GO:0003725,GO:0004525,GO:0005622,GO:0006396,GO:0003723,GO:0004525,GO:0006396	GAAGGTGACCAAGTTCATGCTGGTCTTTCGAACATTGGCTGA	GAAGGTCGGAGTCAACGGATTGGTCTTTCGAACATTGGCTGG	GGCAAAACTCAAAAAGCTCG
Chr1-224026253	1	224026253	225693926	1.07	360	0.5	T	186	G	174	Zm00001d032362	GO:0003723,GO:0003725,GO:0004525,GO:0005622,GO:0006396,GO:0003723,GO:0004525,GO:0006396	GAAGGTGACCAAGTTCATGCTAGAGTTTGAAGGTTCAGGTGT	GAAGGTCGGAGTCAACGGATTAGAGTTTGAAGGTTCAGGTGG	TGATGCTGATTCACTTTGGG
Chr1-224157840	1	224157840	225825548	1.07	261	0.42	A	183	C	78	Zm00001d032370	-	GAAGGTGACCAAGTTCATGCTTATTGCTGGGTAGAGAACCAA	GAAGGTCGGAGTCAACGGATTTATTGCTGGGTAGAGAACCAC	TATCCGAGTGTCGTGCTCAG
Chr1-224162797	1	224162797	225830505	1.07	311	0.41	G	222	A	89	Zm00001d032370	-	GAAGGTGACCAAGTTCATGCTAGTTCGGGAGGAGTCAAGTAA	GAAGGTCGGAGTCAACGGATTAGTTCGGGAGGAGTCAAGTAG	GAGGGGTAAAACCGGATGAT
Chr1-224245693	1	224245693	225913409	1.07	304	0.42	T	211	C	93	Zm00001d032373	GO:0003723,GO:0003723,GO:0003723	GAAGGTGACCAAGTTCATGCTAACCTCGAGCAGACTCGCGGC	GAAGGTCGGAGTCAACGGATTAACCTCGAGCAGACTCGCGGT	AGGCGTGGTATCTTTGATGG
Chr1-225367650	1	225367650	227279252	1.07	122	0.42	C	86	T	36	Zm00001d032398	-	GAAGGTGACCAAGTTCATGCTACGATCTCTCCGCGCTCAAAC	GAAGGTCGGAGTCAACGGATTACGATCTCTCCGCGCTCAAAT	ATCAGGAGTAGACGAGCCCA
Chr1-225510756	1	225510756	227413189	1.07	362	0.46	C	231	T	131	Zm00001d032400	-	GAAGGTGACCAAGTTCATGCTCTCGCTCACAACCCCGATTCC	GAAGGTCGGAGTCAACGGATTCTCGCTCACAACCCCGATTCT	ACTGGTGAAAGGAGTGCTGC
Chr1-225511234	1	225511234	227413667	1.07	366	0.47	T	227	C	139	Zm00001d032400	-	GAAGGTGACCAAGTTCATGCTACCAGGGGTCAGGGATGCAGT	GAAGGTCGGAGTCAACGGATTACCAGGGGTCAGGGATGCAGC	TCACCTTCCTAACAGCCCAC
Chr1-225514326	1	225514326	227416759	1.07	366	0.48	A	216	G	150	-		GAAGGTGACCAAGTTCATGCTCATTGCTGGAATAGAGCATCG	GAAGGTCGGAGTCAACGGATTCATTGCTGGAATAGAGCATCA	TTCAAAATTGGGACTCTTTCTTG
Chr1-225526072	1	225526072	227428505	1.07	241	0.5	T	127	G	114	-		GAAGGTGACCAAGTTCATGCTATAGCTACTGTGACTCCATAG	GAAGGTCGGAGTCAACGGATTATAGCTACTGTGACTCCATAT	GGAACGAAATCGATCCTTGA
Chr1-225526115	1	225526115	227428548	1.07	243	0.5	G	126	C	117	-		GAAGGTGACCAAGTTCATGCTATCTGTAAATTGCGGTGTCAG	GAAGGTCGGAGTCAACGGATTATCTGTAAATTGCGGTGTCAC	GGAACGAAATCGATCCTTGA
Chr1-225530984	1	225530984	227433417	1.07	367	0.49	A	213	T	154	Zm00001d032402	-	GAAGGTGACCAAGTTCATGCTTCAAGTAGACCACAGGTAAAA	GAAGGTCGGAGTCAACGGATTTCAAGTAGACCACAGGTAAAT	TCCTCATTTCTATGGCCCTG
Chr1-225601175	1	225601175	227503609	1.07	286	0.47	T	180	C	106	Zm00001d032405	GO:0004601,GO:0006979,GO:0020037,GO:0055114	GAAGGTGACCAAGTTCATGCTCGTGCCGAACGCGGTGGAGCT	GAAGGTCGGAGTCAACGGATTCGTGCCGAACGCGGTGGAGCC	ACGGGCTTTGTTCGTTACAC
Chr1-225602635	1	225602635	227505069	1.07	167	0.42	G	116	T	51	Zm00001d032405	GO:0004601,GO:0006979,GO:0020037,GO:0055114	GAAGGTGACCAAGTTCATGCTCTGCGCACATGAGCACCAGTG	GAAGGTCGGAGTCAACGGATTCTGCGCACATGAGCACCAGTT	TCCATCCAGTCAGTGATCCA
Chr1-225917380	1	225917380	227819876	1.07	165	0.47	G	104	A	61	Zm00001d032418	-	GAAGGTGACCAAGTTCATGCTGGCCCTTCCCGCTCCCAGAAA	GAAGGTCGGAGTCAACGGATTGGCCCTTCCCGCTCCCAGAAG	TCGTAGGTCCAGCCATCTTC
Chr1-225917675	1	225917675	227820171	1.07	224	0.41	G	159	C	65	Zm00001d032418	-	GAAGGTGACCAAGTTCATGCTTCTGACTATCAGCTCAGTCTC	GAAGGTCGGAGTCAACGGATTTCTGACTATCAGCTCAGTCTG	CCGATCACTGTCAGACGCTA
Chr1-225975754	1	225975754	227878259	1.07	355	0.49	C	197	T	158	Zm00001d032423	-	GAAGGTGACCAAGTTCATGCTTTGTGGTTATCTAAAACGCAC	GAAGGTCGGAGTCAACGGATTTTGTGGTTATCTAAAACGCAT	TAGGTCAAATTAAACGGCGG
Chr1-225975874	1	225975874	227878379	1.07	325	0.49	G	179	A	146	Zm00001d032423	-	GAAGGTGACCAAGTTCATGCTTTATGGAGTGAGTGATATATG	GAAGGTCGGAGTCAACGGATTTTATGGAGTGAGTGATATATA	TTACATTCATTACGCGCTGG
Chr1-226103654	1	226103654	228006163	1.07	265	0.46	A	168	G	97	Zm00001d032428	GO:0016020,GO:0016020,GO:0016020	GAAGGTGACCAAGTTCATGCTCAATTGTGGGACATACATGGG	GAAGGTCGGAGTCAACGGATTCAATTGTGGGACATACATGGA	CTTACTGCGGCCTCTTCG
Chr1-226165057	1	226165057	228067569	1.07	207	0.41	G	147	A	60	Zm00001d032430	GO:0005215,GO:0005488,GO:0005743,GO:0006810,GO:0016020,GO:0055085,GO:0005215,GO:0005488,GO:0005743,GO:0006810,GO:0016020,GO:0055085,GO:0005215,GO:0005488,GO:0005743,GO:0006810,GO:0016020,GO:0055085,GO:0005488,GO:0005743,GO:0006810,GO:0016020,GO:0055085	GAAGGTGACCAAGTTCATGCTATCCAGTATCGACTGTACTCA	GAAGGTCGGAGTCAACGGATTATCCAGTATCGACTGTACTCG	TTGCGCTACAGGTTAAGGGT
Chr1-226324917	1	226324917	228227432	1.07	366	0.47	G	226	A	140	Zm00001d032434	GO:0005743,GO:0008565,GO:0015031	GAAGGTGACCAAGTTCATGCTGAACGCCGGCTGTACAACCCG	GAAGGTCGGAGTCAACGGATTGAACGCCGGCTGTACAACCCA	GTACCCGACGCCCGTATAG
Chr1-226326968	1	226326968	228229483	1.07	360	0.49	T	208	A	152	Zm00001d032435	GO:0005247,GO:0006810,GO:0006821,GO:0016020,GO:0055085	GAAGGTGACCAAGTTCATGCTGTCGAGGATTGGGGCCATTTT	GAAGGTCGGAGTCAACGGATTGTCGAGGATTGGGGCCATTTA	CAATTTTCTCCTGCAGAGGC
Chr1-226576461	1	226576461	228478989	1.07	366	0.49	C	208	G	158	Zm00001d032442	-	GAAGGTGACCAAGTTCATGCTGCAAAGCGTGCTCATGTGCAG	GAAGGTCGGAGTCAACGGATTGCAAAGCGTGCTCATGTGCAC	GGGCACAAGGAACTGTAGGA
Chr1-226869234	1	226869234	228778838	1.07	115	0.44	A	78	T	37	Zm00001d032449	GO:0004143,GO:0007205	GAAGGTGACCAAGTTCATGCTACGGTTGTACCATAATGCATA	GAAGGTCGGAGTCAACGGATTACGGTTGTACCATAATGCATT	ATTGAGCCACCTGTTGGTTG
Chr1-227428554	1	227428554	229338111	1.07	307	0.47	G	189	C	118	-		GAAGGTGACCAAGTTCATGCTCGGTGATGGGCCATTAATCGG	GAAGGTCGGAGTCAACGGATTCGGTGATGGGCCATTAATCGC	TCAGGGAATTCGAATGGAAA
Chr1-227429361	1	227429361	229338918	1.07	123	0.49	C	68	A	55	Zm00001d032459	-	GAAGGTGACCAAGTTCATGCTCTGCTTGAGCACTCGGCGCGC	GAAGGTCGGAGTCAACGGATTCTGCTTGAGCACTCGGCGCGA	AGTACGGCTGGCTCATGTTC
Chr1-227432338	1	227432338	229341895	1.07	368	0.49	C	205	T	163	Zm00001d032460	GO:0004497,GO:0005506,GO:0009055,GO:0020037,GO:0055114	GAAGGTGACCAAGTTCATGCTTTTCTCAGGCGCCATCACTTC	GAAGGTCGGAGTCAACGGATTTTTCTCAGGCGCCATCACTTT	GGAAGAGGCCATGTGGATAA
Chr1-227433007	1	227433007	229342564	1.07	365	0.5	T	194	C	171	Zm00001d032460	GO:0004497,GO:0005506,GO:0009055,GO:0020037,GO:0055114	GAAGGTGACCAAGTTCATGCTTGGCATGTCGCTCCCAGAGTC	GAAGGTCGGAGTCAACGGATTTGGCATGTCGCTCCCAGAGTT	ACTGGGATGAGAAGTGGGTG
Chr1-227695170	1	227695170	229604740	1.07	250	0.44	G	167	T	83	Zm00001d032470	GO:0003676,GO:0008270,GO:0003676,GO:0008270	GAAGGTGACCAAGTTCATGCTCATTAATCATGCGCTCTGTTT	GAAGGTCGGAGTCAACGGATTCATTAATCATGCGCTCTGTTG	CAGTGTCTTAAACGCCCCAT
Chr1-227994596	1	227994596	229903436	1.07	363	0.41	A	258	T	105	Zm00001d032476	-	GAAGGTGACCAAGTTCATGCTCAGGCTTGGTTCACGCTTTCA	GAAGGTCGGAGTCAACGGATTCAGGCTTGGTTCACGCTTTCT	GTCAAGACGTACTGGACCGC
Chr1-227995007	1	227995007	229903847	1.07	362	0.48	T	213	G	149	Zm00001d032476	-	GAAGGTGACCAAGTTCATGCTTCAGCATGCAGGAGGTCATAT	GAAGGTCGGAGTCAACGGATTTCAGCATGCAGGAGGTCATAG	GTGGGTTCGCTGCTTCTCTA
Chr1-227995777	1	227995777	229904617	1.07	350	0.44	T	234	C	116	Zm00001d032476	-	GAAGGTGACCAAGTTCATGCTATCCAGTATCCTCCTGGCCTC	GAAGGTCGGAGTCAACGGATTATCCAGTATCCTCCTGGCCTT	TGGGATGAACACGGTGAGTA
Chr1-227996514	1	227996514	229905354	1.07	299	0.44	A	200	C	99	Zm00001d032476	-	GAAGGTGACCAAGTTCATGCTCACTAGCATGTTTCGGTCGAA	GAAGGTCGGAGTCAACGGATTCACTAGCATGTTTCGGTCGAC	TCACCATCAACAACACGGAC
Chr1-227996568	1	227996568	229905408	1.07	341	0.42	G	238	A	103	Zm00001d032476	-	GAAGGTGACCAAGTTCATGCTGTACTCACTGAAGTTGAGAGG	GAAGGTCGGAGTCAACGGATTGTACTCACTGAAGTTGAGAGA	ACAGTCCTCTGGCTCTGTGC
Chr1-228037108	1	228037108	229945948	1.07	210	0.49	T	118	A	92	-		GAAGGTGACCAAGTTCATGCTGATTTCCAGAGTGGTATGACT	GAAGGTCGGAGTCAACGGATTGATTTCCAGAGTGGTATGACA	GGTAGCGCACAGTTGAAACA
Chr1-228121250	1	228121250	230030090	1.07	278	0.47	A	175	C	103	-		GAAGGTGACCAAGTTCATGCTCGATGGATTAAACAATCGAGA	GAAGGTCGGAGTCAACGGATTCGATGGATTAAACAATCGAGC	ATCGATACTCGAGGAGCAGC
Chr1-228121315	1	228121315	230030155	1.07	198	0.5	G	105	T	93	-		GAAGGTGACCAAGTTCATGCTCCTCGAGTATCGATGACGGGT	GAAGGTCGGAGTCAACGGATTCCTCGAGTATCGATGACGGGG	AGGATGGATGAATGGAGCAC
Chr1-228143183	1	228143183	230052023	1.07	306	0.46	T	195	C	111	Zm00001d032485	-	GAAGGTGACCAAGTTCATGCTTAGACAACGGAATTAGGTGGT	GAAGGTCGGAGTCAACGGATTTAGACAACGGAATTAGGTGGC	TGAAGGCTGCTCCTTTAAGC
Chr1-228757100	1	228757100	230665986	1.07	138	0.47	C	86	T	52	Zm00001d032504	GO:0005507,GO:0016491,GO:0055114	GAAGGTGACCAAGTTCATGCTCTGCTGGCATATGAACAATTC	GAAGGTCGGAGTCAACGGATTCTGCTGGCATATGAACAATTT	ACCGTTACTTCTGCACCGAG
Chr1-228757142	1	228757142	230666028	1.07	113	0.46	C	73	A	40	Zm00001d032504	GO:0005507,GO:0016491,GO:0055114	GAAGGTGACCAAGTTCATGCTACGCCTAATCCTAATCAAACC	GAAGGTCGGAGTCAACGGATTACGCCTAATCCTAATCAAACA	GCCGTAGAGTGAGTGGCAA
Chr1-228757564	1	228757564	230666450	1.07	245	0.47	C	153	T	92	Zm00001d032504	GO:0005507,GO:0016491,GO:0055114	GAAGGTGACCAAGTTCATGCTTGCCCCAGGTACCACGAGTCT	GAAGGTCGGAGTCAACGGATTTGCCCCAGGTACCACGAGTCC	ACGTACAACAAGGGGGACG
Chr1-228775963	1	228775963	230684849	1.07	270	0.41	A	192	G	78	Zm00001d032505	GO:0031072	GAAGGTGACCAAGTTCATGCTCACAATATTTAAATGACGGGA	GAAGGTCGGAGTCAACGGATTCACAATATTTAAATGACGGGG	AGCTTCCCAGTGGTGTGACT
Chr1-228788195	1	228788195	230697091	1.07	109	0.47	G	67	C	42	-		GAAGGTGACCAAGTTCATGCTCGCATTTCCCACCCAACCTTC	GAAGGTCGGAGTCAACGGATTCGCATTTCCCACCCAACCTTG	TTGGCAGTGACAAGAAGCTG
Chr1-229138375	1	229138375	231047364	1.07	326	0.44	A	220	G	106	Zm00001d032516	-	GAAGGTGACCAAGTTCATGCTGTTTTAGCTGGACGAATAATA	GAAGGTCGGAGTCAACGGATTGTTTTAGCTGGACGAATAATG	TGGCACAACATTTGAGTGCT
Chr1-229147996	1	229147996	231056986	1.07	126	0.48	G	76	A	50	Zm00001d032517	GO:0030001,GO:0046872,GO:0030001,GO:0046872	GAAGGTGACCAAGTTCATGCTTGGATTGTTCTGCTGTTGAGG	GAAGGTCGGAGTCAACGGATTTGGATTGTTCTGCTGTTGAGA	TGGGCAAACATTGAAACAAA
Chr1-229150356	1	229150356	231059346	1.07	248	0.48	C	147	A	101	Zm00001d032518	-	GAAGGTGACCAAGTTCATGCTTTCCCAGCGTTCCGCAGTCTC	GAAGGTCGGAGTCAACGGATTTTCCCAGCGTTCCGCAGTCTA	GCAGTCGGGGAGTTTGATAA
Chr1-229233999	1	229233999	231143045	1.07	252	0.42	G	175	T	77	Zm00001d032519	-	GAAGGTGACCAAGTTCATGCTGCTTTGGTCACCACCTGGCCT	GAAGGTCGGAGTCAACGGATTGCTTTGGTCACCACCTGGCCG	GCAGTCCAAAGGAACGACC
Chr1-229313019	1	229313019	231222055	1.07	299	0.4	A	216	G	83	Zm00001d032521	GO:0016021	GAAGGTGACCAAGTTCATGCTTCGAGTCCGTTGACATTGACA	GAAGGTCGGAGTCAACGGATTTCGAGTCCGTTGACATTGACG	TTACGTTGAAGATGAGGCCC
Chr1-229516312	1	229516312	231425356	1.07	290	0.47	G	180	A	110	Zm00001d032527	GO:0016747,GO:0016747	GAAGGTGACCAAGTTCATGCTGACCTGATGACGGGGAACGCA	GAAGGTCGGAGTCAACGGATTGACCTGATGACGGGGAACGCG	CTTCCTCATCCCGTTCAAGA
Chr1-229761882	1	229761882	231670932	1.07	151	0.48	T	90	G	61	Zm00001d032531	GO:0020037	GAAGGTGACCAAGTTCATGCTTGAGGGGTTGAATGGCACGGT	GAAGGTCGGAGTCAACGGATTTGAGGGGTTGAATGGCACGGG	TCAATTTTCAAAACGGTTGC
Chr1-229809631	1	229809631	231718681	1.07	135	0.5	G	72	A	63	Zm00001d032532	-	GAAGGTGACCAAGTTCATGCTGCGAGGCCAAAACCAATCTCA	GAAGGTCGGAGTCAACGGATTGCGAGGCCAAAACCAATCTCG	AACCAAACCAATGCGACAAT
Chr1-229814799	1	229814799	231723847	1.07	352	0.41	A	249	G	103	-		GAAGGTGACCAAGTTCATGCTGCCATGCAGAGTGATTAGTGG	GAAGGTCGGAGTCAACGGATTGCCATGCAGAGTGATTAGTGA	GAGCGGCTCTCAATCAAAAG
Chr1-229814932	1	229814932	231723980	1.07	334	0.47	G	207	C	127	-		GAAGGTGACCAAGTTCATGCTGCCGCTCTTCATCGGTGACGG	GAAGGTCGGAGTCAACGGATTGCCGCTCTTCATCGGTGACGC	ATGTCAGAACCACAGGTCCC
Chr1-230038492	1	230038492	231947556	1.07	362	0.42	A	255	G	107	Zm00001d032543	GO:0004713,GO:0005524,GO:0006468,GO:0004713,GO:0005524,GO:0006468	GAAGGTGACCAAGTTCATGCTCGGACATAGGTCTTCAGCAAG	GAAGGTCGGAGTCAACGGATTCGGACATAGGTCTTCAGCAAA	GGATGTAGGAGCAGCTGAGG
Chr1-230039887	1	230039887	231948951	1.07	254	0.5	G	131	T	123	Zm00001d032543	GO:0004713,GO:0005524,GO:0006468,GO:0004713,GO:0005524,GO:0006468	GAAGGTGACCAAGTTCATGCTCGACATTCATGATGCGGCGGT	GAAGGTCGGAGTCAACGGATTCGACATTCATGATGCGGCGGG	ACCATGTACCGGCTTTTCC
Chr1-230243124	1	230243124	232152200	1.07	230	0.44	C	156	T	74	Zm00001d032552	-	GAAGGTGACCAAGTTCATGCTTTCGCATACTGCAAGTTGCCC	GAAGGTCGGAGTCAACGGATTTTCGCATACTGCAAGTTGCCT	CATTGCATTCGCATCTTCTG
Chr1-230625013	1	230625013	232533860	1.07	230	0.45	C	150	T	80	-		GAAGGTGACCAAGTTCATGCTTATGTTTAGGAGGCGTCATTC	GAAGGTCGGAGTCAACGGATTTATGTTTAGGAGGCGTCATTT	ATATGGTTGCGGAGAATTGC
Chr1-230666014	1	230666014	232574862	1.07	348	0.5	A	185	G	163	Zm00001d032565	GO:0008017	GAAGGTGACCAAGTTCATGCTCCCGCTGACGAGTTTCAGCTG	GAAGGTCGGAGTCAACGGATTCCCGCTGACGAGTTTCAGCTA	TTCTGTGGCAGACAACTTGC
Chr1-230669247	1	230669247	232578095	1.07	159	0.49	C	89	T	70	Zm00001d032566	-	GAAGGTGACCAAGTTCATGCTAACTTTCACAGCACGGAGATT	GAAGGTCGGAGTCAACGGATTAACTTTCACAGCACGGAGATC	TATTTTCGCTCCCTTGTTGC
Chr1-230672804	1	230672804	232581652	1.07	275	0.47	G	169	T	106	Zm00001d032566	-	GAAGGTGACCAAGTTCATGCTTCACGCGGAACGCCAGAGAGT	GAAGGTCGGAGTCAACGGATTTCACGCGGAACGCCAGAGAGG	CGATTTGAGGACGATCGAAT
Chr1-230962207	1	230962207	232871058	1.07	335	0.5	A	169	C	166	Zm00001d032572	GO:0003824,GO:0003824,GO:0003824	GAAGGTGACCAAGTTCATGCTCAGCATTAACATACAATGTGA	GAAGGTCGGAGTCAACGGATTCAGCATTAACATACAATGTGC	GGTGAGGCTTCTGACAAGGA
Chr1-231150370	1	231150370	233042827	1.07	284	0.43	G	196	A	88	Zm00001d032578	GO:0003677,GO:0005179,GO:0005576,GO:0007275,GO:0008270,GO:0016020,GO:0045449,GO:0051260	GAAGGTGACCAAGTTCATGCTGAGGCCAACTGCGTCGCGTTG	GAAGGTCGGAGTCAACGGATTGAGGCCAACTGCGTCGCGTTA	GTTTATTAGCACGCGCACAA
Chr1-231454841	1	231454841	233347324	1.07	364	0.47	A	225	T	139	Zm00001d032591	GO:0007186,GO:0016021,GO:0005199	GAAGGTGACCAAGTTCATGCTAGGCCTCAGTAAGCTATCTTA	GAAGGTCGGAGTCAACGGATTAGGCCTCAGTAAGCTATCTTT	GCACCAACCAAATTCTCGTA
Chr1-231640321	1	231640321	233532806	1.07	337	0.48	A	198	C	139	Zm00001d032600	-	GAAGGTGACCAAGTTCATGCTTCTCACAGGTTACATGCCAAA	GAAGGTCGGAGTCAACGGATTTCTCACAGGTTACATGCCAAC	AATGCAGATGTCACTTCCCC
Chr1-231784649	1	231784649	233677135	1.07	346	0.5	T	173	G	173	Zm00001d032603	-	GAAGGTGACCAAGTTCATGCTCTGCTGATCCGGAGTGGCTTG	GAAGGTCGGAGTCAACGGATTCTGCTGATCCGGAGTGGCTTT	TCACCAGCGCATTGTACTGT
Chr1-231784683	1	231784683	233677169	1.07	368	0.49	T	212	G	156	Zm00001d032603	-	GAAGGTGACCAAGTTCATGCTGGGTACAGTTTGAAGCTAGTG	GAAGGTCGGAGTCAACGGATTGGGTACAGTTTGAAGCTAGTT	AAAACCTTTTTGAGTGCCGA
Chr1-231785286	1	231785286	233677772	1.07	112	0.5	C	57	T	55	-		GAAGGTGACCAAGTTCATGCTAATCAAGCAGATTCTGATCGC	GAAGGTCGGAGTCAACGGATTAATCAAGCAGATTCTGATCGT	AAAAGGTGTCAACAGGTGGC
Chr1-231816926	1	231816926	233709412	1.07	306	0.5	A	154	T	152	Zm00001d032604	GO:0016020	GAAGGTGACCAAGTTCATGCTTCCTGAACCCAACAAGTGGCA	GAAGGTCGGAGTCAACGGATTTCCTGAACCCAACAAGTGGCT	CAGTACAGATTGGTGGTGCG
Chr1-232178709	1	232178709	234071203	1.08	151	0.45	G	99	C	52	Zm00001d032616	GO:0003735,GO:0005622,GO:0005840,GO:0006412	GAAGGTGACCAAGTTCATGCTTAGCTATCTGCCGCGCTCTAG	GAAGGTCGGAGTCAACGGATTTAGCTATCTGCCGCGCTCTAC	GTACAGGATCGATGAGGCCA
Chr1-232183998	1	232183998	234076492	1.08	363	0.46	C	232	T	131	Zm00001d032617	GO:0003676,GO:0005622,GO:0003676,GO:0005622	GAAGGTGACCAAGTTCATGCTCAATGTAGCTGCTGACTTTGC	GAAGGTCGGAGTCAACGGATTCAATGTAGCTGCTGACTTTGT	ACGGAATGAATGGGGTAACA
Chr1-232560334	1	232560334	234694357	1.08	129	0.46	C	83	T	46	Zm00001d032632	GO:0003677,GO:0003910,GO:0005524,GO:0006260,GO:0006281,GO:0006310	GAAGGTGACCAAGTTCATGCTGGAGAAACCGCCTTCGCCGGC	GAAGGTCGGAGTCAACGGATTGGAGAAACCGCCTTCGCCGGT	AAGCCCAACAACACCTTCAC
Chr1-232683344	1	232683344	234817369	1.08	119	0.48	G	71	C	48	Zm00001d032637	GO:0000166,GO:0003774,GO:0005524,GO:0016459,GO:0017111	GAAGGTGACCAAGTTCATGCTCAAACATGCTACGAGTCATCG	GAAGGTCGGAGTCAACGGATTCAAACATGCTACGAGTCATCC	TGAAGTAGCTGTCGAAGGGG
Chr1-233043748	1	233043748	235177854	1.08	112	0.46	C	72	G	40	-		GAAGGTGACCAAGTTCATGCTGCGAACGGGGCAAAGCATGTG	GAAGGTCGGAGTCAACGGATTGCGAACGGGGCAAAGCATGTC	TAACCTGTATTAAGGCGGCG
Chr1-233098884	1	233098884	235233052	1.08	209	0.49	G	122	T	87	Zm00001d032649	GO:0006457,GO:0016272,GO:0051082,GO:0006457,GO:0016272,GO:0051082	GAAGGTGACCAAGTTCATGCTATTGTAGGTCTGGCCGATGGG	GAAGGTCGGAGTCAACGGATTATTGTAGGTCTGGCCGATGGT	AATACCGCCGAACGTTGTAG
Chr1-233135591	1	233135591	235269759	1.08	173	0.43	T	118	A	55	Zm00001d032652	GO:0003824,GO:0003824	GAAGGTGACCAAGTTCATGCTCCAATCTAATAGGCTGGACAA	GAAGGTCGGAGTCAACGGATTCCAATCTAATAGGCTGGACAT	GCCTGTGTCAAAGTGTGCAG
Chr1-233656418	1	233656418	235776902	1.08	241	0.48	T	145	A	96	Zm00001d032666	-	GAAGGTGACCAAGTTCATGCTGCTGTGGGCACATTCTGTTTA	GAAGGTCGGAGTCAACGGATTGCTGTGGGCACATTCTGTTTT	CTGGGAGAGTGCGCTTATTC
Chr1-233656517	1	233656517	235777001	1.08	270	0.47	G	170	A	100	Zm00001d032666	-	GAAGGTGACCAAGTTCATGCTGCAACCTCAGGTAATCAAACA	GAAGGTCGGAGTCAACGGATTGCAACCTCAGGTAATCAAACG	ATCAAGAGCCCCAATGTCAG
Chr1-233727820	1	233727820	235848305	1.08	271	0.5	T	149	G	122	Zm00001d032669	GO:0009055,GO:0015035,GO:0023034,GO:0045454	GAAGGTGACCAAGTTCATGCTGAACGTCTGAGCAGAATCCGT	GAAGGTCGGAGTCAACGGATTGAACGTCTGAGCAGAATCCGG	GGCCATGAACCTCTCAATGT
Chr1-233906492	1	233906492	236026990	1.08	366	0.5	G	186	C	180	Zm00001d032679	GO:0003725,GO:0005622	GAAGGTGACCAAGTTCATGCTAGTCCGTGTATGTCTTGTTCC	GAAGGTCGGAGTCAACGGATTAGTCCGTGTATGTCTTGTTCG	ACTAAACACTGGGCAAACCG
Chr1-234430661	1	234430661	236551310	1.08	346	0.44	C	231	A	115	Zm00001d032686	-	GAAGGTGACCAAGTTCATGCTTCCTTACAAGCTACGCGCTCA	GAAGGTCGGAGTCAACGGATTTCCTTACAAGCTACGCGCTCC	GCAGATGAGCGAGAAGGACT
Chr1-234436877	1	234436877	236557526	1.08	368	0.49	C	214	T	154	Zm00001d032687	GO:0009289,GO:0009405,GO:0003677,GO:0003918,GO:0005524,GO:0005694,GO:0006265,GO:0009289,GO:0009405,GO:0003677,GO:0003918,GO:0005524,GO:0005694,GO:0006265,GO:0009289,GO:0009405,GO:0009289,GO:0009405,GO:0009289,GO:0009405,GO:0031072	GAAGGTGACCAAGTTCATGCTTGGTACACTGTTTCTAGGCAC	GAAGGTCGGAGTCAACGGATTTGGTACACTGTTTCTAGGCAT	TTTGAAAGGAACGGCAAATC
Chr1-234436944	1	234436944	236557593	1.08	364	0.5	G	188	T	176	Zm00001d032687	GO:0009289,GO:0009405,GO:0003677,GO:0003918,GO:0005524,GO:0005694,GO:0006265,GO:0009289,GO:0009405,GO:0003677,GO:0003918,GO:0005524,GO:0005694,GO:0006265,GO:0009289,GO:0009405,GO:0009289,GO:0009405,GO:0009289,GO:0009405,GO:0031072	GAAGGTGACCAAGTTCATGCTTGCCGTTCCTTTCAAACAAGT	GAAGGTCGGAGTCAACGGATTTGCCGTTCCTTTCAAACAAGG	TCGTACAGGTCTGCCCTTCT
Chr1-234746478	1	234746478	236867139	1.08	180	0.46	T	114	G	66	Zm00001d032692	-	GAAGGTGACCAAGTTCATGCTTCTTAAGCCTGAAGGGGCGGT	GAAGGTCGGAGTCAACGGATTTCTTAAGCCTGAAGGGGCGGG	AGTGCCAGAAGGGTACATGG
Chr1-234749631	1	234749631	236870292	1.08	134	0.42	G	94	C	40	Zm00001d032693	-	GAAGGTGACCAAGTTCATGCTACCCGTGGCTTGGTGCAGTCG	GAAGGTCGGAGTCAACGGATTACCCGTGGCTTGGTGCAGTCC	CACCCTTCCTTCACAGCATT
Chr1-234750267	1	234750267	236870928	1.08	342	0.47	C	213	T	129	-		GAAGGTGACCAAGTTCATGCTGGGTAATCTGCTTATAGCCAC	GAAGGTCGGAGTCAACGGATTGGGTAATCTGCTTATAGCCAT	TTGCAGGCAGAACACAGGTA
Chr1-234750443	1	234750443	236871104	1.08	365	0.4	G	264	T	101	-		GAAGGTGACCAAGTTCATGCTCGTGATGTACATCCAATCATG	GAAGGTCGGAGTCAACGGATTCGTGATGTACATCCAATCATT	GTCCAGGACTTTGCCCATAA
Chr1-235877834	1	235877834	237980139	1.08	204	0.5	C	109	G	95	Zm00001d032715	GO:0004672,GO:0004674,GO:0005524,GO:0006468	GAAGGTGACCAAGTTCATGCTAGGGTGCATTTTCATGGCAGC	GAAGGTCGGAGTCAACGGATTAGGGTGCATTTTCATGGCAGG	TGAGAGTGGAAGGCGGTTAC
Chr1-236250587	1	236250587	238352909	1.08	348	0.49	C	198	T	150	Zm00001d032725	-	GAAGGTGACCAAGTTCATGCTTACATCCGGAATCCGCAAGGT	GAAGGTCGGAGTCAACGGATTTACATCCGGAATCCGCAAGGC	TTGGGGTTCAAATCTTTCCA
Chr1-237444369	1	237444369	239538098	1.08	317	0.43	A	219	C	98	Zm00001d032754	GO:0003677,GO:0003918,GO:0005524,GO:0005694,GO:0006265	GAAGGTGACCAAGTTCATGCTGAACAAATAGCTACGACGACA	GAAGGTCGGAGTCAACGGATTGAACAAATAGCTACGACGACC	TCTGGACTGCATCCACAAAC
Chr1-237444529	1	237444529	239538258	1.08	360	0.45	G	238	A	122	Zm00001d032754	GO:0003677,GO:0003918,GO:0005524,GO:0005694,GO:0006265	GAAGGTGACCAAGTTCATGCTATTCGAACCGTGCGGTCGTCG	GAAGGTCGGAGTCAACGGATTATTCGAACCGTGCGGTCGTCA	GCCACACGATGATTGTGAAC
Chr1-237513236	1	237513236	239606969	1.08	366	0.42	G	255	T	111	Zm00001d032760	-	GAAGGTGACCAAGTTCATGCTCGTTCTCAGAAGCAAGGTCAG	GAAGGTCGGAGTCAACGGATTCGTTCTCAGAAGCAAGGTCAT	CGTGCAACTTTGCTCACTCT
Chr1-237516000	1	237516000	239609733	1.08	300	0.4	T	216	G	84	Zm00001d032761	GO:0003735,GO:0005622,GO:0005840,GO:0006412,GO:0003735,GO:0005622,GO:0005840,GO:0006412	GAAGGTGACCAAGTTCATGCTGCAGAAGCGAATATGTCAGGT	GAAGGTCGGAGTCAACGGATTGCAGAAGCGAATATGTCAGGG	CTCTAGCCATGCATCCCACT
Chr1-237748015	1	237748015	239841648	1.08	129	0.5	G	66	C	63	-		GAAGGTGACCAAGTTCATGCTGCTAGTGTGGTTTAGTGCTAG	GAAGGTCGGAGTCAACGGATTGCTAGTGTGGTTTAGTGCTAC	TGCATGTGTCTCGTATCGGT
Chr1-237847986	1	237847986	239941618	1.08	345	0.43	C	237	T	108	Zm00001d032773	GO:0005515,GO:0005778,GO:0007031,GO:0008270,GO:0005515,GO:0008270	GAAGGTGACCAAGTTCATGCTTGCCAGAAGCGTGCTAACCCC	GAAGGTCGGAGTCAACGGATTTGCCAGAAGCGTGCTAACCCT	CCCCACCTGTGAGACAGATT
Chr1-237885952	1	237885952	239979588	1.08	368	0.41	G	264	C	104	Zm00001d032775	-	GAAGGTGACCAAGTTCATGCTTTGTTCGGACTGGACAGAGGG	GAAGGTCGGAGTCAACGGATTTTGTTCGGACTGGACAGAGGC	CAAAATCGTCAACGTCTCCA
Chr1-237900199	1	237900199	239993835	1.08	220	0.48	G	134	C	86	-		GAAGGTGACCAAGTTCATGCTCATACAATCTAGTGAGTAGTG	GAAGGTCGGAGTCAACGGATTCATACAATCTAGTGAGTAGTC	GTTGATGGCTTCTTGGGGTA
Chr1-237934694	1	237934694	240028330	1.08	367	0.47	A	231	G	136	Zm00001d032781	-	GAAGGTGACCAAGTTCATGCTAAAACCATTCTGGAGCTTGTA	GAAGGTCGGAGTCAACGGATTAAAACCATTCTGGAGCTTGTG	AGTGATCACCCCAAATGTCC
Chr1-237934886	1	237934886	240028522	1.08	367	0.5	T	195	C	172	Zm00001d032781	-	GAAGGTGACCAAGTTCATGCTGGTATAAACTCACTTTCTGAT	GAAGGTCGGAGTCAACGGATTGGTATAAACTCACTTTCTGAC	GTAGCCATCATTAGTGGGCG
Chr1-238597205	1	238597205	240690861	1.08	328	0.5	A	167	G	161	Zm00001d032801	-	GAAGGTGACCAAGTTCATGCTTCCTCAATGACTCCCATTCGG	GAAGGTCGGAGTCAACGGATTTCCTCAATGACTCCCATTCGA	TGGCAGCCCATATATCACAA
Chr1-238938541	1	238938541	241032323	1.08	143	0.5	G	76	C	67	Zm00001d032810	GO:0005515,GO:0008270,GO:0005515,GO:0008270,GO:0005515,GO:0008270,GO:0008270	GAAGGTGACCAAGTTCATGCTCGCGCAGAAGTGTAAAACTTC	GAAGGTCGGAGTCAACGGATTCGCGCAGAAGTGTAAAACTTG	CCGGTTCTGCATAAACAACA
Chr1-238939363	1	238939363	241033145	1.08	200	0.46	T	129	C	71	Zm00001d032810	GO:0005515,GO:0008270,GO:0005515,GO:0008270,GO:0005515,GO:0008270,GO:0008270	GAAGGTGACCAAGTTCATGCTAATGAACGCTGTGGTGTGAGT	GAAGGTCGGAGTCAACGGATTAATGAACGCTGTGGTGTGAGC	TGTGACATGGCCTCTGGTT
Chr1-238939501	1	238939501	241033283	1.08	355	0.4	C	257	G	98	Zm00001d032810	GO:0005515,GO:0008270,GO:0005515,GO:0008270,GO:0005515,GO:0008270,GO:0008270	GAAGGTGACCAAGTTCATGCTCCCCAGGATCTGAGGCGAACC	GAAGGTCGGAGTCAACGGATTCCCCAGGATCTGAGGCGAACG	TACAAATGCTCCAGCACCAA
Chr1-239127267	1	239127267	241204087	1.08	293	0.5	T	148	C	145	Zm00001d032815	GO:0003824,GO:0004356,GO:0006807,GO:0008152	GAAGGTGACCAAGTTCATGCTCACCCTTTTACCAACTATGGC	GAAGGTCGGAGTCAACGGATTCACCCTTTTACCAACTATGGT	CTGCTGCATGTGAAGATGGT
Chr1-239143734	1	239143734	241220568	1.08	115	0.5	C	61	T	54	Zm00001d032815	GO:0003824,GO:0004356,GO:0006807,GO:0008152	GAAGGTGACCAAGTTCATGCTGCAAATGCCTTGTGAGACTCC	GAAGGTCGGAGTCAACGGATTGCAAATGCCTTGTGAGACTCT	AATCGATTGGCTCAAAATGC
Chr1-239715373	1	239715373	241792339	1.08	127	0.48	T	76	C	51	Zm00001d032836	GO:0005179,GO:0005576	GAAGGTGACCAAGTTCATGCTCCTTGATGTAAGCACCTACGT	GAAGGTCGGAGTCAACGGATTCCTTGATGTAAGCACCTACGC	AACCAGAACAGGCCGACTAA
Chr1-242040010	1	242040010	244086830	1.08	163	0.5	G	85	C	78	Zm00001d032897	-	GAAGGTGACCAAGTTCATGCTAACGGCGAGTCCGAGATCTAG	GAAGGTCGGAGTCAACGGATTAACGGCGAGTCCGAGATCTAC	GGACTCCCCTCCTACTCCTG
Chr1-242190993	1	242190993	244237821	1.08	362	0.5	C	196	T	166	Zm00001d032900	-	GAAGGTGACCAAGTTCATGCTAACTGAGATTCATATGACTGC	GAAGGTCGGAGTCAACGGATTAACTGAGATTCATATGACTGT	ATGTGGCTTCAAGACAACCC
Chr1-242191545	1	242191545	244238373	1.08	357	0.49	T	206	C	151	Zm00001d032900	-	GAAGGTGACCAAGTTCATGCTGTCCTAGGCTGATACTCTGTT	GAAGGTCGGAGTCAACGGATTGTCCTAGGCTGATACTCTGTC	GGGTTCCGTGAGTCTGTTGT
Chr1-243105649	1	243105649	245152128	1.08	284	0.5	T	149	A	135	Zm00001d032921	-	GAAGGTGACCAAGTTCATGCTACTGGAGTGTACAACGCCCCT	GAAGGTCGGAGTCAACGGATTACTGGAGTGTACAACGCCCCA	TTTTACCTTTCCGAGCAGGA
Chr1-243129622	1	243129622	245176105	1.08	227	0.47	A	142	C	85	Zm00001d032921	-	GAAGGTGACCAAGTTCATGCTTCCAAGAAGTATGGGTGCACA	GAAGGTCGGAGTCAACGGATTTCCAAGAAGTATGGGTGCACC	CAGGACATTACCAGGGATGG
Chr1-243209149	1	243209149	245255651	1.08	344	0.46	T	222	C	122	Zm00001d032923	GO:0003700,GO:0005634,GO:0006355,GO:0043565,GO:0003700,GO:0005634,GO:0006355,GO:0043565,GO:0003700,GO:0005634,GO:0006355,GO:0043565,GO:0003700,GO:0005634,GO:0006355,GO:0043565	GAAGGTGACCAAGTTCATGCTCCAAGCTCCTGAATGTTCACT	GAAGGTCGGAGTCAACGGATTCCAAGCTCCTGAATGTTCACC	AGCGAACAGCTTGATTCACA
Chr1-243209566	1	243209566	245256068	1.08	339	0.45	A	223	C	116	Zm00001d032923	GO:0003700,GO:0005634,GO:0006355,GO:0043565,GO:0003700,GO:0005634,GO:0006355,GO:0043565,GO:0003700,GO:0005634,GO:0006355,GO:0043565,GO:0003700,GO:0005634,GO:0006355,GO:0043565	GAAGGTGACCAAGTTCATGCTTCCAGGCAAGAAGCAGGGGCA	GAAGGTCGGAGTCAACGGATTTCCAGGCAAGAAGCAGGGGCC	AGGCACCTGCTGAAGATGAT
Chr1-243211403	1	243211403	245257905	1.08	344	0.5	T	174	G	170	Zm00001d032923	GO:0003700,GO:0005634,GO:0006355,GO:0043565,GO:0003700,GO:0005634,GO:0006355,GO:0043565,GO:0003700,GO:0005634,GO:0006355,GO:0043565,GO:0003700,GO:0005634,GO:0006355,GO:0043565	GAAGGTGACCAAGTTCATGCTTTCTGTCGGGTGGGTAGGAGT	GAAGGTCGGAGTCAACGGATTTTCTGTCGGGTGGGTAGGAGG	CGATTTCACCGACCATTTTT
Chr1-244000068	1	244000068	246036266	1.08	299	0.5	A	159	G	140	Zm00001d032935	GO:0004437,GO:0004437,GO:0004437,GO:0004437	GAAGGTGACCAAGTTCATGCTTTTACATATGCCCAGCAGTCA	GAAGGTCGGAGTCAACGGATTTTTACATATGCCCAGCAGTCG	GGACACCTGCAAAAGAGAGC
Chr1-244000188	1	244000188	246036386	1.08	200	0.5	T	106	C	94	Zm00001d032935	GO:0004437,GO:0004437,GO:0004437,GO:0004437	GAAGGTGACCAAGTTCATGCTTAGGAATAGTTGGAAGGTAGT	GAAGGTCGGAGTCAACGGATTTAGGAATAGTTGGAAGGTAGC	GGAAAAATGGCTCTGGAGTG
Chr1-244123218	1	244123218	246159416	1.08	368	0.48	G	221	T	147	Zm00001d032939	GO:0004181,GO:0006508,GO:0008270,GO:0004181,GO:0006508,GO:0008270	GAAGGTGACCAAGTTCATGCTTTAGTTTCGAACAAGACGGAG	GAAGGTCGGAGTCAACGGATTTTAGTTTCGAACAAGACGGAT	GTGCTCTGCAAAGAACACCA
Chr1-244125120	1	244125120	246161318	1.08	308	0.5	A	169	C	139	Zm00001d032939	GO:0004181,GO:0006508,GO:0008270,GO:0004181,GO:0006508,GO:0008270	GAAGGTGACCAAGTTCATGCTAAAGCCCGATCCTGGCACAAA	GAAGGTCGGAGTCAACGGATTAAAGCCCGATCCTGGCACAAC	GAGTGGGGCAGACTGATAGC
Chr1-244413068	1	244413068	246449262	1.08	221	0.48	G	135	T	86	Zm00001d032948	GO:0003824,GO:0006633,GO:0008152,GO:0008415,GO:0008610,GO:0016020,GO:0016747,GO:0003824,GO:0006633,GO:0008152,GO:0008415,GO:0008610,GO:0016020,GO:0016747,GO:0003824,GO:0006633,GO:0008152,GO:0016020,GO:0016747	GAAGGTGACCAAGTTCATGCTACGTATAAACCATGTACCTGT	GAAGGTCGGAGTCAACGGATTACGTATAAACCATGTACCTGG	CGTGCTCATCTTCAACTCCA
Chr1-244491041	1	244491041	246527241	1.08	366	0.48	T	221	C	145	Zm00001d032950	GO:0003824,GO:0005975,GO:0016857,GO:0044237,GO:0050662	GAAGGTGACCAAGTTCATGCTAGCGAGAAGACCGTTACCGCT	GAAGGTCGGAGTCAACGGATTAGCGAGAAGACCGTTACCGCC	GGATCCAATGAAACCACCAG
Chr1-246034031	1	246034031	248070656	1.08	305	0.46	G	196	C	109	Zm00001d032991	GO:0005515	GAAGGTGACCAAGTTCATGCTATGAGATGGTCACAGGCTGGC	GAAGGTCGGAGTCAACGGATTATGAGATGGTCACAGGCTGGG	GCTTGCTGTCCATGAACCTT
Chr1-246562212	1	246562212	248598868	1.08	318	0.5	A	168	C	150	Zm00001d033002	GO:0003872,GO:0005525,GO:0005737,GO:0005945,GO:0006096,GO:0003872,GO:0005524,GO:0005945,GO:0006096	GAAGGTGACCAAGTTCATGCTGGTGGGATATGACAGGAAACA	GAAGGTCGGAGTCAACGGATTGGTGGGATATGACAGGAAACC	GTCAAGTGTGGCAAGCTGAA
Chr1-248252833	1	248252833	250297512	1.08	159	0.44	C	106	A	53	Zm00001d033038	-	GAAGGTGACCAAGTTCATGCTTGCTGCAGAATGTGGGATTGA	GAAGGTCGGAGTCAACGGATTTGCTGCAGAATGTGGGATTGC	ACAATTCACCCATCAGTCCC
Chr1-248467508	1	248467508	250490406	1.08	319	0.5	C	171	A	148	-		GAAGGTGACCAAGTTCATGCTGTTTAGACACTTCTAGCCGCA	GAAGGTCGGAGTCAACGGATTGTTTAGACACTTCTAGCCGCC	TCGCCTTCGTCTTCAAGTTT
Chr1-248801104	1	248801104	250828230	1.08	364	0.42	A	255	G	109	Zm00001d033056	GO:0003824,GO:0008152	GAAGGTGACCAAGTTCATGCTCGGTAGTAATAAATAGTGTTA	GAAGGTCGGAGTCAACGGATTCGGTAGTAATAAATAGTGTTG	AACTCTGTCCCATCTGTGGTG
Chr1-249901969	1	249901969	251917182	1.08	365	0.43	C	251	T	114	-		GAAGGTGACCAAGTTCATGCTTGAATGTACCGTTGTAACCAC	GAAGGTCGGAGTCAACGGATTTGAATGTACCGTTGTAACCAT	TGCAGAGCATACCTGTTCTTG
Chr1-250029720	1	250029720	252044944	1.08	245	0.46	G	158	T	87	Zm00001d033088	-	GAAGGTGACCAAGTTCATGCTGCCACTGCGGAAACGATTTCG	GAAGGTCGGAGTCAACGGATTGCCACTGCGGAAACGATTTCT	GAACACACGGAACCCAAAAC
Chr1-250101057	1	250101057	252116281	1.08	336	0.49	C	192	T	144	Zm00001d033091	GO:0016021	GAAGGTGACCAAGTTCATGCTGACCTTGGAGAGCTGATTCGC	GAAGGTCGGAGTCAACGGATTGACCTTGGAGAGCTGATTCGT	GGTTACACCTGCAGAGTTGCT
Chr1-250172887	1	250172887	252188115	1.08	276	0.42	G	194	T	82	Zm00001d033097	GO:0005488	GAAGGTGACCAAGTTCATGCTATCTGGAGTCCGAGAACCCGG	GAAGGTCGGAGTCAACGGATTATCTGGAGTCCGAGAACCCGT	GGTTCCGGGAGTTTACCTTC
Chr1-250296603	1	250296603	252311618	1.08	287	0.5	G	156	A	131	Zm00001d033104	-	GAAGGTGACCAAGTTCATGCTATTCGAAGTTTCAGCAAGCAA	GAAGGTCGGAGTCAACGGATTATTCGAAGTTTCAGCAAGCAG	CAAGGGCACTGCTTTCGTAT
Chr1-250296739	1	250296739	252311754	1.08	299	0.5	A	159	G	140	Zm00001d033104	-	GAAGGTGACCAAGTTCATGCTAGTACCTGGCAATTGAATACG	GAAGGTCGGAGTCAACGGATTAGTACCTGGCAATTGAATACA	AGCTGTTCTGACTCCGTTGG
Chr1-250321550	1	250321550	252336565	1.08	359	0.49	C	208	A	151	Zm00001d033105	GO:0003723,GO:0003735,GO:0005622,GO:0005840,GO:0006412,GO:0015935,GO:0003723,GO:0003735,GO:0005622,GO:0005840,GO:0006412,GO:0015935	GAAGGTGACCAAGTTCATGCTCGATACTGCGAAAAGTTAACC	GAAGGTCGGAGTCAACGGATTCGATACTGCGAAAAGTTAACA	TGCTAGCGGAATGTTTTTCC
Chr1-250444178	1	250444178	252459193	1.08	277	0.48	A	169	T	108	Zm00001d033111	-	GAAGGTGACCAAGTTCATGCTGATGATGAATGCAGACGATTT	GAAGGTCGGAGTCAACGGATTGATGATGAATGCAGACGATTA	CTGCAGCAGACCAAATCTGA
Chr1-252110583	1	252110583	254175104	1.08	252	0.5	C	128	G	124	Zm00001d033147	GO:0003735,GO:0005622,GO:0005840,GO:0006412,GO:0003735,GO:0005622,GO:0005840,GO:0006412,GO:0003735,GO:0005622,GO:0005840,GO:0006412,GO:0003735,GO:0005622,GO:0005840,GO:0006412	GAAGGTGACCAAGTTCATGCTTAGACAAGGCTGATATGCCCG	GAAGGTCGGAGTCAACGGATTTAGACAAGGCTGATATGCCCC	TACCCCACGGCAGAATAGAC
Chr1-252112613	1	252112613	254177134	1.08	133	0.41	G	95	A	38	Zm00001d033148	-	GAAGGTGACCAAGTTCATGCTACATTAGCGATTCAGATATTG	GAAGGTCGGAGTCAACGGATTACATTAGCGATTCAGATATTA	GGCATGCTGCAGTAGATCCT
Chr1-252129613	1	252129613	254194134	1.08	186	0.4	C	134	T	52	Zm00001d033148	-	GAAGGTGACCAAGTTCATGCTGCTGATGGAAGACCTAGTACC	GAAGGTCGGAGTCAACGGATTGCTGATGGAAGACCTAGTACT	TGCACTAGGTGCCATAGCC
Chr1-252130026	1	252130026	254194547	1.08	109	0.45	G	72	T	37	Zm00001d033149	GO:0000036,GO:0006633,GO:0048037	GAAGGTGACCAAGTTCATGCTGCAACGCCAGCCGCACGGGAG	GAAGGTCGGAGTCAACGGATTGCAACGCCAGCCGCACGGGAT	TCAGGTATTCGCGTGATTGA
Chr1-252140427	1	252140427	254204950	1.08	368	0.5	T	196	C	172	-		GAAGGTGACCAAGTTCATGCTTTCCTATCTGCTTCCTTCAGC	GAAGGTCGGAGTCAACGGATTTTCCTATCTGCTTCCTTCAGT	TATCTGGGACCTCATGGAGC
Chr1-252546280	1	252546280	254610812	1.08	300	0.49	G	171	A	129	Zm00001d033160	GO:0016787	GAAGGTGACCAAGTTCATGCTGAAGCACGGTGAAATTACCGG	GAAGGTCGGAGTCAACGGATTGAAGCACGGTGAAATTACCGA	TATTCTATCGTTCGCGTCCC
Chr1-252546314	1	252546314	254610846	1.08	313	0.45	G	206	A	107	Zm00001d033160	GO:0016787	GAAGGTGACCAAGTTCATGCTTGTCTATCGGACAGGTGGCAA	GAAGGTCGGAGTCAACGGATTTGTCTATCGGACAGGTGGCAG	GCGCTCTAGCTCTAGGCATT
Chr1-252665540	1	252665540	254730199	1.08	201	0.43	G	138	A	63	Zm00001d033167	GO:0008152,GO:0016597,GO:0008152,GO:0016597	GAAGGTGACCAAGTTCATGCTCATGCGCTGATCGAGCCGTCG	GAAGGTCGGAGTCAACGGATTCATGCGCTGATCGAGCCGTCA	CCTTCTGAAGAAGATCCCCC
Chr1-252786042	1	252786042	254847250	1.08	259	0.44	G	174	A	85	Zm00001d033171	GO:0005515,GO:0008270	GAAGGTGACCAAGTTCATGCTTACGTCAATCCTGACATGTCA	GAAGGTCGGAGTCAACGGATTTACGTCAATCCTGACATGTCG	TCTTCCTGTGAACTTGCCCT
Chr1-252953330	1	252953330	255014539	1.08	166	0.49	T	97	C	69	-		GAAGGTGACCAAGTTCATGCTCGGGGACAATCTTTCTCTTCC	GAAGGTCGGAGTCAACGGATTCGGGGACAATCTTTCTCTTCT	CGAGTAACGACGAGTGACGA
Chr1-253171557	1	253171557	255232825	1.08	153	0.5	T	81	C	72	Zm00001d033181	GO:0004747,GO:0006014	GAAGGTGACCAAGTTCATGCTGCTCTAGCTTTAGCAGCGATT	GAAGGTCGGAGTCAACGGATTGCTCTAGCTTTAGCAGCGATC	ACACAGCAGTTGGTGCTGAA
Chr1-253173331	1	253173331	255234599	1.08	197	0.5	G	103	A	94	Zm00001d033181	GO:0004747,GO:0006014	GAAGGTGACCAAGTTCATGCTAAACCAAGTCACTCATTAAGG	GAAGGTCGGAGTCAACGGATTAAACCAAGTCACTCATTAAGA	AAGGTTTGATGCTGCAAAGG
Chr1-253287618	1	253287618	255348887	1.08	144	0.43	A	99	G	45	Zm00001d033189	-	GAAGGTGACCAAGTTCATGCTTCTGATTGAACGACAGTCGGG	GAAGGTCGGAGTCAACGGATTTCTGATTGAACGACAGTCGGA	AATGGCAATTCATAGCAGCC
Chr1-253392801	1	253392801	255454071	1.08	349	0.44	C	236	A	113	-		GAAGGTGACCAAGTTCATGCTTCCATGTGACGGCCTCGTTCC	GAAGGTCGGAGTCAACGGATTTCCATGTGACGGCCTCGTTCA	AAATCACAACCTACGGACGC
Chr1-255021867	1	255021867	257064974	1.09	143	0.47	C	90	G	53	Zm00001d033222	-	GAAGGTGACCAAGTTCATGCTTACCGGGTCTCGCGGCCCAGC	GAAGGTCGGAGTCAACGGATTTACCGGGTCTCGCGGCCCAGG	GACTGCTTCTGCTTCCACCT
Chr1-255023187	1	255023187	257066294	1.09	146	0.43	C	101	T	45	Zm00001d033222	-	GAAGGTGACCAAGTTCATGCTACGGGCTTGTGGAACGGCGCT	GAAGGTCGGAGTCAACGGATTACGGGCTTGTGGAACGGCGCC	ACCACCACACCAACAACAGA
Chr1-255171573	1	255171573	257214687	1.09	359	0.5	T	193	A	166	Zm00001d033225	GO:0003824,GO:0008152,GO:0042309,GO:0050825,GO:0050826,GO:0003824,GO:0008152	GAAGGTGACCAAGTTCATGCTGTGTCCAGAACTCGAAGGTCA	GAAGGTCGGAGTCAACGGATTGTGTCCAGAACTCGAAGGTCT	AGCCATGAGGTCTTGCTGTT
Chr1-255266415	1	255266415	257309539	1.09	181	0.45	G	118	A	63	Zm00001d033231	GO:0005576,GO:0019953	GAAGGTGACCAAGTTCATGCTCAGCACCGTAAAGCCGCATCA	GAAGGTCGGAGTCAACGGATTCAGCACCGTAAAGCCGCATCG	AGCAAAGCTTCAAAGCTCCA
Chr1-255274634	1	255274634	257317758	1.09	134	0.49	T	75	C	59	Zm00001d033231	GO:0005576,GO:0019953	GAAGGTGACCAAGTTCATGCTTGCCCCGATTGCCCGTGTCCT	GAAGGTCGGAGTCAACGGATTTGCCCCGATTGCCCGTGTCCC	CCGGGTATACTGGATTTGGA
Chr1-255514970	1	255514970	257558103	1.09	336	0.45	T	222	A	114	Zm00001d033240	GO:0004871,GO:0005515,GO:0009416	GAAGGTGACCAAGTTCATGCTTGTAGCTGTTAGGCGAAACGA	GAAGGTCGGAGTCAACGGATTTGTAGCTGTTAGGCGAAACGT	AACCAAGCAAGCGACATTTT
Chr1-255757487	1	255757487	257800709	1.09	278	0.5	G	142	A	136	Zm00001d033244	-	GAAGGTGACCAAGTTCATGCTGCTTCGTGTCTTGAGCGCACG	GAAGGTCGGAGTCAACGGATTGCTTCGTGTCTTGAGCGCACA	TTGCTTCTCTTCCTTCACCA
Chr1-256313128	1	256313128	258323844	1.09	162	0.48	A	97	C	65	Zm00001d033258	GO:0005515	GAAGGTGACCAAGTTCATGCTAAGGATGCGTGCTTCGCGTTA	GAAGGTCGGAGTCAACGGATTAAGGATGCGTGCTTCGCGTTC	CTTTCAGAAGGCTGGGACAG
Chr1-256498593	1	256498593	258509319	1.09	255	0.4	A	184	C	71	Zm00001d033265	GO:0003677	GAAGGTGACCAAGTTCATGCTCTCGCTCGCCATTGTCCGTAA	GAAGGTCGGAGTCAACGGATTCTCGCTCGCCATTGTCCGTAC	TGCTGATGAGAAGAAGCAGC
Chr1-256500750	1	256500750	258511476	1.09	366	0.47	T	229	A	137	Zm00001d033265	GO:0003677	GAAGGTGACCAAGTTCATGCTTTTGTTTACTGCCGTGTTCGT	GAAGGTCGGAGTCAACGGATTTTTGTTTACTGCCGTGTTCGA	CCAGGTTATTGAAACGGGAA
Chr1-256500867	1	256500867	258511593	1.09	361	0.42	C	252	A	109	Zm00001d033265	GO:0003677	GAAGGTGACCAAGTTCATGCTAACCTGGACCGTATGTTGTAA	GAAGGTCGGAGTCAACGGATTAACCTGGACCGTATGTTGTAC	GCATACCTGCAACCATACGA
Chr1-257231371	1	257231371	259231568	1.09	347	0.49	G	193	A	154	Zm00001d033278	-	GAAGGTGACCAAGTTCATGCTGAAACATCCGAAGAGGTAGAG	GAAGGTCGGAGTCAACGGATTGAAACATCCGAAGAGGTAGAA	ATCTTACGCTGATGCCTGCT
Chr1-257231444	1	257231444	259231641	1.09	335	0.49	C	190	T	145	Zm00001d033278	-	GAAGGTGACCAAGTTCATGCTTGATCGATACCAACAGTAAGT	GAAGGTCGGAGTCAACGGATTTGATCGATACCAACAGTAAGC	ATCTTACGCTGATGCCTGCT
Chr1-257405913	1	257405913	259406126	1.09	138	0.46	C	88	T	50	Zm00001d033283	-	GAAGGTGACCAAGTTCATGCTACGGTGTTTCGCAGGTGATGC	GAAGGTCGGAGTCAACGGATTACGGTGTTTCGCAGGTGATGT	CGCACTCGAACTCGATCAC
Chr1-257754886	1	257754886	259951733	1.09	108	0.44	G	73	C	35	-		GAAGGTGACCAAGTTCATGCTGCCAGGCTCATAAACCAATTG	GAAGGTCGGAGTCAACGGATTGCCAGGCTCATAAACCAATTC	AGGGTTTTGAGGATCTCGGT
Chr1-257757992	1	257757992	259954839	1.09	367	0.49	C	207	G	160	Zm00001d033291	GO:0006457,GO:0016272,GO:0051082	GAAGGTGACCAAGTTCATGCTTGTTAGCAGTTCTTTCAAAAC	GAAGGTCGGAGTCAACGGATTTGTTAGCAGTTCTTTCAAAAG	CACCCAGCGAAAACTGAACT
Chr1-257764774	1	257764774	259961621	1.09	282	0.45	T	186	C	96	Zm00001d033291	GO:0006457,GO:0016272,GO:0051082	GAAGGTGACCAAGTTCATGCTGTACCCTAGAACTGGAGCTCT	GAAGGTCGGAGTCAACGGATTGTACCCTAGAACTGGAGCTCC	CTGCTGATTCGGGAACTGAT
Chr1-257899170	1	257899170	260096024	1.09	361	0.46	A	230	C	131	Zm00001d033295	GO:0005509,GO:0005509	GAAGGTGACCAAGTTCATGCTACGCAACTTTGTACACATTAA	GAAGGTCGGAGTCAACGGATTACGCAACTTTGTACACATTAC	CTTGCTGGATCCTGTGTGAA
Chr1-258760899	1	258760899	260941202	1.09	263	0.46	A	170	G	93	Zm00001d033315	GO:0005515,GO:0008270	GAAGGTGACCAAGTTCATGCTCTTCACAGTTATCCCCTCGCG	GAAGGTCGGAGTCAACGGATTCTTCACAGTTATCCCCTCGCA	GGCATAGAAAGCATCCCAAG
Chr1-258761084	1	258761084	260941387	1.09	295	0.46	G	188	A	107	Zm00001d033315	GO:0005515,GO:0008270	GAAGGTGACCAAGTTCATGCTCACTGGGTGAATATGGCCCTG	GAAGGTCGGAGTCAACGGATTCACTGGGTGAATATGGCCCTA	TGGTGAAGTTACTTGCGTCG
Chr1-258853314	1	258853314	259746215	1.09	314	0.4	A	226	G	88	Zm00001d033317	GO:0005886,GO:0008565,GO:0009306,GO:0015031,GO:0016020,GO:0016021,GO:0042309,GO:0050825,GO:0050826,GO:0008565,GO:0009306,GO:0015031,GO:0016020,GO:0042309,GO:0050825,GO:0050826	GAAGGTGACCAAGTTCATGCTCACAGCTGTAAGTGGCGGGGA	GAAGGTCGGAGTCAACGGATTCACAGCTGTAAGTGGCGGGGG	GCGATGCGGTTAAAAGGATA
Chr1-258890107	1	258890107	259783008	1.09	140	0.5	G	71	C	69	Zm00001d033320	GO:0008152,GO:0016758	GAAGGTGACCAAGTTCATGCTGACACCCCTGGTTTCCTCCTC	GAAGGTCGGAGTCAACGGATTGACACCCCTGGTTTCCTCCTG	TCATGGAGGGAAAGAAGGTG
Chr1-258957333	1	258957333	259850234	1.09	175	0.45	C	114	T	61	Zm00001d033322	GO:0005515,GO:0008270	GAAGGTGACCAAGTTCATGCTTCGTCCAGTTATTGAAGATCC	GAAGGTCGGAGTCAACGGATTTCGTCCAGTTATTGAAGATCT	CACCCATTTTGGGAGTTCAG
Chr1-258960350	1	258960350	259853251	1.09	358	0.49	G	200	A	158	Zm00001d033322	GO:0005515,GO:0008270	GAAGGTGACCAAGTTCATGCTGTGAACCCTTCACAACCTCTG	GAAGGTCGGAGTCAACGGATTGTGAACCCTTCACAACCTCTA	GAACCGGTCATGGTCTGAGT
Chr1-259493071	1	259493071	261454455	1.09	148	0.43	C	101	T	47	Zm00001d033337	GO:0003697,GO:0003697	GAAGGTGACCAAGTTCATGCTACGATGCTGCGGCGCCTTGTC	GAAGGTCGGAGTCAACGGATTACGATGCTGCGGCGCCTTGTT	TTCTTGCTGACGGTAGAGGG
Chr1-259493216	1	259493216	261454600	1.09	358	0.5	C	192	A	166	Zm00001d033337	GO:0003697,GO:0003697	GAAGGTGACCAAGTTCATGCTTGCGGCGCCCCTCTACCGTCA	GAAGGTCGGAGTCAACGGATTTGCGGCGCCCCTCTACCGTCC	AACACAAGGATTGGCTGAGG
Chr1-259493242	1	259493242	261454626	1.09	344	0.5	C	178	G	166	Zm00001d033337	GO:0003697,GO:0003697	GAAGGTGACCAAGTTCATGCTAAGGGGCTCACCTGGAACTGG	GAAGGTCGGAGTCAACGGATTAAGGGGCTCACCTGGAACTGC	GACGGAGAGGAAGGTGTACG
Chr1-259767411	1	259767411	261728737	1.09	128	0.48	G	76	A	52	-		GAAGGTGACCAAGTTCATGCTAGGTCCTCTTAGGACCACAGG	GAAGGTCGGAGTCAACGGATTAGGTCCTCTTAGGACCACAGA	TGTGTGCTTTCGATCCGTAG
Chr1-259823965	1	259823965	261785295	1.09	250	0.47	G	156	T	94	-		GAAGGTGACCAAGTTCATGCTCGAAAAGATATTCGAGTAGAT	GAAGGTCGGAGTCAACGGATTCGAAAAGATATTCGAGTAGAG	ATGTGAGATTCCCGTTCTGC
Chr1-260631079	1	260631079	262592569	1.09	345	0.43	T	236	C	109	Zm00001d033368	-	GAAGGTGACCAAGTTCATGCTAAAAGTAAGGCAATTCCTCGT	GAAGGTCGGAGTCAACGGATTAAAAGTAAGGCAATTCCTCGC	CAGCTTTTGCCTGTTCATCA
Chr1-260632895	1	260632895	262594385	1.09	366	0.41	C	260	T	106	Zm00001d033368	-	GAAGGTGACCAAGTTCATGCTTCGAGTCTGCTCCTTTCGTCC	GAAGGTCGGAGTCAACGGATTTCGAGTCTGCTCCTTTCGTCT	GCTGCAACGAATCGAATGTA
Chr1-260857395	1	260857395	262818892	1.09	366	0.5	A	183	G	183	Zm00001d033370	GO:0000159,GO:0007165,GO:0008601	GAAGGTGACCAAGTTCATGCTGCCTAGTGAGATCCTGCTGTA	GAAGGTCGGAGTCAACGGATTGCCTAGTGAGATCCTGCTGTG	CCAATTGTGGGTCCGTAACT
Chr1-260868110	1	260868110	262829607	1.09	267	0.5	A	143	C	124	Zm00001d033371	GO:0004725,GO:0006470,GO:0008138,GO:0004725,GO:0006470,GO:0008138,GO:0006470,GO:0008138,GO:0004725,GO:0006470,GO:0008138,GO:0004725,GO:0006470,GO:0008138,GO:0006470,GO:0008138,GO:0006470,GO:0008138	GAAGGTGACCAAGTTCATGCTCTTCTCCAGCTGGGAAATAAA	GAAGGTCGGAGTCAACGGATTCTTCTCCAGCTGGGAAATAAC	AGCATCAAATGAGCCTCGAA
Chr1-260871074	1	260871074	262832571	1.09	366	0.5	T	192	C	174	Zm00001d033371	GO:0004725,GO:0006470,GO:0008138,GO:0004725,GO:0006470,GO:0008138,GO:0006470,GO:0008138,GO:0004725,GO:0006470,GO:0008138,GO:0004725,GO:0006470,GO:0008138,GO:0006470,GO:0008138,GO:0006470,GO:0008138	GAAGGTGACCAAGTTCATGCTCTCCGCGGCCTGACCCGTCTT	GAAGGTCGGAGTCAACGGATTCTCCGCGGCCTGACCCGTCTC	CAGCCCCTCTACTATTGCGA
Chr1-260871420	1	260871420	262832917	1.09	134	0.44	A	90	G	44	Zm00001d033371	GO:0004725,GO:0006470,GO:0008138,GO:0004725,GO:0006470,GO:0008138,GO:0006470,GO:0008138,GO:0004725,GO:0006470,GO:0008138,GO:0004725,GO:0006470,GO:0008138,GO:0006470,GO:0008138,GO:0006470,GO:0008138	GAAGGTGACCAAGTTCATGCTATTCTCCGGACGTCGGTAGAA	GAAGGTCGGAGTCAACGGATTATTCTCCGGACGTCGGTAGAG	TACGGAGAGCGGAGACAATC
Chr1-261005821	1	261005821	262961018	1.09	132	0.5	A	66	C	66	Zm00001d033375	-	GAAGGTGACCAAGTTCATGCTGCGAATAGAAGATTTCTAAGC	GAAGGTCGGAGTCAACGGATTGCGAATAGAAGATTTCTAAGA	AACCACTGAAGGAGCTACGC
Chr1-261016678	1	261016678	262971875	1.09	275	0.46	A	176	G	99	Zm00001d033375	-	GAAGGTGACCAAGTTCATGCTAGCTGGAGACTCTTAAATAGA	GAAGGTCGGAGTCAACGGATTAGCTGGAGACTCTTAAATAGG	ATGAGCCTTGATTGGGGATA
Chr1-261135372	1	261135372	263090570	1.09	126	0.49	T	72	C	54	Zm00001d033383	GO:0009228,GO:0009228,GO:0009228,GO:0009228	GAAGGTGACCAAGTTCATGCTTGACCCGGGCCTTCATTCATC	GAAGGTCGGAGTCAACGGATTTGACCCGGGCCTTCATTCATT	GCCTTCACGAGTTTGTCTTGA
Chr1-261234938	1	261234938	263190140	1.09	366	0.46	C	234	T	132	-		GAAGGTGACCAAGTTCATGCTCGAGCAGGCCTCCTGGTAGAC	GAAGGTCGGAGTCAACGGATTCGAGCAGGCCTCCTGGTAGAT	AGGCCCTGCTCTTCATGATT
Chr1-261930312	1	261930312	263869702	1.09	249	0.47	T	157	A	92	Zm00001d033402	-	GAAGGTGACCAAGTTCATGCTTAACCGTACACAATCGCACAT	GAAGGTCGGAGTCAACGGATTTAACCGTACACAATCGCACAA	GTCCACGTCTGTCTGCACC
Chr1-262544437	1	262544437	264483918	1.09	357	0.46	A	229	G	128	Zm00001d033415	GO:0004221,GO:0005622,GO:0006511	GAAGGTGACCAAGTTCATGCTGCTTATACCAGAAGTCAAAGA	GAAGGTCGGAGTCAACGGATTGCTTATACCAGAAGTCAAAGG	TGGGAAAGGGATAAAGCAAA
Chr1-262571284	1	262571284	264510798	1.09	368	0.5	T	190	G	178	Zm00001d033420	GO:0005515	GAAGGTGACCAAGTTCATGCTGTAATAGACTAGAGCATAGTT	GAAGGTCGGAGTCAACGGATTGTAATAGACTAGAGCATAGTG	ACACCAAACAAAGCACACCA
Chr1-262588313	1	262588313	264527827	1.09	355	0.47	A	220	T	135	Zm00001d033421	GO:0004170,GO:0016787,GO:0046080,GO:0004170,GO:0016787,GO:0046080	GAAGGTGACCAAGTTCATGCTCAATACTAATTATCGATAGCA	GAAGGTCGGAGTCAACGGATTCAATACTAATTATCGATAGCT	ATGCAAGCCTTGGTGTCTTT
Chr1-262588433	1	262588433	264527947	1.09	326	0.5	C	175	G	151	Zm00001d033421	GO:0004170,GO:0016787,GO:0046080,GO:0004170,GO:0016787,GO:0046080	GAAGGTGACCAAGTTCATGCTGTGGACCCGAACCCTCCGTCC	GAAGGTCGGAGTCAACGGATTGTGGACCCGAACCCTCCGTCG	TCCTCTTCAACCACTCCGAC
Chr1-262588505	1	262588505	264528019	1.09	322	0.45	C	213	T	109	Zm00001d033421	GO:0004170,GO:0016787,GO:0046080,GO:0004170,GO:0016787,GO:0046080	GAAGGTGACCAAGTTCATGCTATCACCTCGATGATCATCTGC	GAAGGTCGGAGTCAACGGATTATCACCTCGATGATCATCTGT	AACCGCTCCCTCTTGTTTTT
Chr1-263068184	1	263068184	264979382	1.09	295	0.4	G	214	C	81	Zm00001d033454	GO:0005801,GO:0006810,GO:0006888,GO:0005801,GO:0006810,GO:0006888,GO:0005801,GO:0006810,GO:0006888	GAAGGTGACCAAGTTCATGCTAGCGCGTCATCCGTCTGCACG	GAAGGTCGGAGTCAACGGATTAGCGCGTCATCCGTCTGCACC	AAGAACTGCATCAGCCGC
Chr1-263073376	1	263073376	264984574	1.09	361	0.41	C	258	T	103	-		GAAGGTGACCAAGTTCATGCTCCTCCTAAAAGCTAGCAGTCC	GAAGGTCGGAGTCAACGGATTCCTCCTAAAAGCTAGCAGTCT	TCAAGGAATCGAGCAAAGAAA
Chr1-263448373	1	263448373	265333574	1.09	166	0.41	A	119	G	47	Zm00001d033465	-	GAAGGTGACCAAGTTCATGCTTCAGGGTGCAGTCTGTCATGG	GAAGGTCGGAGTCAACGGATTTCAGGGTGCAGTCTGTCATGA	CGCTGTACAACCAGAGCAAA
Chr1-263622676	1	263622676	265482883	1.09	343	0.5	A	185	C	158	Zm00001d033472	GO:0003677,GO:0003702,GO:0006355,GO:0006367,GO:0003677,GO:0003702,GO:0006355,GO:0006367,GO:0003677,GO:0003702,GO:0006355,GO:0006367,GO:0003677,GO:0003702,GO:0006355,GO:0006367	GAAGGTGACCAAGTTCATGCTACGCTACAGCATCTCAAACTC	GAAGGTCGGAGTCAACGGATTACGCTACAGCATCTCAAACTA	TTCGTCTTTGAGGCAGGAGT
Chr1-263622816	1	263622816	265483023	1.09	347	0.5	G	185	C	162	Zm00001d033472	GO:0003677,GO:0003702,GO:0006355,GO:0006367,GO:0003677,GO:0003702,GO:0006355,GO:0006367,GO:0003677,GO:0003702,GO:0006355,GO:0006367,GO:0003677,GO:0003702,GO:0006355,GO:0006367	GAAGGTGACCAAGTTCATGCTGAAGAGACTTTGAAGGACTCC	GAAGGTCGGAGTCAACGGATTGAAGAGACTTTGAAGGACTCG	CCTGGTGAACACGGACACTA
Chr1-263852582	1	263852582	265712337	1.09	351	0.47	C	219	T	132	Zm00001d033477	GO:0006457,GO:0031072,GO:0051082	GAAGGTGACCAAGTTCATGCTATAGAAGTAACCTTGAATCGC	GAAGGTCGGAGTCAACGGATTATAGAAGTAACCTTGAATCGT	CGCCTTTAGCTTCACAGCTT
Chr1-263882458	1	263882458	265742217	1.09	149	0.48	C	88	T	61	Zm00001d033480	GO:0003871,GO:0008270,GO:0008652,GO:0009086,GO:0003871,GO:0008270,GO:0008652,GO:0009086,GO:0003871,GO:0008270,GO:0008652,GO:0009086,GO:0003871,GO:0009086	GAAGGTGACCAAGTTCATGCTTAGCACGGGGCATGGCGTTCC	GAAGGTCGGAGTCAACGGATTTAGCACGGGGCATGGCGTTCT	TTTTTGTTGGGGTTTGTGTG
Chr1-264053834	1	264053834	265913677	1.09	242	0.5	A	121	G	121	Zm00001d033488	GO:0006886,GO:0016020	GAAGGTGACCAAGTTCATGCTTACGCTGACCAGAGGGATCGA	GAAGGTCGGAGTCAACGGATTTACGCTGACCAGAGGGATCGG	GCCATTAGCAGGCACAAGTT
Chr1-264054045	1	264054045	265913888	1.09	366	0.49	G	211	A	155	Zm00001d033488	GO:0006886,GO:0016020	GAAGGTGACCAAGTTCATGCTCTGTCAAACTCCGTTCTGAAA	GAAGGTCGGAGTCAACGGATTCTGTCAAACTCCGTTCTGAAG	CAAAACGCAATCATCACCAC
Chr1-264084516	1	264084516	265944359	1.09	364	0.41	C	259	T	105	Zm00001d033490	GO:0047800,GO:0055114,GO:0047800,GO:0055114,GO:0047800,GO:0055114	GAAGGTGACCAAGTTCATGCTCGAGCTAGGACTGCTAGATCC	GAAGGTCGGAGTCAACGGATTCGAGCTAGGACTGCTAGATCT	TGCGTTCCTGCAACTAGAAG
Chr1-264085045	1	264085045	265944888	1.09	298	0.49	G	166	A	132	Zm00001d033490	GO:0047800,GO:0055114,GO:0047800,GO:0055114,GO:0047800,GO:0055114	GAAGGTGACCAAGTTCATGCTCTGTCGCCTTGATCCGTGGCA	GAAGGTCGGAGTCAACGGATTCTGTCGCCTTGATCCGTGGCG	TGAACACATTAGCCAGCAGC
Chr1-264224277	1	264224277	266084200	1.09	282	0.43	A	192	T	90	Zm00001d033493	GO:0003735,GO:0005622,GO:0005840,GO:0006412,GO:0006810,GO:0006865,GO:0015171,GO:0016020,GO:0055085	GAAGGTGACCAAGTTCATGCTCCTCGAGCCAAGAAAGCGAGA	GAAGGTCGGAGTCAACGGATTCCTCGAGCCAAGAAAGCGAGT	GCCTCCAATGCCATCAAG
Chr1-264509984	1	264509984	266369923	1.09	124	0.5	G	64	T	60	Zm00001d033497	-	GAAGGTGACCAAGTTCATGCTTCTTGCCCTCGCACTGACACT	GAAGGTCGGAGTCAACGGATTTCTTGCCCTCGCACTGACACG	TGTCAATTGCCACGTAGAGC
Chr1-264617861	1	264617861	266477905	1.09	293	0.45	C	193	T	100	Zm00001d033502	GO:0004252,GO:0015078,GO:0015986,GO:0016021,GO:0033179,GO:0004252,GO:0015078,GO:0015986,GO:0016021,GO:0033179,GO:0004252,GO:0015078,GO:0015986,GO:0016021,GO:0033179,GO:0004252,GO:0015078,GO:0015986,GO:0016021,GO:0033179	GAAGGTGACCAAGTTCATGCTACAGCTCGATTGCCCGGGTCT	GAAGGTCGGAGTCAACGGATTACAGCTCGATTGCCCGGGTCC	CTGTGATAATGTTGGGGCG
Chr1-264702603	1	264702603	266562650	1.09	347	0.45	T	228	C	119	Zm00001d033505	GO:0003924,GO:0005525	GAAGGTGACCAAGTTCATGCTGACAATGCTGTTCCTTAGTGT	GAAGGTCGGAGTCAACGGATTGACAATGCTGTTCCTTAGTGC	GAGGGATTGCGATACCAAAA
Chr1-264703915	1	264703915	266563962	1.09	300	0.47	T	184	G	116	Zm00001d033505	GO:0003924,GO:0005525	GAAGGTGACCAAGTTCATGCTTCCGAAACAACCTCAGGGCAT	GAAGGTCGGAGTCAACGGATTTCCGAAACAACCTCAGGGCAG	TGTGATGGATATGGTGGTGG
Chr1-264704560	1	264704560	266564607	1.09	303	0.5	A	165	G	138	Zm00001d033505	GO:0003924,GO:0005525	GAAGGTGACCAAGTTCATGCTGAGCGGAGCGCGGAATAGATA	GAAGGTCGGAGTCAACGGATTGAGCGGAGCGCGGAATAGATG	TCGTGCTCAACAAAATCGAC
Chr1-265098162	1	265098162	266958220	1.09	334	0.5	G	179	C	155	Zm00001d033510	-	GAAGGTGACCAAGTTCATGCTTAGCTTGTCACCCTGGTGGCG	GAAGGTCGGAGTCAACGGATTTAGCTTGTCACCCTGGTGGCC	CTTCATCTAGGCTCCCCCTC
Chr1-265502915	1	265502915	267363023	1.09	294	0.4	T	212	G	82	Zm00001d033522	-	GAAGGTGACCAAGTTCATGCTGCTAGTCTTCAGCTAGTAACG	GAAGGTCGGAGTCAACGGATTGCTAGTCTTCAGCTAGTAACT	GAGTCGCCGAAGATCATCAC
Chr1-266049060	1	266049060	267909260	1.09	115	0.49	T	67	G	48	Zm00001d033533	-	GAAGGTGACCAAGTTCATGCTTCATCGGAGTTCTGCTTATTG	GAAGGTCGGAGTCAACGGATTTCATCGGAGTTCTGCTTATTT	GGGATGGAAGAAGATGCAGT
Chr1-266053830	1	266053830	267914030	1.09	119	0.5	T	63	C	56	Zm00001d033533	-	GAAGGTGACCAAGTTCATGCTTAATATCCAACTCACGGAATT	GAAGGTCGGAGTCAACGGATTTAATATCCAACTCACGGAATC	AAAGCGAAAGGTTCAAGCAA
Chr1-266418762	1	266418762	268270213	1.09	365	0.45	A	243	G	122	Zm00001d033539	GO:0003824,GO:0006541,GO:0009058,GO:0042309,GO:0050825,GO:0050826,GO:0003824,GO:0006541,GO:0009058,GO:0042309,GO:0050825,GO:0050826,GO:0042309,GO:0050825,GO:0050826	GAAGGTGACCAAGTTCATGCTCAGCGGTTAGTGGAATTGCTG	GAAGGTCGGAGTCAACGGATTCAGCGGTTAGTGGAATTGCTA	CAAGGAGCTGTGGAAGAAGG
Chr1-266420680	1	266420680	268272131	1.09	105	0.48	C	64	A	41	Zm00001d033539	GO:0003824,GO:0006541,GO:0009058,GO:0042309,GO:0050825,GO:0050826,GO:0003824,GO:0006541,GO:0009058,GO:0042309,GO:0050825,GO:0050826,GO:0042309,GO:0050825,GO:0050826	GAAGGTGACCAAGTTCATGCTCATCGGACTCCGCTGGGATGC	GAAGGTCGGAGTCAACGGATTCATCGGACTCCGCTGGGATGA	GTGAGTGTCAACATGGGACG
Chr1-266977656	1	266977656	268828936	1.09	365	0.47	T	224	G	141	Zm00001d033553	GO:0003676,GO:0003723,GO:0005634,GO:0008270	GAAGGTGACCAAGTTCATGCTGGTAGTATATGAATGAACGGG	GAAGGTCGGAGTCAACGGATTGGTAGTATATGAATGAACGGT	CAGAAATGCAGGAAGGAAGC
Chr1-266983234	1	266983234	268834514	1.09	293	0.5	C	150	T	143	Zm00001d033553	GO:0003676,GO:0003723,GO:0005634,GO:0008270	GAAGGTGACCAAGTTCATGCTGTTCACACCCTTGGTTGACCT	GAAGGTCGGAGTCAACGGATTGTTCACACCCTTGGTTGACCC	GAAAGGTGGTGGAGCAAGAA
Chr1-267207350	1	267207350	269047089	1.09	368	0.43	C	253	T	115	Zm00001d033559	-	GAAGGTGACCAAGTTCATGCTTCGCAGGTCAAGTTTGGCGTC	GAAGGTCGGAGTCAACGGATTTCGCAGGTCAAGTTTGGCGTT	TCGCCTTCGTAGGTCAAGAT
Chr1-267317827	1	267317827	269157674	1.09	115	0.5	T	62	C	53	Zm00001d033567	GO:0003824,GO:0003824	GAAGGTGACCAAGTTCATGCTGAGAGAATCAGCAATGGATCT	GAAGGTCGGAGTCAACGGATTGAGAGAATCAGCAATGGATCC	TCAAGAAATGGGTTTGCCTC
Chr1-267324723	1	267324723	269164570	1.09	110	0.45	T	73	G	37	Zm00001d033568	GO:0008375,GO:0016020,GO:0008375,GO:0016020	GAAGGTGACCAAGTTCATGCTAACGAGCCTGCTACTAGCGGT	GAAGGTCGGAGTCAACGGATTAACGAGCCTGCTACTAGCGGG	GCCGACTTGAGGTAAGGTCA
Chr1-267324938	1	267324938	269164785	1.09	212	0.49	G	119	A	93	Zm00001d033568	GO:0008375,GO:0016020,GO:0008375,GO:0016020	GAAGGTGACCAAGTTCATGCTTGGACGAAAATTACACCTAGA	GAAGGTCGGAGTCAACGGATTTGGACGAAAATTACACCTAGG	GAACGAGCGCGAATTATAGC
Chr1-267540729	1	267540729	269380638	1.09	367	0.46	T	235	C	132	Zm00001d033575	-	GAAGGTGACCAAGTTCATGCTTGACCCTCTGTTAATGTTACT	GAAGGTCGGAGTCAACGGATTTGACCCTCTGTTAATGTTACC	TGGATGCTGTGAGGTAACCA
Chr1-267546110	1	267546110	269386019	1.09	318	0.46	G	203	C	115	-		GAAGGTGACCAAGTTCATGCTAGGCCGCGTCACACGGGCAGG	GAAGGTCGGAGTCAACGGATTAGGCCGCGTCACACGGGCAGC	CGAAAGCCAGAAGTAGGACG
Chr1-267647578	1	267647578	269473087	1.09	305	0.4	A	221	C	84	Zm00001d033578	-	GAAGGTGACCAAGTTCATGCTTCCTGGACGCCCCTTGCATCA	GAAGGTCGGAGTCAACGGATTTCCTGGACGCCCCTTGCATCC	TTGAATGAGCACAATTCGGA
Chr1-267648211	1	267648211	269473720	1.09	352	0.48	T	207	G	145	Zm00001d033578	-	GAAGGTGACCAAGTTCATGCTAAATTCGTGTCTCTGTGAACG	GAAGGTCGGAGTCAACGGATTAAATTCGTGTCTCTGTGAACT	GCAACGATTGGAGGTGATCT
Chr1-267648593	1	267648593	269474102	1.09	302	0.49	T	175	A	127	Zm00001d033579	-	GAAGGTGACCAAGTTCATGCTCTCGTTCAAGGTTCACACAAT	GAAGGTCGGAGTCAACGGATTCTCGTTCAAGGTTCACACAAA	TGCCTCTAAACCTGGTCTCC
Chr1-267763113	1	267763113	269554641	1.09	365	0.45	G	243	T	122	Zm00001d033580	GO:0008152,GO:0016758,GO:0008152,GO:0016758	GAAGGTGACCAAGTTCATGCTGCAAAAAACGGTCGAAAGTTG	GAAGGTCGGAGTCAACGGATTGCAAAAAACGGTCGAAAGTTT	GCACGGGCACTCACCTAT
Chr1-267980048	1	267980048	269771592	1.09	208	0.4	A	151	C	57	-		GAAGGTGACCAAGTTCATGCTACACCTATACTCCCAGTGCCA	GAAGGTCGGAGTCAACGGATTACACCTATACTCCCAGTGCCC	AGAGAAATGGGGAGGGAGAA
Chr1-268004732	1	268004732	269796276	1.09	355	0.45	C	234	T	121	Zm00001d033591	GO:0005524,GO:0005975,GO:0006457,GO:0016773,GO:0051082,GO:0005524,GO:0005975,GO:0006457,GO:0016773,GO:0051082	GAAGGTGACCAAGTTCATGCTGGAATGAATATACATAGGTCC	GAAGGTCGGAGTCAACGGATTGGAATGAATATACATAGGTCT	CTGTTACACTGTCGCCTCCA
Chr1-268092104	1	268092104	269868960	1.09	181	0.47	A	113	G	68	Zm00001d033597	-	GAAGGTGACCAAGTTCATGCTTACTTACCAAGAAGTCCACCG	GAAGGTCGGAGTCAACGGATTTACTTACCAAGAAGTCCACCA	TGGTCGTGCTTTCAATTAGG
Chr1-268505317	1	268505317	270282190	1.09	133	0.4	T	96	C	37	Zm00001d033607	-	GAAGGTGACCAAGTTCATGCTGTGGACCCTGTAATAACCGAT	GAAGGTCGGAGTCAACGGATTGTGGACCCTGTAATAACCGAC	TCCACATCATCGCCATAGAA
Chr1-268575020	1	268575020	270351897	1.09	219	0.49	G	126	A	93	-		GAAGGTGACCAAGTTCATGCTCAACAATCGGAACCGGATAGG	GAAGGTCGGAGTCAACGGATTCAACAATCGGAACCGGATAGA	GCCCCAAAGATCTCCAGAAT
Chr1-268595909	1	268595909	270372788	1.09	353	0.5	A	192	C	161	-		GAAGGTGACCAAGTTCATGCTGAGAAGAGCATTCCACGACGA	GAAGGTCGGAGTCAACGGATTGAGAAGAGCATTCCACGACGC	GGCAGGACTTCCTCGTAAAT
Chr1-269019336	1	269019336	270796546	1.09	293	0.44	C	199	T	94	Zm00001d033621	GO:0016998	GAAGGTGACCAAGTTCATGCTATTGCCAAATGGCATCGGTGC	GAAGGTCGGAGTCAACGGATTATTGCCAAATGGCATCGGTGT	GGGCTAATTTTTAGCACCCC
Chr1-269069156	1	269069156	270846370	1.09	137	0.41	A	98	G	39	Zm00001d033624	GO:0005506,GO:0016165,GO:0016702,GO:0046872,GO:0055114	GAAGGTGACCAAGTTCATGCTATTGGTGCCTTACCGGCAGGA	GAAGGTCGGAGTCAACGGATTATTGGTGCCTTACCGGCAGGG	TCTTCACCCTTGTCTGGCTC
Chr1-269321424	1	269321424	271098649	1.09	324	0.45	T	215	C	109	Zm00001d033632	GO:0005488,GO:0005488	GAAGGTGACCAAGTTCATGCTAGCTCGCTCTACAGTCCGTGT	GAAGGTCGGAGTCAACGGATTAGCTCGCTCTACAGTCCGTGC	AACCTAAGGGCACATGAACG
Chr1-269321613	1	269321613	271098838	1.09	220	0.46	C	141	G	79	Zm00001d033632	GO:0005488,GO:0005488	GAAGGTGACCAAGTTCATGCTCCGGTGTGTAATATCGGCTGC	GAAGGTCGGAGTCAACGGATTCCGGTGTGTAATATCGGCTGG	CAACTTAATCGACGATGTGGAG
Chr1-269331975	1	269331975	271109203	1.09	319	0.5	A	160	C	159	Zm00001d033635	GO:0003824,GO:0008270,GO:0016787,GO:0003824,GO:0008270,GO:0016787	GAAGGTGACCAAGTTCATGCTACAGATCCTTTTAAATCGACC	GAAGGTCGGAGTCAACGGATTACAGATCCTTTTAAATCGACA	CGCAAAAACTTCAGGAGTGC
Chr1-269333381	1	269333381	271110609	1.09	292	0.47	A	180	G	112	Zm00001d033635	GO:0003824,GO:0008270,GO:0016787,GO:0003824,GO:0008270,GO:0016787	GAAGGTGACCAAGTTCATGCTAATGCCGTCGCGCACATTATG	GAAGGTCGGAGTCAACGGATTAATGCCGTCGCGCACATTATA	GGTCTTGATCAGCCACAGGT
Chr1-269333625	1	269333625	271110853	1.09	225	0.47	A	138	G	87	Zm00001d033635	GO:0003824,GO:0008270,GO:0016787,GO:0003824,GO:0008270,GO:0016787	GAAGGTGACCAAGTTCATGCTAAAGTATAGCTCACATTCCGG	GAAGGTCGGAGTCAACGGATTAAAGTATAGCTCACATTCCGA	GTGTGTGATTGTGGAGGACG
Chr1-269338705	1	269338705	271115933	1.09	325	0.5	G	170	A	155	-		GAAGGTGACCAAGTTCATGCTTGTTACGGGTTTCGTGGATCG	GAAGGTCGGAGTCAACGGATTTGTTACGGGTTTCGTGGATCA	TTCCAAGGAAGAAAACCGTG
Chr1-269526307	1	269526307	271303536	1.09	115	0.48	G	70	T	45	Zm00001d033645	GO:0016307,GO:0046488	GAAGGTGACCAAGTTCATGCTTGAGGCGCGGGCGTTGGATGT	GAAGGTCGGAGTCAACGGATTTGAGGCGCGGGCGTTGGATGG	CAAGTCTCGCAAGCACCATA
Chr1-269532161	1	269532161	271309390	1.09	149	0.42	G	104	T	45	Zm00001d033645	GO:0016307,GO:0046488	GAAGGTGACCAAGTTCATGCTGTTAGAGCATCGGAAGCTGGT	GAAGGTCGGAGTCAACGGATTGTTAGAGCATCGGAAGCTGGG	TGCAGCATCTTTTGTGAAGC
Chr1-269685254	1	269685254	271462488	1.09	345	0.42	T	240	A	105	Zm00001d033652	-	GAAGGTGACCAAGTTCATGCTAAAAAGAGAGTACCTCGTAGA	GAAGGTCGGAGTCAACGGATTAAAAAGAGAGTACCTCGTAGT	GTGGAGAGGCTGCTTTCTTG
Chr1-269687753	1	269687753	271464987	1.09	275	0.46	C	175	T	100	Zm00001d033652	-	GAAGGTGACCAAGTTCATGCTTCAGATGCTGCGAATGGGAGC	GAAGGTCGGAGTCAACGGATTTCAGATGCTGCGAATGGGAGT	CCAAGGAACTCCTCTGATGC
Chr1-269766868	1	269766868	271544162	1.09	360	0.48	T	212	C	148	Zm00001d033654	-	GAAGGTGACCAAGTTCATGCTGGCGCTGTCCTGAGCTACGTT	GAAGGTCGGAGTCAACGGATTGGCGCTGTCCTGAGCTACGTC	GAGCTGAATCCTGAAGCCAG
Chr1-269767162	1	269767162	271544456	1.09	352	0.46	C	226	A	126	Zm00001d033654	-	GAAGGTGACCAAGTTCATGCTGTCAGTCTCGAGTGTGACTCC	GAAGGTCGGAGTCAACGGATTGTCAGTCTCGAGTGTGACTCA	GCTTGTGATGGGGAGTCTGT
Chr1-269775440	1	269775440	271552738	1.09	179	0.47	T	111	A	68	Zm00001d033655	GO:0004672,GO:0004674,GO:0005524,GO:0006468,GO:0004672,GO:0004674,GO:0005524,GO:0006468	GAAGGTGACCAAGTTCATGCTCAATGCTCCGGATGCTTTTTT	GAAGGTCGGAGTCAACGGATTCAATGCTCCGGATGCTTTTTA	ATTGGGCAAAGGGTTTTCTT
Chr1-269798233	1	269798233	271575531	1.09	247	0.5	T	130	C	117	Zm00001d033655	GO:0004672,GO:0004674,GO:0005524,GO:0006468,GO:0004672,GO:0004674,GO:0005524,GO:0006468	GAAGGTGACCAAGTTCATGCTTGCAACGACTGTCGACACTTC	GAAGGTCGGAGTCAACGGATTTGCAACGACTGTCGACACTTT	CCAATTGGTGCACTAGCTCC
Chr1-269875547	1	269875547	271652846	1.09	213	0.46	C	135	T	78	-		GAAGGTGACCAAGTTCATGCTCAAGGCTTGAAGTCCGGTGCC	GAAGGTCGGAGTCAACGGATTCAAGGCTTGAAGTCCGGTGCT	GTTGTGTTGCATCCCCTTCT
Chr1-269988575	1	269988575	271766045	1.09	258	0.48	T	153	C	105	-		GAAGGTGACCAAGTTCATGCTGACATACTAGCTCATATGGGT	GAAGGTCGGAGTCAACGGATTGACATACTAGCTCATATGGGC	GCATAGGTTGGGACAGAGGA
Chr1-270122057	1	270122057	271899532	1.09	343	0.48	A	209	G	134	Zm00001d033668	GO:0004672,GO:0004674,GO:0005524,GO:0006468	GAAGGTGACCAAGTTCATGCTAGACGTCGGAGCATATTATGA	GAAGGTCGGAGTCAACGGATTAGACGTCGGAGCATATTATGG	CGTTAACTAGCCGCCATTTC
Chr1-270258630	1	270258630	272035907	1.09	127	0.49	C	72	G	55	Zm00001d033670	GO:0005524,GO:0016307,GO:0016308,GO:0046488	GAAGGTGACCAAGTTCATGCTGAGCATAGGCATAGACGCCTC	GAAGGTCGGAGTCAACGGATTGAGCATAGGCATAGACGCCTG	CTGGTGCTGTTGCTGTGAGT
Chr1-270986456	1	270986456	272763848	1.09	340	0.48	C	207	A	133	Zm00001d033682	-	GAAGGTGACCAAGTTCATGCTCTCAGGTACTTCAATCCCACC	GAAGGTCGGAGTCAACGGATTCTCAGGTACTTCAATCCCACA	GAACCAATGAACAAGACGGC
Chr1-270993660	1	270993660	272771052	1.09	111	0.5	T	60	C	51	Zm00001d033682	-	GAAGGTGACCAAGTTCATGCTCCCAGGGCAAAATCTACCATT	GAAGGTCGGAGTCAACGGATTCCCAGGGCAAAATCTACCATC	CGCTCCAGATCGAGTACCAG
Chr1-271815419	1	271815419	273593169	1.09	281	0.45	A	187	C	94	Zm00001d033707	-	GAAGGTGACCAAGTTCATGCTTTACCAGCTGATTAAGGTTGA	GAAGGTCGGAGTCAACGGATTTTACCAGCTGATTAAGGTTGC	TCCGCCTTATTTTCTACCGA
Chr1-272592857	1	272592857	274370629	1.09	152	0.5	C	79	T	73	Zm00001d033738	-	GAAGGTGACCAAGTTCATGCTTGCAAGCCGTCCAAAGACGCC	GAAGGTCGGAGTCAACGGATTTGCAAGCCGTCCAAAGACGCT	TGGAGATCGAATTCGGGTAG
Chr1-272594634	1	272594634	274372406	1.09	176	0.46	G	112	T	64	Zm00001d033738	-	GAAGGTGACCAAGTTCATGCTAGTAGGCATCTTAGCCTCTAG	GAAGGTCGGAGTCAACGGATTAGTAGGCATCTTAGCCTCTAT	ACAGACATGCTGCCACTCAG
Chr1-272672618	1	272672618	274450399	1.1	365	0.5	A	186	G	179	Zm00001d033744	-	GAAGGTGACCAAGTTCATGCTCACCATGTAACGTGTAACCCA	GAAGGTCGGAGTCAACGGATTCACCATGTAACGTGTAACCCG	TTATCAGCCTTTCGCGACTT
Chr1-272719120	1	272719120	274496905	1.1	255	0.46	G	162	A	93	Zm00001d033749	-	GAAGGTGACCAAGTTCATGCTTGCCCTAATGATGTAGCAACA	GAAGGTCGGAGTCAACGGATTTGCCCTAATGATGTAGCAACG	CTGCTTCTTCAACCTTTCCG
Chr1-273078048	1	273078048	274855933	1.1	232	0.48	A	139	G	93	Zm00001d033766	GO:0003676	GAAGGTGACCAAGTTCATGCTACAAAGTACAGTAGTATTCCG	GAAGGTCGGAGTCAACGGATTACAAAGTACAGTAGTATTCCA	GAGCAGAAGCTCCAAGCTGT
Chr1-273294410	1	273294410	275070637	1.1	263	0.5	T	142	C	121	Zm00001d033775	GO:0003824,GO:0004642,GO:0006189	GAAGGTGACCAAGTTCATGCTAGGCCTTCCGACTTCGGAAAC	GAAGGTCGGAGTCAACGGATTAGGCCTTCCGACTTCGGAAAT	GTATGGCCCAATTGATGACC
Chr1-273326886	1	273326886	275103113	1.1	363	0.48	A	217	C	146	Zm00001d033776	GO:0005083,GO:0005488,GO:0005515,GO:0006886,GO:0016192	GAAGGTGACCAAGTTCATGCTGGTTCCAGTTTTCCAGTACGA	GAAGGTCGGAGTCAACGGATTGGTTCCAGTTTTCCAGTACGC	CCCTCTCTTTGGCTTCACAC
Chr1-273544501	1	273544501	275320732	1.1	128	0.49	G	71	T	57	Zm00001d033778	GO:0016021	GAAGGTGACCAAGTTCATGCTTGGCATACTCGACGATCCCTT	GAAGGTCGGAGTCAACGGATTTGGCATACTCGACGATCCCTG	AGTGGAGGCTCGTCAGGTC
Chr1-273611901	1	273611901	275388132	1.1	345	0.49	T	191	G	154	Zm00001d033780	GO:0008270,GO:0008270,GO:0008270,GO:0008270,GO:0008270	GAAGGTGACCAAGTTCATGCTCTCCGAAAGTGTACGTGTTCT	GAAGGTCGGAGTCAACGGATTCTCCGAAAGTGTACGTGTTCG	GCTTCGGACGCTAAAAGGTA
Chr1-273744441	1	273744441	275520674	1.1	359	0.42	T	250	C	109	Zm00001d033787	GO:0042309,GO:0050825,GO:0050826	GAAGGTGACCAAGTTCATGCTCTTCAACGTCTGCACTCGCAT	GAAGGTCGGAGTCAACGGATTCTTCAACGTCTGCACTCGCAC	GGAGCTTACTTATGGCTGCG
Chr1-273745380	1	273745380	275521613	1.1	120	0.45	A	79	C	41	-		GAAGGTGACCAAGTTCATGCTCATCACAGTATTGTAAAGACC	GAAGGTCGGAGTCAACGGATTCATCACAGTATTGTAAAGACA	ATCAGAAAACACAGCACCCC
Chr1-273745849	1	273745849	275522082	1.1	159	0.42	G	111	T	48	Zm00001d033788	GO:0003824,GO:0009058,GO:0003824,GO:0004049,GO:0006541,GO:0008152,GO:0009058	GAAGGTGACCAAGTTCATGCTCACCGAGCTAAAAGTTCAATG	GAAGGTCGGAGTCAACGGATTCACCGAGCTAAAAGTTCAATT	CGGATGTCACAAACTCACGA
Chr1-274055718	1	274055718	275832042	1.1	366	0.44	T	248	C	118	Zm00001d033798	GO:0004672,GO:0004674,GO:0005524,GO:0006468	GAAGGTGACCAAGTTCATGCTTGATCGAACCGAATCTGCATT	GAAGGTCGGAGTCAACGGATTTGATCGAACCGAATCTGCATC	TGCTATTGGATCCTGTGTGG
Chr1-274240884	1	274240884	276017217	1.1	166	0.45	T	110	G	56	Zm00001d033805	GO:0004351,GO:0006536,GO:0016831,GO:0019752,GO:0030170	GAAGGTGACCAAGTTCATGCTCGGGGACGCTGAAACGGCTGT	GAAGGTCGGAGTCAACGGATTCGGGGACGCTGAAACGGCTGG	TTCCTTACTTGGACGTTGGC
Chr1-274242506	1	274242506	276018839	1.1	336	0.5	T	183	C	153	Zm00001d033805	GO:0004351,GO:0006536,GO:0016831,GO:0019752,GO:0030170	GAAGGTGACCAAGTTCATGCTGTACGCGTTTGCAGTTTTTAC	GAAGGTCGGAGTCAACGGATTGTACGCGTTTGCAGTTTTTAT	TGAGCACGTAAAACACTCGC
Chr1-274890157	1	274890157	276655947	1.1	267	0.42	G	187	A	80	Zm00001d033825	GO:0003677,GO:0008270	GAAGGTGACCAAGTTCATGCTTGGGGATATGAGTGCAATCGG	GAAGGTCGGAGTCAACGGATTTGGGGATATGAGTGCAATCGA	GAGTCATCAGGAGCCTCCAC
Chr1-275365749	1	275365749	277131570	1.1	337	0.42	G	234	C	103	Zm00001d033836	GO:0005215,GO:0005622,GO:0006810,GO:0005215,GO:0005622,GO:0006810	GAAGGTGACCAAGTTCATGCTGATCCCGTGGTCCTTCCTGTG	GAAGGTCGGAGTCAACGGATTGATCCCGTGGTCCTTCCTGTC	TTCTTGCAGCATCAACTTGG
Chr1-275365936	1	275365936	277131757	1.1	365	0.41	T	261	C	104	Zm00001d033836	GO:0005215,GO:0005622,GO:0006810,GO:0005215,GO:0005622,GO:0006810	GAAGGTGACCAAGTTCATGCTTTGCTGCTAAAGCCAGTTAAT	GAAGGTCGGAGTCAACGGATTTTGCTGCTAAAGCCAGTTAAC	TTATTGGCGCTCGACTTTCT
Chr1-275467163	1	275467163	277232986	1.1	344	0.43	T	237	G	107	Zm00001d033840	-	GAAGGTGACCAAGTTCATGCTCTGGGTGTACAGCCATACAAG	GAAGGTCGGAGTCAACGGATTCTGGGTGTACAGCCATACAAT	CGCATAAGCGTGTCAGTAGC
Chr1-275467254	1	275467254	277233077	1.1	356	0.41	T	252	C	104	Zm00001d033840	-	GAAGGTGACCAAGTTCATGCTGAAGCACTACAATCCGGTTAT	GAAGGTCGGAGTCAACGGATTGAAGCACTACAATCCGGTTAC	AGTTTCTTGCTCGTGCCAAT
Chr1-275468737	1	275468737	277234560	1.1	246	0.47	G	155	A	91	Zm00001d033840	-	GAAGGTGACCAAGTTCATGCTAGGGTTGCAGGCGGTGGAAGA	GAAGGTCGGAGTCAACGGATTAGGGTTGCAGGCGGTGGAAGG	TGGTGCGAGATCTTTCCTTC
Chr1-275610619	1	275610619	277376444	1.1	275	0.46	G	176	A	99	-		GAAGGTGACCAAGTTCATGCTCTGGCACACGCGAGCCCGGAA	GAAGGTCGGAGTCAACGGATTCTGGCACACGCGAGCCCGGAG	GGTGGTAGCTCAGGAACAGC
Chr1-275685384	1	275685384	277450861	1.1	298	0.42	A	209	C	89	Zm00001d033847	GO:0004672,GO:0004674,GO:0005524,GO:0006468	GAAGGTGACCAAGTTCATGCTTACCTCTGGTTCCGGCGGCCA	GAAGGTCGGAGTCAACGGATTTACCTCTGGTTCCGGCGGCCC	CTCGAGCTTCTCGAAGCAGT
Chr1-275705372	1	275705372	277470850	1.1	118	0.48	T	72	C	46	Zm00001d033848	GO:0005634,GO:0030528,GO:0045449	GAAGGTGACCAAGTTCATGCTAACTAGGTAATAAACCTCTGC	GAAGGTCGGAGTCAACGGATTAACTAGGTAATAAACCTCTGT	TCCGAAGAGAGTTGCTTGCT
Chr1-275756861	1	275756861	277522336	1.1	342	0.47	T	212	G	130	Zm00001d033849	-	GAAGGTGACCAAGTTCATGCTCCATCCGGGGAGAACTTAACT	GAAGGTCGGAGTCAACGGATTCCATCCGGGGAGAACTTAACG	AGAAACTCCTCCAAAACCCC
Chr1-275756925	1	275756925	277522400	1.1	125	0.44	G	84	T	41	Zm00001d033849	-	GAAGGTGACCAAGTTCATGCTCGTAGCCTGGGGATGCCGAGG	GAAGGTCGGAGTCAACGGATTCGTAGCCTGGGGATGCCGAGT	TGAAAAGCCCATTCCTCAAC
Chr1-275847132	1	275847132	277614988	1.1	367	0.5	T	196	A	171	Zm00001d033850	-	GAAGGTGACCAAGTTCATGCTCCTTATCCCGTGATCTGCCGA	GAAGGTCGGAGTCAACGGATTCCTTATCCCGTGATCTGCCGT	ATAACCCGGTAGCAATGCAG
Chr1-276987266	1	276987266	278755185	1.1	284	0.41	C	201	T	83	Zm00001d033872	-	GAAGGTGACCAAGTTCATGCTCGAGGATCGTCGACCTATTGT	GAAGGTCGGAGTCAACGGATTCGAGGATCGTCGACCTATTGC	CGGCATCTAGACGGAATCAT
Chr1-276989402	1	276989402	278757321	1.1	274	0.48	G	161	C	113	Zm00001d033872	-	GAAGGTGACCAAGTTCATGCTACTCCTAAGAGGCCGAAGAGG	GAAGGTCGGAGTCAACGGATTACTCCTAAGAGGCCGAAGAGC	GAACTGTTAAGCTCCGCAGG
Chr1-276989558	1	276989558	278757477	1.1	244	0.49	A	141	C	103	Zm00001d033872	-	GAAGGTGACCAAGTTCATGCTGCCTGCGGAGCTTAACAGTTC	GAAGGTCGGAGTCAACGGATTGCCTGCGGAGCTTAACAGTTA	ACCTTCTAGAACGCCCACCT
Chr1-277447563	1	277447563	279199829	1.1	258	0.42	G	180	C	78	Zm00001d033886	-	GAAGGTGACCAAGTTCATGCTCCCCCCCAATGAATTGTGTAG	GAAGGTCGGAGTCAACGGATTCCCCCCCAATGAATTGTGTAC	TGAGTTTGCTTGTTTGCAGG
Chr1-277601686	1	277601686	279354012	1.1	292	0.49	C	167	G	125	Zm00001d033890	-	GAAGGTGACCAAGTTCATGCTTAGAGCACGCGATGACGGATC	GAAGGTCGGAGTCAACGGATTTAGAGCACGCGATGACGGATG	ACGAAAGAATCGCTCCCAG
Chr1-277601736	1	277601736	279354062	1.1	348	0.47	G	214	A	134	Zm00001d033890	-	GAAGGTGACCAAGTTCATGCTCCGCGGGTGCGCGGATACCCG	GAAGGTCGGAGTCAACGGATTCCGCGGGTGCGCGGATACCCA	CGGCATAAGTGAGCATAGCA
Chr1-277603679	1	277603679	279356005	1.1	358	0.4	A	258	C	100	Zm00001d033890	-	GAAGGTGACCAAGTTCATGCTGAGTTCCTGAGGAGAGTCCGC	GAAGGTCGGAGTCAACGGATTGAGTTCCTGAGGAGAGTCCGA	ACTGACACAGCCATCAACCA
Chr1-277651143	1	277651143	279403527	1.1	341	0.44	G	229	A	112	Zm00001d033895	-	GAAGGTGACCAAGTTCATGCTGAGTCTCGGGAGGATGCGGAG	GAAGGTCGGAGTCAACGGATTGAGTCTCGGGAGGATGCGGAA	TATTGGCTTCCTGGCATTCT
Chr1-277651245	1	277651245	279403629	1.1	339	0.5	C	185	G	154	Zm00001d033895	-	GAAGGTGACCAAGTTCATGCTCTCAATTATGATGCCGTCGGG	GAAGGTCGGAGTCAACGGATTCTCAATTATGATGCCGTCGGC	GATACAGGAGGTTCGCCAAG
Chr1-277658804	1	277658804	279411190	1.1	363	0.5	G	198	A	165	Zm00001d033895	-	GAAGGTGACCAAGTTCATGCTCAGCATTGTGCGCCAAGTGAA	GAAGGTCGGAGTCAACGGATTCAGCATTGTGCGCCAAGTGAG	GAAGTTAAGGAAGGTCCGCC
Chr1-277826804	1	277826804	279595583	1.1	104	0.5	A	53	C	51	Zm00001d033897	-	GAAGGTGACCAAGTTCATGCTCGAACCGTTGAGCGATTTGCA	GAAGGTCGGAGTCAACGGATTCGAACCGTTGAGCGATTTGCC	GACCTTGCCACTCTGGGTAG
Chr1-278138514	1	278138514	279907374	1.1	241	0.43	A	167	G	74	Zm00001d033905	-	GAAGGTGACCAAGTTCATGCTCGGCTTCTTGGGGTTTTGGCA	GAAGGTCGGAGTCAACGGATTCGGCTTCTTGGGGTTTTGGCG	GCATAGCTCTCCTCCTCCCT
Chr1-278529698	1	278529698	280298658	1.1	365	0.49	A	204	G	161	Zm00001d033917	GO:0003824,GO:0004553,GO:0005975	GAAGGTGACCAAGTTCATGCTTGGTCTATGTATGACAGAGGA	GAAGGTCGGAGTCAACGGATTTGGTCTATGTATGACAGAGGG	CAGGGAAGTGGAGCAAACAT
Chr1-278705326	1	278705326	280474404	1.1	131	0.46	G	85	A	46	Zm00001d033925	-	GAAGGTGACCAAGTTCATGCTACCGGTTAAGTTGTGTCCAAG	GAAGGTCGGAGTCAACGGATTACCGGTTAAGTTGTGTCCAAA	GGCGACATCATGACTGAAGA
Chr1-278708426	1	278708426	280477506	1.1	104	0.4	A	75	G	29	-		GAAGGTGACCAAGTTCATGCTTGTAGATACAAACTCGATCTG	GAAGGTCGGAGTCAACGGATTTGTAGATACAAACTCGATCTA	GAAGAGAGAACGTTGCTGGG
Chr1-278708523	1	278708523	280477603	1.1	138	0.5	G	70	C	68	-		GAAGGTGACCAAGTTCATGCTCGATATTCGATACGGTGCCTC	GAAGGTCGGAGTCAACGGATTCGATATTCGATACGGTGCCTG	GAAGAGAGAACGTTGCTGGG
Chr1-278737455	1	278737455	280506540	1.1	127	0.48	G	76	A	51	Zm00001d033929	-	GAAGGTGACCAAGTTCATGCTAATTCAGACATCGGTGACGCG	GAAGGTCGGAGTCAACGGATTAATTCAGACATCGGTGACGCA	AGTGCGCATTTTTGAGCTTT
Chr1-278737490	1	278737490	280506575	1.1	281	0.45	G	183	C	98	Zm00001d033929	-	GAAGGTGACCAAGTTCATGCTGGCCCTTCTCAGTTCAGTCAG	GAAGGTCGGAGTCAACGGATTGGCCCTTCTCAGTTCAGTCAC	AGTGCGCATTTTTGAGCTTT
Chr1-278737615	1	278737615	280506700	1.1	363	0.44	G	245	T	118	Zm00001d033929	-	GAAGGTGACCAAGTTCATGCTAAATGCGCACTTGTTCAGCGG	GAAGGTCGGAGTCAACGGATTAAATGCGCACTTGTTCAGCGT	GTACATACGCTCTCTCCGGC
Chr1-278739922	1	278739922	280509007	1.1	332	0.48	C	202	T	130	Zm00001d033929	-	GAAGGTGACCAAGTTCATGCTGCCGCGCGTACGGGGTATCGC	GAAGGTCGGAGTCAACGGATTGCCGCGCGTACGGGGTATCGT	CAGTTCTCGGAGACCGCC
Chr1-278821619	1	278821619	280590707	1.1	367	0.44	T	247	C	120	Zm00001d033931	GO:0008270,GO:0016491,GO:0055114,GO:0008270,GO:0016491,GO:0055114,GO:0008270,GO:0016491,GO:0055114,GO:0008270,GO:0016491,GO:0055114,GO:0008270,GO:0016491,GO:0055114,GO:0008270,GO:0016491,GO:0055114,GO:0008270,GO:0016491,GO:0055114,GO:0016491	GAAGGTGACCAAGTTCATGCTGGGCAGGCTAGCATTGCCTCT	GAAGGTCGGAGTCAACGGATTGGGCAGGCTAGCATTGCCTCC	GGAGAAGTTCATCACGCACA
Chr1-278822013	1	278822013	280591101	1.1	368	0.48	T	220	C	148	Zm00001d033931	GO:0008270,GO:0016491,GO:0055114,GO:0008270,GO:0016491,GO:0055114,GO:0008270,GO:0016491,GO:0055114,GO:0008270,GO:0016491,GO:0055114,GO:0008270,GO:0016491,GO:0055114,GO:0008270,GO:0016491,GO:0055114,GO:0008270,GO:0016491,GO:0055114,GO:0016491	GAAGGTGACCAAGTTCATGCTTTGAACTCAGCGTCCTTATGT	GAAGGTCGGAGTCAACGGATTTTGAACTCAGCGTCCTTATGC	TTCCTTCTCCAGGTTCCCTT
Chr1-278899333	1	278899333	280668421	1.1	361	0.44	G	245	A	116	Zm00001d033932	-	GAAGGTGACCAAGTTCATGCTGTGGTTCGTTTCATAATCTCG	GAAGGTCGGAGTCAACGGATTGTGGTTCGTTTCATAATCTCA	TGTCCATTCAAGTCGGCTCT
Chr1-279578716	1	279578716	281333793	1.1	344	0.41	G	245	A	99	Zm00001d033954	-	GAAGGTGACCAAGTTCATGCTCGTGGAAGCACAGTAAAAGAG	GAAGGTCGGAGTCAACGGATTCGTGGAAGCACAGTAAAAGAA	CGACGAGTACCTCTTGCTCC
Chr1-279919717	1	279919717	281661179	1.1	259	0.4	C	187	A	72	Zm00001d033975	GO:0005515,GO:0006886,GO:0006888,GO:0008270,GO:0030127,GO:0005515,GO:0006886,GO:0006888,GO:0008270,GO:0030127,GO:0005515,GO:0006886,GO:0006888,GO:0008270,GO:0030127	GAAGGTGACCAAGTTCATGCTAGTTCAGGGGCATGTATTAAC	GAAGGTCGGAGTCAACGGATTAGTTCAGGGGCATGTATTAAA	TAACGGCCCTCAACATAAGC
Chr1-279982617	1	279982617	281724090	1.1	366	0.49	C	211	A	155	Zm00001d033981	GO:0000103,GO:0004781	GAAGGTGACCAAGTTCATGCTGAATCAAGCCTAGTGTTTTAC	GAAGGTCGGAGTCAACGGATTGAATCAAGCCTAGTGTTTTAA	CTTAGCAAGCGGTTCTTTGC
Chr1-280144437	1	280144437	281885916	1.1	354	0.5	A	194	C	160	Zm00001d033984	-	GAAGGTGACCAAGTTCATGCTTAGAAGCTTGCTGATCCGAGC	GAAGGTCGGAGTCAACGGATTTAGAAGCTTGCTGATCCGAGA	GACGACAGTTTCAAGGGTTCA
Chr1-280145147	1	280145147	281886626	1.1	326	0.49	G	183	T	143	Zm00001d033984	-	GAAGGTGACCAAGTTCATGCTACAGAGACGCAAGTTATCTTT	GAAGGTCGGAGTCAACGGATTACAGAGACGCAAGTTATCTTG	CACTGGTGGTGATGATGGAG
Chr1-280368911	1	280368911	282110406	1.1	168	0.41	C	120	T	48	Zm00001d033987	-	GAAGGTGACCAAGTTCATGCTTCGTAGTTCGACGAGCATCCC	GAAGGTCGGAGTCAACGGATTTCGTAGTTCGACGAGCATCCT	AGTGGGCATCGCAATTAGTC
Chr1-280545322	1	280545322	282286836	1.1	158	0.48	T	93	C	65	Zm00001d033990	-	GAAGGTGACCAAGTTCATGCTCATGACCGTCGCTTTGCTTGC	GAAGGTCGGAGTCAACGGATTCATGACCGTCGCTTTGCTTGT	TTTCGAGTACTCCCACTCGG
Chr1-280590666	1	280590666	282332189	1.1	176	0.44	C	119	T	57	Zm00001d033993	-	GAAGGTGACCAAGTTCATGCTAGTGTGAAGCGTGCAAGAGGT	GAAGGTCGGAGTCAACGGATTAGTGTGAAGCGTGCAAGAGGC	TCCTTCAGCATCCTTGCTTT
Chr1-280590705	1	280590705	282332228	1.1	131	0.44	G	88	A	43	Zm00001d033993	-	GAAGGTGACCAAGTTCATGCTGGGACAATTCCTCCTGATGAA	GAAGGTCGGAGTCAACGGATTGGGACAATTCCTCCTGATGAG	CGCTCCATCTCCTTCATTGT
Chr1-280591091	1	280591091	282332614	1.1	302	0.5	G	165	A	137	Zm00001d033993	-	GAAGGTGACCAAGTTCATGCTAGATGCAAATTTTGTGGTCGA	GAAGGTCGGAGTCAACGGATTAGATGCAAATTTTGTGGTCGG	GTGATCACAGGCAGCAGAAA
Chr1-280594068	1	280594068	282335591	1.1	107	0.49	A	60	G	47	Zm00001d033993	-	GAAGGTGACCAAGTTCATGCTTAGGGGCTGAGCTGCAAGACG	GAAGGTCGGAGTCAACGGATTTAGGGGCTGAGCTGCAAGACA	GCTTGTCAAAGGCTCAAAGC
Chr1-280698865	1	280698865	282430142	1.1	193	0.49	C	112	T	81	Zm00001d033999	-	GAAGGTGACCAAGTTCATGCTAGTGTAGGCCGACGCTGGAAC	GAAGGTCGGAGTCAACGGATTAGTGTAGGCCGACGCTGGAAT	CGCAGATGATAGGTGCAAGA
Chr1-280701762	1	280701762	282433039	1.1	365	0.48	G	218	T	147	Zm00001d034000	-	GAAGGTGACCAAGTTCATGCTGATCCACGCAAGAGGCATAAT	GAAGGTCGGAGTCAACGGATTGATCCACGCAAGAGGCATAAG	GCTGGAACTGTTGGAGGAAG
Chr1-280778800	1	280778800	282510077	1.1	265	0.45	T	175	C	90	Zm00001d034002	-	GAAGGTGACCAAGTTCATGCTAAAAACGGCACGCGCTACTGT	GAAGGTCGGAGTCAACGGATTAAAAACGGCACGCGCTACTGC	TCGTCGTGGCCTTTATATCC
Chr1-280997843	1	280997843	282730378	1.1	360	0.5	C	196	T	164	Zm00001d034005	-	GAAGGTGACCAAGTTCATGCTGTTGAACTAATGTAGCAGACC	GAAGGTCGGAGTCAACGGATTGTTGAACTAATGTAGCAGACT	TGTTGGTGTTGGTTGCTGAT
Chr1-280998337	1	280998337	282730872	1.1	366	0.46	C	236	T	130	Zm00001d034005	-	GAAGGTGACCAAGTTCATGCTTAGTTCCACATCTTACCGTTC	GAAGGTCGGAGTCAACGGATTTAGTTCCACATCTTACCGTTT	ATTTGTTTGGCGAACACACC
Chr1-280998998	1	280998998	282731533	1.1	364	0.5	A	193	G	171	Zm00001d034005	-	GAAGGTGACCAAGTTCATGCTCAGTGGGGAAACAGAACAGTA	GAAGGTCGGAGTCAACGGATTCAGTGGGGAAACAGAACAGTG	GGAGTGCTAGCCCACACATT
Chr1-281172231	1	281172231	282904769	1.1	260	0.49	T	146	C	114	Zm00001d034013	GO:0003676,GO:0004386,GO:0005524	GAAGGTGACCAAGTTCATGCTTCTATCAAACCGGAATCCTTT	GAAGGTCGGAGTCAACGGATTTCTATCAAACCGGAATCCTTC	GAAGGATGGAAGGATGCAGA
Chr1-281228970	1	281228970	282961509	1.1	364	0.41	C	258	T	106	Zm00001d034015	GO:0004553,GO:0005975,GO:0004553,GO:0005975,GO:0004553,GO:0005975,GO:0004553,GO:0005975	GAAGGTGACCAAGTTCATGCTCTGGGTCGGATGACTCTCGCC	GAAGGTCGGAGTCAACGGATTCTGGGTCGGATGACTCTCGCT	TATGAAGTATTTGGCCAGCG
Chr1-281229972	1	281229972	282962511	1.1	366	0.45	C	240	T	126	Zm00001d034015	GO:0004553,GO:0005975,GO:0004553,GO:0005975,GO:0004553,GO:0005975,GO:0004553,GO:0005975	GAAGGTGACCAAGTTCATGCTGTGCTCTGCAGTAAGAAGGTT	GAAGGTCGGAGTCAACGGATTGTGCTCTGCAGTAAGAAGGTC	GTGGAGACACCTCGGATGAT
Chr1-281252560	1	281252560	282985101	1.1	343	0.45	C	226	T	117	Zm00001d034018	-	GAAGGTGACCAAGTTCATGCTGTTCTCCGGCATAGCGGCTAT	GAAGGTCGGAGTCAACGGATTGTTCTCCGGCATAGCGGCTAC	TTTCAATCATCTTCGAGCCA
Chr1-281622370	1	281622370	283335689	1.1	166	0.4	G	121	A	45	-		GAAGGTGACCAAGTTCATGCTACGGGCGGAGGAAAATTGGGG	GAAGGTCGGAGTCAACGGATTACGGGCGGAGGAAAATTGGGA	TGGAGCAGGGAGAGAGAGAG
Chr1-281632147	1	281632147	283345466	1.1	367	0.44	C	247	G	120	Zm00001d034033	-	GAAGGTGACCAAGTTCATGCTGGCATAAGCTAGACCGTAGGC	GAAGGTCGGAGTCAACGGATTGGCATAAGCTAGACCGTAGGG	ACCTGAGAATGCAGGAGGTG
Chr1-281761757	1	281761757	283475080	1.1	366	0.46	C	234	T	132	Zm00001d034035	-	GAAGGTGACCAAGTTCATGCTTTGAGGTCTGCGAGGAACGAT	GAAGGTCGGAGTCAACGGATTTTGAGGTCTGCGAGGAACGAC	ATCGTCTGAACCCTGCTGTT
Chr1-281976963	1	281976963	283690196	1.1	366	0.5	T	194	C	172	Zm00001d034037	GO:0005198,GO:0005199,GO:0005856,GO:0007155,GO:0007160,GO:0015629,GO:0030001,GO:0046872,GO:0005198,GO:0005199,GO:0005856,GO:0007155,GO:0007160,GO:0015629,GO:0030001,GO:0046872,GO:0030001,GO:0046872,GO:0030001,GO:0046872	GAAGGTGACCAAGTTCATGCTACAGTATATGCCAGTCAGGCT	GAAGGTCGGAGTCAACGGATTACAGTATATGCCAGTCAGGCC	GCCATCAACGGATGAACTCT
Chr1-281979403	1	281979403	283692636	1.1	358	0.5	C	182	A	176	Zm00001d034038	GO:0000155,GO:0004871,GO:0004872,GO:0005524,GO:0006355,GO:0007165,GO:0007600,GO:0008020,GO:0009585,GO:0009881,GO:0016020,GO:0017006,GO:0018298,GO:0042803,GO:0045449	GAAGGTGACCAAGTTCATGCTAACCGAGACTTCGACACGGCA	GAAGGTCGGAGTCAACGGATTAACCGAGACTTCGACACGGCC	CCAAGCCTTCGACGAGTAAA
Chr1-282127119	1	282127119	283840356	1.1	332	0.46	C	213	T	119	Zm00001d034044	GO:0031072	GAAGGTGACCAAGTTCATGCTGAAGGAGCGGTATCGGGCAAC	GAAGGTCGGAGTCAACGGATTGAAGGAGCGGTATCGGGCAAT	CCTAGCGCATGCAGTATTGA
Chr1-282135587	1	282135587	283848824	1.1	344	0.41	T	244	G	100	Zm00001d034044	GO:0031072	GAAGGTGACCAAGTTCATGCTAATTCCATCCCGACAGGGTAT	GAAGGTCGGAGTCAACGGATTAATTCCATCCCGACAGGGTAG	CCCTACAGGTGAATGGAGGA
Chr1-282398499	1	282398499	284111737	1.1	138	0.41	C	98	G	40	Zm00001d034049	-	GAAGGTGACCAAGTTCATGCTATATACAGCTGTTGGGGTGGG	GAAGGTCGGAGTCAACGGATTATATACAGCTGTTGGGGTGGC	GTGAACCCTGTGATCGCTCT
Chr1-282505890	1	282505890	284219134	1.1	344	0.45	C	224	A	120	Zm00001d034050	GO:0004420,GO:0005215,GO:0005488,GO:0005739,GO:0005743,GO:0006810,GO:0006839,GO:0015936,GO:0016020,GO:0050662,GO:0055085,GO:0055114,GO:0004420,GO:0005488,GO:0005743,GO:0006810,GO:0015936,GO:0016020,GO:0050662,GO:0055085,GO:0055114	GAAGGTGACCAAGTTCATGCTACCGTGGCGCTGTACCCTGTC	GAAGGTCGGAGTCAACGGATTACCGTGGCGCTGTACCCTGTA	GTTGGTACAGCCCCAATGAT
Chr1-282506043	1	282506043	284219287	1.1	358	0.45	C	235	T	123	Zm00001d034050	GO:0004420,GO:0005215,GO:0005488,GO:0005739,GO:0005743,GO:0006810,GO:0006839,GO:0015936,GO:0016020,GO:0050662,GO:0055085,GO:0055114,GO:0004420,GO:0005488,GO:0005743,GO:0006810,GO:0015936,GO:0016020,GO:0050662,GO:0055085,GO:0055114	GAAGGTGACCAAGTTCATGCTGGGGCTGTACCAACTAGGATC	GAAGGTCGGAGTCAACGGATTGGGGCTGTACCAACTAGGATT	GACAGCTTGAAGGGCTCAAC
Chr1-282506163	1	282506163	284219407	1.1	343	0.44	T	229	C	114	Zm00001d034050	GO:0004420,GO:0005215,GO:0005488,GO:0005739,GO:0005743,GO:0006810,GO:0006839,GO:0015936,GO:0016020,GO:0050662,GO:0055085,GO:0055114,GO:0004420,GO:0005488,GO:0005743,GO:0006810,GO:0015936,GO:0016020,GO:0050662,GO:0055085,GO:0055114	GAAGGTGACCAAGTTCATGCTCTTGCCGGTCTGTCGGCATCT	GAAGGTCGGAGTCAACGGATTCTTGCCGGTCTGTCGGCATCC	TGCGAGCAACATCTATTCCA
Chr1-282747872	1	282747872	284461061	1.1	366	0.49	G	211	A	155	Zm00001d034059	GO:0003735,GO:0005622,GO:0005840,GO:0006412,GO:0015934	GAAGGTGACCAAGTTCATGCTCTCCAAACACTTGCGCCGCCG	GAAGGTCGGAGTCAACGGATTCTCCAAACACTTGCGCCGCCA	GCTCCTTGGCTATGATCGAG
Chr1-282749613	1	282749613	284462802	1.1	344	0.46	C	220	A	124	Zm00001d034059	GO:0003735,GO:0005622,GO:0005840,GO:0006412,GO:0015934	GAAGGTGACCAAGTTCATGCTGGTCGATCTTGTTCAGATGTC	GAAGGTCGGAGTCAACGGATTGGTCGATCTTGTTCAGATGTA	ATCGTGTGCAAGAAGCACAT
Chr1-282851862	1	282851862	284565052	1.1	366	0.49	C	210	A	156	Zm00001d034062	-	GAAGGTGACCAAGTTCATGCTTACAGGGGCCTCACACTGCCA	GAAGGTCGGAGTCAACGGATTTACAGGGGCCTCACACTGCCC	TGTTGGGGTGTCTTGTTCCT
Chr1-282853264	1	282853264	284566454	1.1	102	0.42	T	71	C	31	Zm00001d034062	-	GAAGGTGACCAAGTTCATGCTTTCCCGGAACCAATACCTATC	GAAGGTCGGAGTCAACGGATTTTCCCGGAACCAATACCTATT	CCACTTCTCGCACTCCTTTC
Chr1-283065804	1	283065804	284765265	1.1	103	0.41	T	73	A	30	Zm00001d034067	GO:0008152,GO:0016758	GAAGGTGACCAAGTTCATGCTCCATACCGGACGGCCTGGGCA	GAAGGTCGGAGTCAACGGATTCCATACCGGACGGCCTGGGCT	GGCGTTGATGCTTGTAATGA
Chr1-283066820	1	283066820	284766281	1.1	184	0.47	C	115	T	69	Zm00001d034067	GO:0008152,GO:0016758	GAAGGTGACCAAGTTCATGCTGGGAGAGACGTTGTTCGGGAC	GAAGGTCGGAGTCAACGGATTGGGAGAGACGTTGTTCGGGAT	ATTGCAGCTTTAGCTCTCCG
Chr1-283163652	1	283163652	284863114	1.1	368	0.48	G	221	C	147	Zm00001d034072	-	GAAGGTGACCAAGTTCATGCTAGCGCTGCCCGCATGATTGCG	GAAGGTCGGAGTCAACGGATTAGCGCTGCCCGCATGATTGCC	AATAGCCTCAGCGGTCTTGA
Chr1-283197113	1	283197113	284896575	1.1	286	0.47	T	177	C	109	Zm00001d034073	GO:0003700,GO:0005215,GO:0006810,GO:0016020,GO:0043565,GO:0045449,GO:0055085,GO:0003700,GO:0005215,GO:0006810,GO:0016020,GO:0043565,GO:0045449,GO:0055085,GO:0003700,GO:0005215,GO:0006810,GO:0016020,GO:0043565,GO:0045449,GO:0055085	GAAGGTGACCAAGTTCATGCTCCGGGCTCCGCGAAAAAGGAT	GAAGGTCGGAGTCAACGGATTCCGGGCTCCGCGAAAAAGGAC	CTTGCTAGCCACACCAGTGA
Chr1-283422656	1	283422656	285109866	1.1	347	0.41	G	248	C	99	Zm00001d034077	GO:0005507,GO:0009055,GO:0042309,GO:0050825,GO:0050826	GAAGGTGACCAAGTTCATGCTCCCAGCTAGACCATCCTGAGC	GAAGGTCGGAGTCAACGGATTCCCAGCTAGACCATCCTGAGG	ACTCCACCAACGCCATCTAC
Chr1-283563681	1	283563681	285250928	1.1	316	0.5	G	170	C	146	Zm00001d034080	-	GAAGGTGACCAAGTTCATGCTGGGAATGTGAATCGGGGCTTC	GAAGGTCGGAGTCAACGGATTGGGAATGTGAATCGGGGCTTG	GGCTAACAGTGGCCAAAAGA
Chr1-284241871	1	284241871	285929175	1.1	324	0.49	C	181	G	143	-		GAAGGTGACCAAGTTCATGCTAGATTACACTACACCGGCAGC	GAAGGTCGGAGTCAACGGATTAGATTACACTACACCGGCAGG	TCGAATGCGAGAGAGATGG
Chr1-284545703	1	284545703	286233193	1.1	365	0.42	G	254	C	111	Zm00001d034125	GO:0004672,GO:0004674,GO:0005524,GO:0006468	GAAGGTGACCAAGTTCATGCTTGATGCGACCCATACTATCTG	GAAGGTCGGAGTCAACGGATTTGATGCGACCCATACTATCTC	TCGTTGTCTACACCCTCGAA
Chr1-284693240	1	284693240	286380734	1.1	327	0.46	G	212	A	115	Zm00001d034129	GO:0004601,GO:0006979,GO:0020037,GO:0055114,GO:0004601,GO:0006979,GO:0020037,GO:0055114,GO:0004601,GO:0006979,GO:0020037,GO:0055114,GO:0004601,GO:0006979,GO:0020037,GO:0055114	GAAGGTGACCAAGTTCATGCTGGCGCCGGGATCAGGGTCCTG	GAAGGTCGGAGTCAACGGATTGGCGCCGGGATCAGGGTCCTA	AGGAAGAGGAAGAGGAAGCG
Chr1-285023839	1	285023839	286711389	1.1	361	0.46	G	230	T	131	-		GAAGGTGACCAAGTTCATGCTACAAGTTCTACTCTTCCACAG	GAAGGTCGGAGTCAACGGATTACAAGTTCTACTCTTCCACAT	TTTTTGTGGCTGCTCCTCTT
Chr1-285023925	1	285023925	286711475	1.1	364	0.5	A	196	G	168	-		GAAGGTGACCAAGTTCATGCTGCACTCGGTACTGTACAAGAG	GAAGGTCGGAGTCAACGGATTGCACTCGGTACTGTACAAGAA	CTCATCACCCGTCCAAGATT
Chr1-285336058	1	285336058	287023684	1.1	285	0.49	T	162	G	123	Zm00001d034160	-	GAAGGTGACCAAGTTCATGCTCATAAGGGCCGTTGCGGCGGT	GAAGGTCGGAGTCAACGGATTCATAAGGGCCGTTGCGGCGGG	TGGCATAGTGGCACAGAATC
Chr1-285336519	1	285336519	287024145	1.1	274	0.45	T	179	C	95	Zm00001d034160	-	GAAGGTGACCAAGTTCATGCTCCAGGTGAGCAATGATCCGTT	GAAGGTCGGAGTCAACGGATTCCAGGTGAGCAATGATCCGTC	GTTGTGCAGCCGGTACTTCT
Chr1-285336871	1	285336871	287024497	1.1	362	0.41	A	257	G	105	Zm00001d034160	-	GAAGGTGACCAAGTTCATGCTCGAAGGCTACAGCCGGAAATA	GAAGGTCGGAGTCAACGGATTCGAAGGCTACAGCCGGAAATG	GATCAGTTGAGCTCTTGGGC
Chr1-285945976	1	285945976	287633561	1.1	152	0.42	C	106	G	46	-		GAAGGTGACCAAGTTCATGCTATCCGCCTAATTAATAGCAGG	GAAGGTCGGAGTCAACGGATTATCCGCCTAATTAATAGCAGC	TGTTGCTTATCCATGACCCA
Chr1-286078126	1	286078126	287765737	1.1	109	0.48	G	65	C	44	Zm00001d034188	-	GAAGGTGACCAAGTTCATGCTGGGAGAATCCAGACCTAATTC	GAAGGTCGGAGTCAACGGATTGGGAGAATCCAGACCTAATTG	ATCCAGGTTCACCACGACTC
Chr1-286308149	1	286308149	287995732	1.1	188	0.49	C	106	T	82	Zm00001d034196	-	GAAGGTGACCAAGTTCATGCTCTACTGAAAGATTGTAACAGT	GAAGGTCGGAGTCAACGGATTCTACTGAAAGATTGTAACAGC	GGTCGTTGGAGGAAAGACAA
Chr1-287536095	1	287536095	289223445	1.1	238	0.48	A	145	C	93	Zm00001d034237	-	GAAGGTGACCAAGTTCATGCTAATTCGCCCTGGCACTTCTTC	GAAGGTCGGAGTCAACGGATTAATTCGCCCTGGCACTTCTTA	ATAACCTCGTCAAGCATGGG
Chr1-287536353	1	287536353	289223703	1.1	299	0.44	C	203	T	96	Zm00001d034237	-	GAAGGTGACCAAGTTCATGCTCGCCCAGACCGAATGCCCTCT	GAAGGTCGGAGTCAACGGATTCGCCCAGACCGAATGCCCTCC	GCCGTCAACGAAAAAGAGAG
Chr1-287597390	1	287597390	289284738	1.1	118	0.5	T	63	C	55	-		GAAGGTGACCAAGTTCATGCTAGTAAATCCACCGGTAAAGCT	GAAGGTCGGAGTCAACGGATTAGTAAATCCACCGGTAAAGCC	CCTCACCAGGGCTTATTCAA
Chr1-287664379	1	287664379	289351761	1.1	104	0.42	C	73	G	31	Zm00001d034241	GO:0003824,GO:0005975,GO:0006096,GO:0006108,GO:0016491,GO:0016615,GO:0016616,GO:0030060,GO:0044262,GO:0055114	GAAGGTGACCAAGTTCATGCTTCATTCAAAGGGCCAAGCGGG	GAAGGTCGGAGTCAACGGATTTCATTCAAAGGGCCAAGCGGC	GCACCGACCCTTTCCTTAGT
Chr1-287872606	1	287872606	289559992	1.1	177	0.5	C	92	T	85	Zm00001d022997	-	GAAGGTGACCAAGTTCATGCTGACTGTTTAGGTGTTTAGACT	GAAGGTCGGAGTCAACGGATTGACTGTTTAGGTGTTTAGACC	CCCTAATGAGCAAAGGCAAA
Chr1-287920594	1	287920594	289607980	1.1	361	0.43	C	247	A	114	Zm00001d034250	GO:0008152,GO:0008168	GAAGGTGACCAAGTTCATGCTCATGGCGTCCATAAACTGAGC	GAAGGTCGGAGTCAACGGATTCATGGCGTCCATAAACTGAGA	CCCAGATTCACAAAATGGCT
Chr1-287925333	1	287925333	289612719	1.1	155	0.46	C	99	A	56	Zm00001d034251	GO:0003824,GO:0005506,GO:0010181,GO:0016491,GO:0051536,GO:0055114	GAAGGTGACCAAGTTCATGCTGCGAGTTTACGACTGAAATTC	GAAGGTCGGAGTCAACGGATTGCGAGTTTACGACTGAAATTA	GAGCGAGTTAACGAGATGCC
Chr1-288285997	1	288285997	289973146	1.1	148	0.45	A	98	T	50	Zm00001d034263	-	GAAGGTGACCAAGTTCATGCTCAGTACAGTCAACTTCACACT	GAAGGTCGGAGTCAACGGATTCAGTACAGTCAACTTCACACA	TTGACCGAAGTGACAATCCA
Chr1-288355000	1	288355000	290042226	1.11	347	0.43	G	237	A	110	Zm00001d034278	-	GAAGGTGACCAAGTTCATGCTAGACGGTTAGATTCGGCCATG	GAAGGTCGGAGTCAACGGATTAGACGGTTAGATTCGGCCATA	CCGTAACTCTTTTCACCCCA
Chr1-288419939	1	288419939	290107165	1.11	242	0.5	G	132	C	110	Zm00001d034282	GO:0003677,GO:0008270,GO:0003677,GO:0008270	GAAGGTGACCAAGTTCATGCTATTGACATTAACCCTTCGGGG	GAAGGTCGGAGTCAACGGATTATTGACATTAACCCTTCGGGC	TTTTTACTTCCCCAAGCACG
Chr1-288422355	1	288422355	290109581	1.11	284	0.5	A	147	G	137	Zm00001d034282	GO:0003677,GO:0008270,GO:0003677,GO:0008270	GAAGGTGACCAAGTTCATGCTTCGCTAAGTGCAGCAGACTGG	GAAGGTCGGAGTCAACGGATTTCGCTAAGTGCAGCAGACTGA	TGGTTCAGCGTTGATTTATGA
Chr1-288968305	1	288968305	290655576	1.11	365	0.43	T	253	G	112	Zm00001d034313	GO:0005783,GO:0005783,GO:0005783	GAAGGTGACCAAGTTCATGCTGGAATCTTGCTCAAGACGCCG	GAAGGTCGGAGTCAACGGATTGGAATCTTGCTCAAGACGCCT	TTGGATTACCTGGAACAGGG
Chr1-290199480	1	290199480	291855736	1.11	303	0.44	A	206	C	97	Zm00001d034337	GO:0005515,GO:0006810,GO:0006886,GO:0016192,GO:0030117,GO:0005515,GO:0006810,GO:0006886,GO:0008565,GO:0015031,GO:0016192,GO:0030117,GO:0005515,GO:0006810,GO:0006886,GO:0008565,GO:0015031,GO:0016192,GO:0030117	GAAGGTGACCAAGTTCATGCTTCCAGATGCAAATAGCTTACC	GAAGGTCGGAGTCAACGGATTTCCAGATGCAAATAGCTTACA	GTCTCGCGTGACTTCATTCC
Chr1-290207203	1	290207203	291863459	1.11	283	0.49	C	161	G	122	Zm00001d034338	GO:0004499,GO:0050660,GO:0050661,GO:0055114	GAAGGTGACCAAGTTCATGCTCTTGAATGTTTAAGGTGCCCG	GAAGGTCGGAGTCAACGGATTCTTGAATGTTTAAGGTGCCCC	GTGCCTCCAAATAAGGCTTG
Chr1-290261219	1	290261219	291917481	1.11	364	0.42	A	257	G	107	Zm00001d034343	GO:0000105,GO:0004399,GO:0008152,GO:0008270,GO:0016491,GO:0051287,GO:0055114,GO:0000105,GO:0004399,GO:0008152,GO:0008270,GO:0016491,GO:0051287,GO:0055114	GAAGGTGACCAAGTTCATGCTCTGTGGCTAAGTGCTTTTGAA	GAAGGTCGGAGTCAACGGATTCTGTGGCTAAGTGCTTTTGAG	CATGGCCCAGATAGTCAGGT
Chr1-290272630	1	290272630	291928892	1.11	192	0.49	G	111	C	81	Zm00001d034345	GO:0004324,GO:0016491,GO:0042651,GO:0050660,GO:0050661,GO:0055114	GAAGGTGACCAAGTTCATGCTCATCAGGGTTCATATGCGTAC	GAAGGTCGGAGTCAACGGATTCATCAGGGTTCATATGCGTAG	CATTTGCAGTGCAGTTGCTT
Chr1-290362837	1	290362837	292019195	1.11	361	0.48	A	220	G	141	Zm00001d034351	GO:0016020,GO:0016020	GAAGGTGACCAAGTTCATGCTAAACTCGACCCTACTGTCCCA	GAAGGTCGGAGTCAACGGATTAAACTCGACCCTACTGTCCCG	GGATGGGCCTCAATATCAGA
Chr1-290364922	1	290364922	292021280	1.11	101	0.48	G	61	T	40	-		GAAGGTGACCAAGTTCATGCTGTAAAGCGGACCTGTACCATG	GAAGGTCGGAGTCAACGGATTGTAAAGCGGACCTGTACCATT	CGGATGGCAACACTCTATGA
Chr1-290471340	1	290471340	292131184	1.11	338	0.46	C	215	G	123	Zm00001d034356	GO:0004364,GO:0005737,GO:0008152	GAAGGTGACCAAGTTCATGCTAGCCGGGTGCCGCAGTCGTAC	GAAGGTCGGAGTCAACGGATTAGCCGGGTGCCGCAGTCGTAG	CTGCGAGTCCCTCGTCAT
Chr1-290673080	1	290673080	292332735	1.11	322	0.45	C	210	T	112	Zm00001d034360	GO:0003676,GO:0008270	GAAGGTGACCAAGTTCATGCTAAGTTCGACAGAGATAGGAGC	GAAGGTCGGAGTCAACGGATTAAGTTCGACAGAGATAGGAGT	CCTCCACGTGTTGCTTAGGT
Chr1-290913091	1	290913091	292572776	1.11	301	0.47	T	188	C	113	Zm00001d034364	GO:0005524	GAAGGTGACCAAGTTCATGCTCAGGTTTTGCCGTCACTTGAC	GAAGGTCGGAGTCAACGGATTCAGGTTTTGCCGTCACTTGAT	AAACTGCCCATTTATCACCG
Chr1-290914585	1	290914585	292574270	1.11	363	0.47	G	229	A	134	-		GAAGGTGACCAAGTTCATGCTCTAAGTAATTATCAGGATTCA	GAAGGTCGGAGTCAACGGATTCTAAGTAATTATCAGGATTCG	GGACTGGCTGGCACCTATTA
Chr1-290914614	1	290914614	292574299	1.11	362	0.47	G	228	A	134	-		GAAGGTGACCAAGTTCATGCTCTTCTTGAGCGTCAATATAGA	GAAGGTCGGAGTCAACGGATTCTTCTTGAGCGTCAATATAGG	TTTTTGTTCCCAGCGACAAT
Chr1-291055437	1	291055437	292715173	1.11	185	0.4	C	133	T	52	-		GAAGGTGACCAAGTTCATGCTTGCTATAACTACCCTCGTTGT	GAAGGTCGGAGTCAACGGATTTGCTATAACTACCCTCGTTGC	TGTGTTGTCGCTCTTCTTCG
Chr1-291104184	1	291104184	292763924	1.11	336	0.49	A	196	G	140	Zm00001d034371	-	GAAGGTGACCAAGTTCATGCTACGCAGTCAGACGGAACAATA	GAAGGTCGGAGTCAACGGATTACGCAGTCAGACGGAACAATG	CCAGTTGAGGAAGCTCCAAG
Chr1-291104256	1	291104256	292763996	1.11	293	0.5	T	152	A	141	Zm00001d034371	-	GAAGGTGACCAAGTTCATGCTATGACTCCTGGAGTTGGAGCA	GAAGGTCGGAGTCAACGGATTATGACTCCTGGAGTTGGAGCT	CCAGGTCCAGAAGAGTGAGC
Chr1-291104376	1	291104376	292764116	1.11	321	0.5	G	164	T	157	Zm00001d034371	-	GAAGGTGACCAAGTTCATGCTGGAACTTTATCAACTTTTGGT	GAAGGTCGGAGTCAACGGATTGGAACTTTATCAACTTTTGGG	CCAGTCCCTGATGTGGAAGT
Chr1-291105129	1	291105129	292764869	1.11	342	0.45	C	224	T	118	Zm00001d034371	-	GAAGGTGACCAAGTTCATGCTGGGAACTTTTCGTTGGGCAGC	GAAGGTCGGAGTCAACGGATTGGGAACTTTTCGTTGGGCAGT	GTGCGATCCAATCACAAATG
Chr1-291113277	1	291113277	292773022	1.11	229	0.44	T	155	G	74	Zm00001d034373	-	GAAGGTGACCAAGTTCATGCTGGACAATGTGGTGGGCTATTG	GAAGGTCGGAGTCAACGGATTGGACAATGTGGTGGGCTATTT	ATCTGGGCCTGCTCCTTTAT
Chr1-291359787	1	291359787	293019509	1.11	258	0.5	G	130	A	128	Zm00001d034380	-	GAAGGTGACCAAGTTCATGCTGGTGACCTTGCTTAATGTCAG	GAAGGTCGGAGTCAACGGATTGGTGACCTTGCTTAATGTCAA	CAATCAAGCCCGCACTATTT
Chr1-291472527	1	291472527	293132394	1.11	124	0.42	C	87	T	37	Zm00001d034383	GO:0003824,GO:0006508,GO:0008152,GO:0008233,GO:0003824,GO:0006508,GO:0008152,GO:0008233	GAAGGTGACCAAGTTCATGCTTTCACACGCTCACTCCGTCAC	GAAGGTCGGAGTCAACGGATTTTCACACGCTCACTCCGTCAT	CGAGACGAGGAGCAGCAG
Chr1-291554927	1	291554927	293214795	1.11	127	0.43	T	87	G	40	-		GAAGGTGACCAAGTTCATGCTGCATGCCGTAGTAATGGTGGT	GAAGGTCGGAGTCAACGGATTGCATGCCGTAGTAATGGTGGG	GTCGGAGTGGGAAATGGC
Chr1-291664461	1	291664461	293323705	1.11	303	0.49	G	175	A	128	Zm00001d034388	GO:0003824,GO:0004672,GO:0005506,GO:0005524,GO:0006468,GO:0009055,GO:0016491,GO:0046872,GO:0050660,GO:0051536,GO:0055114	GAAGGTGACCAAGTTCATGCTCACGACTGTCGAACAGCTTCG	GAAGGTCGGAGTCAACGGATTCACGACTGTCGAACAGCTTCA	ATCCAGGCCGATACATTGAG
Chr1-291664841	1	291664841	293324085	1.11	269	0.41	G	191	A	78	Zm00001d034388	GO:0003824,GO:0004672,GO:0005506,GO:0005524,GO:0006468,GO:0009055,GO:0016491,GO:0046872,GO:0050660,GO:0051536,GO:0055114	GAAGGTGACCAAGTTCATGCTCTTATCGAACATCGTAACTAA	GAAGGTCGGAGTCAACGGATTCTTATCGAACATCGTAACTAG	TGTTGCCTCAGCACTTTCAG
Chr1-291667465	1	291667465	293326709	1.11	167	0.49	C	94	T	73	Zm00001d034388	GO:0003824,GO:0004672,GO:0005506,GO:0005524,GO:0006468,GO:0009055,GO:0016491,GO:0046872,GO:0050660,GO:0051536,GO:0055114	GAAGGTGACCAAGTTCATGCTATCCAAGCTCGACCCCCTTGT	GAAGGTCGGAGTCAACGGATTATCCAAGCTCGACCCCCTTGC	ACGAGCTTCACAGGCTGTTT
Chr1-291825434	1	291825434	293484772	1.11	357	0.4	C	260	A	97	Zm00001d034399	-	GAAGGTGACCAAGTTCATGCTTCCATTCCCCTCCCGAAGTCC	GAAGGTCGGAGTCAACGGATTTCCATTCCCCTCCCGAAGTCA	GGTTTTCGGCCGGTACTTAT
Chr1-291867995	1	291867995	293527337	1.11	174	0.46	C	111	G	63	Zm00001d034401	GO:0004222,GO:0006508,GO:0004222,GO:0006508	GAAGGTGACCAAGTTCATGCTTGACCGACTCCGCTCGGACGC	GAAGGTCGGAGTCAACGGATTTGACCGACTCCGCTCGGACGG	CTAGTTCGGGTCCAGTCTGC
Chr1-292041711	1	292041711	293666427	1.11	327	0.41	G	232	A	95	Zm00001d034405	GO:0004672,GO:0004674,GO:0005524,GO:0006468,GO:0004672,GO:0004674,GO:0005524,GO:0006468,GO:0004672,GO:0004674,GO:0005524,GO:0006468,GO:0004672,GO:0004674,GO:0005524,GO:0006468	GAAGGTGACCAAGTTCATGCTCATTAGTCTGCACCACAGGGA	GAAGGTCGGAGTCAACGGATTCATTAGTCTGCACCACAGGGG	AGCGGTCACATGATCTACCC
Chr1-292044861	1	292044861	293669577	1.11	177	0.49	C	100	T	77	Zm00001d034405	GO:0004672,GO:0004674,GO:0005524,GO:0006468,GO:0004672,GO:0004674,GO:0005524,GO:0006468,GO:0004672,GO:0004674,GO:0005524,GO:0006468,GO:0004672,GO:0004674,GO:0005524,GO:0006468	GAAGGTGACCAAGTTCATGCTCAAGAAGCTTATCGGTGGAGT	GAAGGTCGGAGTCAACGGATTCAAGAAGCTTATCGGTGGAGC	TACCCACGTTTGGCTATTCC
Chr1-292050318	1	292050318	293675039	1.11	320	0.5	A	165	G	155	Zm00001d034406	-	GAAGGTGACCAAGTTCATGCTCAGCTCTGTAGGTTTTTTGTA	GAAGGTCGGAGTCAACGGATTCAGCTCTGTAGGTTTTTTGTG	GCCATCAGTGACACGAGCTA
Chr1-292052534	1	292052534	293677255	1.11	366	0.47	G	226	A	140	Zm00001d034406	-	GAAGGTGACCAAGTTCATGCTCCATTCAAGCGATTACTTAAG	GAAGGTCGGAGTCAACGGATTCCATTCAAGCGATTACTTAAA	TGAAAGACTTCCGGAGATGC
Chr1-292054730	1	292054730	293679451	1.11	186	0.44	G	126	C	60	Zm00001d034407	GO:0006810,GO:0016021,GO:0016192,GO:0006810,GO:0016021,GO:0016192	GAAGGTGACCAAGTTCATGCTAGAGCCGCACGCACCTACGAC	GAAGGTCGGAGTCAACGGATTAGAGCCGCACGCACCTACGAG	ATCGAGCAGACATACGGCA
Chr1-292248075	1	292248075	293872428	1.11	365	0.45	A	240	G	125	Zm00001d034413	GO:0030145,GO:0045735,GO:0048046	GAAGGTGACCAAGTTCATGCTACGATAGCTATCTTGTTGGCG	GAAGGTCGGAGTCAACGGATTACGATAGCTATCTTGTTGGCA	GCAGGCACTACGAGATCACC
Chr1-292908480	1	292908480	294527849	1.11	364	0.44	G	245	C	119	Zm00001d034433	GO:0003700,GO:0005634,GO:0006355,GO:0043565,GO:0003700,GO:0005634,GO:0006355,GO:0043565	GAAGGTGACCAAGTTCATGCTTCTGTTGAGGCGAAGGGATTG	GAAGGTCGGAGTCAACGGATTTCTGTTGAGGCGAAGGGATTC	CATCCTGACCAACAGCATTG
Chr1-293192021	1	293192021	294811392	1.11	138	0.44	C	93	T	45	Zm00001d034444	GO:0042309,GO:0050825,GO:0050826,GO:0042309,GO:0050825,GO:0050826,GO:0042309,GO:0050825,GO:0050826	GAAGGTGACCAAGTTCATGCTGACCGCATGGTGCTCAGTTTC	GAAGGTCGGAGTCAACGGATTGACCGCATGGTGCTCAGTTTT	GCTTTCCTCGTGGTTACTGC
Chr1-293193225	1	293193225	294812596	1.11	363	0.48	C	217	G	146	Zm00001d034444	GO:0042309,GO:0050825,GO:0050826,GO:0042309,GO:0050825,GO:0050826,GO:0042309,GO:0050825,GO:0050826	GAAGGTGACCAAGTTCATGCTGCTAGCTAGTACCCGCTCTTC	GAAGGTCGGAGTCAACGGATTGCTAGCTAGTACCCGCTCTTG	AACCATAAGGAAGAAGGCGG
Chr1-293850961	1	293850961	295444599	1.11	351	0.42	C	245	G	106	Zm00001d034468	-	GAAGGTGACCAAGTTCATGCTGTATCGTTTGACTCGTAGGAC	GAAGGTCGGAGTCAACGGATTGTATCGTTTGACTCGTAGGAG	AGCCCATGGGAGCTTCTAAT
Chr1-294254096	1	294254096	295847758	1.11	299	0.5	G	155	A	144	Zm00001d034486	-	GAAGGTGACCAAGTTCATGCTGGGTGAAAACACTAATGCTGG	GAAGGTCGGAGTCAACGGATTGGGTGAAAACACTAATGCTGA	AGCGCCGACATAACTCAAAC
Chr1-294460474	1	294460474	296054136	1.11	367	0.4	G	265	A	102	Zm00001d034490	-	GAAGGTGACCAAGTTCATGCTGTGTACTGGTGGCACGACAAG	GAAGGTCGGAGTCAACGGATTGTGTACTGGTGGCACGACAAA	TTTCGGTGGTGGGTTATCAT
Chr1-294667690	1	294667690	296260759	1.11	148	0.41	T	105	C	43	Zm00001d034496	-	GAAGGTGACCAAGTTCATGCTCCTAATGCAGTAATCTGGGGT	GAAGGTCGGAGTCAACGGATTCCTAATGCAGTAATCTGGGGC	CAGGGGTCACCTGGATCTAA
Chr1-294670812	1	294670812	296263881	1.11	348	0.5	C	188	T	160	Zm00001d034497	-	GAAGGTGACCAAGTTCATGCTAAGTACGCCTACCCCTACCCC	GAAGGTCGGAGTCAACGGATTAAGTACGCCTACCCCTACCCT	GTAACCTGTCAGCACCGGAT
Chr1-294676399	1	294676399	296269468	1.11	360	0.5	C	180	T	180	Zm00001d034498	-	GAAGGTGACCAAGTTCATGCTTCGTGCTTCAGCGACGAGTCC	GAAGGTCGGAGTCAACGGATTTCGTGCTTCAGCGACGAGTCT	GTAAAGATCAACCGCCCAGA
Chr1-294734583	1	294734583	296327652	1.11	321	0.49	C	187	T	134	Zm00001d034502	-	GAAGGTGACCAAGTTCATGCTGCGACTTGATCCAACTGAAAC	GAAGGTCGGAGTCAACGGATTGCGACTTGATCCAACTGAAAT	CAAAGGACTATGTTGAGGCCA
Chr1-294744736	1	294744736	296337805	1.11	281	0.45	T	184	G	97	Zm00001d034503	GO:0005634,GO:0030528,GO:0045449	GAAGGTGACCAAGTTCATGCTCTGATGCGAACAGATCAGGGT	GAAGGTCGGAGTCAACGGATTCTGATGCGAACAGATCAGGGG	TTAGGGATACGGAGTCGCAC
Chr1-294979577	1	294979577	296572651	1.11	187	0.5	A	100	G	87	Zm00001d034508	GO:0005529,GO:0006486,GO:0008378,GO:0016020,GO:0042309,GO:0050825,GO:0050826	GAAGGTGACCAAGTTCATGCTGTGCGGTAAGGGAATGACGTG	GAAGGTCGGAGTCAACGGATTGTGCGGTAAGGGAATGACGTA	GTTTGATTGGTAGGCCGAAA
Chr1-294979689	1	294979689	296572763	1.11	234	0.41	A	166	G	68	Zm00001d034508	GO:0005529,GO:0006486,GO:0008378,GO:0016020,GO:0042309,GO:0050825,GO:0050826	GAAGGTGACCAAGTTCATGCTGATTGACTTTCGGCCTACCAA	GAAGGTCGGAGTCAACGGATTGATTGACTTTCGGCCTACCAG	TGATGGGGAACTGAAGTGTG
Chr1-294982381	1	294982381	296575455	1.11	367	0.5	T	188	C	179	Zm00001d034509	GO:0003735,GO:0005622,GO:0005840,GO:0006412	GAAGGTGACCAAGTTCATGCTGTGGTGCGACTCAGAAACCCT	GAAGGTCGGAGTCAACGGATTGTGGTGCGACTCAGAAACCCC	TCCAGCATGACACCCTTGTA
Chr1-294982455	1	294982455	296575529	1.11	341	0.5	T	186	G	155	Zm00001d034509	GO:0003735,GO:0005622,GO:0005840,GO:0006412	GAAGGTGACCAAGTTCATGCTGGCCCGAGTCATTACAAGGGT	GAAGGTCGGAGTCAACGGATTGGCCCGAGTCATTACAAGGGG	TTCTGTTTGCTTGGAATGGC
Chr1-295014475	1	295014475	296607551	1.11	172	0.43	G	118	A	54	Zm00001d034510	GO:0005524	GAAGGTGACCAAGTTCATGCTCGAGGGTCGTATCCGTGGTTA	GAAGGTCGGAGTCAACGGATTCGAGGGTCGTATCCGTGGTTG	AAGAGACCCAATTGCCCAG
Chr1-295104115	1	295104115	296697191	1.11	140	0.49	G	81	A	59	Zm00001d034511	GO:0005529,GO:0006486,GO:0008378,GO:0016020	GAAGGTGACCAAGTTCATGCTACTGTCTTTGTGCGGCCAATA	GAAGGTCGGAGTCAACGGATTACTGTCTTTGTGCGGCCAATG	GAGAAGTGGATTCGGGATGA
Chr1-295267988	1	295267988	296818691	1.11	147	0.49	A	81	C	66	Zm00001d034512	-	GAAGGTGACCAAGTTCATGCTCCGCTCGCGTCGCTATGCCGC	GAAGGTCGGAGTCAACGGATTCCGCTCGCGTCGCTATGCCGA	GGATCCTGTAGACCCGGC
Chr1-295274704	1	295274704	296825420	1.11	267	0.47	G	164	T	103	Zm00001d034513	GO:0006869,GO:0008289	GAAGGTGACCAAGTTCATGCTAGTTTGTGAGACGTCGGCTTG	GAAGGTCGGAGTCAACGGATTAGTTTGTGAGACGTCGGCTTT	CCACCACATTAAAATCCCCA
Chr1-295602157	1	295602157	297141123	1.11	338	0.49	A	197	C	141	Zm00001d034519	GO:0003824,GO:0008152,GO:0042309,GO:0050825,GO:0050826	GAAGGTGACCAAGTTCATGCTCTGACGTACTTAGAATTGACA	GAAGGTCGGAGTCAACGGATTCTGACGTACTTAGAATTGACC	TGCATTCAACAGTGTGATCCT
Chr1-295612933	1	295612933	297151899	1.11	340	0.5	C	174	A	166	Zm00001d034522	GO:0005097,GO:0005622,GO:0032313,GO:0005097,GO:0005622,GO:0032313	GAAGGTGACCAAGTTCATGCTGCGGTCGTTAAGTTCGACACA	GAAGGTCGGAGTCAACGGATTGCGGTCGTTAAGTTCGACACC	TCGAGGAGCTTCAGAAGGAG
Chr1-295630207	1	295630207	297169175	1.11	361	0.42	G	251	A	110	Zm00001d034524	-	GAAGGTGACCAAGTTCATGCTGACATTGGCCGGCCATCAAAG	GAAGGTCGGAGTCAACGGATTGACATTGGCCGGCCATCAAAA	GCCTTAGCGGCTCATTAACTT
Chr1-295716098	1	295716098	297255072	1.11	364	0.49	A	203	G	161	Zm00001d034529	-	GAAGGTGACCAAGTTCATGCTGAACTGCTCGCCCTTCTATGA	GAAGGTCGGAGTCAACGGATTGAACTGCTCGCCCTTCTATGG	TCCGTTGGTATCCTTTTTGC
Chr1-295789390	1	295789390	297328287	1.11	201	0.49	A	113	G	88	Zm00001d023022	-	GAAGGTGACCAAGTTCATGCTAACTAACTTGTGCCTCGAGAG	GAAGGTCGGAGTCAACGGATTAACTAACTTGTGCCTCGAGAA	GGGTGTGCGTAAACCCTAAA
Chr1-295998483	1	295998483	297537385	1.11	368	0.44	G	246	A	122	Zm00001d034547	GO:0042309,GO:0050825,GO:0050826	GAAGGTGACCAAGTTCATGCTAGAAGGTGCCGTTCGATTCCG	GAAGGTCGGAGTCAACGGATTAGAAGGTGCCGTTCGATTCCA	CTTGACAGGCACAACCTTGA
Chr1-296440929	1	296440929	297957296	1.11	334	0.49	C	188	T	146	Zm00001d034562	GO:0004672,GO:0004674,GO:0005509,GO:0005524,GO:0006468	GAAGGTGACCAAGTTCATGCTCACCCGACGGAGAAGTGATCC	GAAGGTCGGAGTCAACGGATTCACCCGACGGAGAAGTGATCT	CACGCTGCTGCATCTACAGT
Chr1-296458953	1	296458953	297975321	1.11	312	0.5	A	156	C	156	Zm00001d034564	GO:0003700,GO:0006355,GO:0043565,GO:0003700,GO:0006355,GO:0043565	GAAGGTGACCAAGTTCATGCTTACGTCGCACACACGCCAACC	GAAGGTCGGAGTCAACGGATTTACGTCGCACACACGCCAACA	CCGGAGCAGGAGTTCTACAG
Chr1-296600491	1	296600491	298116918	1.11	201	0.49	G	112	T	89	Zm00001d034571	GO:0003700,GO:0006355,GO:0043565	GAAGGTGACCAAGTTCATGCTTACCTGCTCACAAGCAATCTG	GAAGGTCGGAGTCAACGGATTTACCTGCTCACAAGCAATCTT	CACAAGCCCACAACTGGTAG
Chr1-296751035	1	296751035	298267464	1.11	366	0.5	A	189	G	177	Zm00001d034575	GO:0003824,GO:0003824,GO:0003824	GAAGGTGACCAAGTTCATGCTCATACATACGCCGCCAGTTCG	GAAGGTCGGAGTCAACGGATTCATACATACGCCGCCAGTTCA	ATGGTGGGAAGCTTGATGAC
Chr1-296754951	1	296754951	298271380	1.11	351	0.41	C	251	A	100	Zm00001d034575	GO:0003824,GO:0003824,GO:0003824	GAAGGTGACCAAGTTCATGCTGTGGCATTTGTCCAGAACGCA	GAAGGTCGGAGTCAACGGATTGTGGCATTTGTCCAGAACGCC	TGTCTTTCAGGTACAGGGGG
Chr1-296755014	1	296755014	298271443	1.11	354	0.41	T	254	C	100	Zm00001d034575	GO:0003824,GO:0003824,GO:0003824	GAAGGTGACCAAGTTCATGCTTTCTTACAATGCTCCAGCCCC	GAAGGTCGGAGTCAACGGATTTTCTTACAATGCTCCAGCCCT	CGGCTATGTTCTTAGGCGAG
Chr1-296865512	1	296865512	298358740	1.11	127	0.42	C	89	A	38	Zm00001d034577	GO:0004197,GO:0006508	GAAGGTGACCAAGTTCATGCTCATTACACTCCACTTTAAACA	GAAGGTCGGAGTCAACGGATTCATTACACTCCACTTTAAACC	GAGACCTGGCCCTGTTGTAG
Chr1-297047697	1	297047697	298537042	1.11	364	0.44	C	246	G	118	Zm00001d034581	-	GAAGGTGACCAAGTTCATGCTCCACCTTTGTACAAAGACCGC	GAAGGTCGGAGTCAACGGATTCCACCTTTGTACAAAGACCGG	CAACAAAGCATCAAGAGCCA
Chr1-297050238	1	297050238	298539587	1.11	346	0.47	A	212	T	134	Zm00001d034582	GO:0005643,GO:0016973,GO:0005643,GO:0016973	GAAGGTGACCAAGTTCATGCTCACACGATCTGGTGTTTTGAA	GAAGGTCGGAGTCAACGGATTCACACGATCTGGTGTTTTGAT	AGGCTGAGGCTGTCAACAAT
Chr1-297593320	1	297593320	299082770	1.11	122	0.41	A	87	G	35	Zm00001d034600	GO:0003824,GO:0016020	GAAGGTGACCAAGTTCATGCTGGTCGGGGCGATCCGGTTCCA	GAAGGTCGGAGTCAACGGATTGGTCGGGGCGATCCGGTTCCG	GAGAGGTGCCGCAAGTAGTC
Chr1-297595634	1	297595634	299085086	1.11	366	0.44	A	245	G	121	Zm00001d034600	GO:0003824,GO:0016020	GAAGGTGACCAAGTTCATGCTGAATATAAGCCCGATTGGGGA	GAAGGTCGGAGTCAACGGATTGAATATAAGCCCGATTGGGGG	AGTCAGGACAGCAACAAGCA
Chr1-297602070	1	297602070	299091532	1.11	197	0.5	G	99	A	98	Zm00001d034601	GO:0003677,GO:0045449	GAAGGTGACCAAGTTCATGCTTTTCTTTTACACAGCGGGACG	GAAGGTCGGAGTCAACGGATTTTTCTTTTACACAGCGGGACA	GGATTTGGATGGAGCTGAAG
Chr1-297615292	1	297615292	299104874	1.11	175	0.49	G	101	A	74	Zm00001d034604	-	GAAGGTGACCAAGTTCATGCTGCCGAACACCACAAACTGGGG	GAAGGTCGGAGTCAACGGATTGCCGAACACCACAAACTGGGA	AAGGGTCTCTCACCTTGGCT
Chr1-297762679	1	297762679	299252236	1.11	267	0.47	C	167	T	100	Zm00001d034609	GO:0003735,GO:0005622,GO:0005840,GO:0006412,GO:0003735,GO:0005622,GO:0005840,GO:0006412	GAAGGTGACCAAGTTCATGCTTTGCAAGGGACGATTGACTGC	GAAGGTCGGAGTCAACGGATTTTGCAAGGGACGATTGACTGT	AAAAACAGCAACGGGAGAGT
Chr1-297799848	1	297799848	299289405	1.11	262	0.46	T	168	C	94	Zm00001d034610	GO:0005525,GO:0005622	GAAGGTGACCAAGTTCATGCTACAGTTCAATCCTACCGGAAT	GAAGGTCGGAGTCAACGGATTACAGTTCAATCCTACCGGAAC	CCACAAGCTTTGTCTGCATC
Chr1-297870536	1	297870536	299360137	1.11	137	0.46	T	88	C	49	Zm00001d034616	-	GAAGGTGACCAAGTTCATGCTGACTCGTCATTGGGATTGGAT	GAAGGTCGGAGTCAACGGATTGACTCGTCATTGGGATTGGAC	CTGACACTGTGGGAGCAGAA
Chr1-297872458	1	297872458	299362059	1.11	270	0.44	G	180	A	90	Zm00001d034616	-	GAAGGTGACCAAGTTCATGCTGAAACAACCAGTGAATGCTGG	GAAGGTCGGAGTCAACGGATTGAAACAACCAGTGAATGCTGA	ATCAGGTGGAGTTGCAGGTT
Chr1-297873239	1	297873239	299362840	1.11	233	0.45	T	153	C	80	Zm00001d034616	-	GAAGGTGACCAAGTTCATGCTCAAGAGCTGGAAATCCGTGCT	GAAGGTCGGAGTCAACGGATTCAAGAGCTGGAAATCCGTGCC	TGTGTGGGACATCTTGGTTG
Chr1-297874946	1	297874946	299364547	1.11	341	0.48	A	201	T	140	Zm00001d034616	-	GAAGGTGACCAAGTTCATGCTGATGGTGTTAAGCATCAGTCA	GAAGGTCGGAGTCAACGGATTGATGGTGTTAAGCATCAGTCT	GTTGATCGTCCTCGGAACTC
Chr1-298528075	1	298528075	300017714	1.11	286	0.44	C	194	T	92	Zm00001d034630	-	GAAGGTGACCAAGTTCATGCTGGGCTCTGGTGCGCGCCCGGC	GAAGGTCGGAGTCAACGGATTGGGCTCTGGTGCGCGCCCGGT	GATCGAACCTCTCCCATTCA
Chr1-298549132	1	298549132	300038775	1.11	153	0.43	T	105	C	48	Zm00001d034633	-	GAAGGTGACCAAGTTCATGCTTCGACTAGAACAAACTTTACT	GAAGGTCGGAGTCAACGGATTTCGACTAGAACAAACTTTACC	CTTCTGTGGCATCCTCCTG
Chr1-298680404	1	298680404	300170072	1.11	366	0.47	C	231	A	135	Zm00001d034638	GO:0003924,GO:0005515,GO:0005524,GO:0005525,GO:0005622,GO:0006355,GO:0006886,GO:0006913,GO:0007165,GO:0007264,GO:0008134,GO:0015031,GO:0003924,GO:0005515,GO:0005524,GO:0005525,GO:0005622,GO:0006355,GO:0006886,GO:0006913,GO:0007165,GO:0007264,GO:0008134,GO:0015031,GO:0005525,GO:0005622,GO:0007264,GO:0015031	GAAGGTGACCAAGTTCATGCTCTGTTAAGTCAGAGCAGTTAC	GAAGGTCGGAGTCAACGGATTCTGTTAAGTCAGAGCAGTTAA	CAGCCTCCTCGAGATCAAAC
Chr1-298693138	1	298693138	300182807	1.11	366	0.49	T	211	C	155	Zm00001d034640	GO:0003824,GO:0003824	GAAGGTGACCAAGTTCATGCTCTGTTTGCCCAACGCGTAGCC	GAAGGTCGGAGTCAACGGATTCTGTTTGCCCAACGCGTAGCT	CGAGGAAACAAACAGGCTCT
Chr1-298704416	1	298704416	300194085	1.11	208	0.44	G	140	C	68	Zm00001d034643	-	GAAGGTGACCAAGTTCATGCTAACGCTACTGCTGCTTGCATG	GAAGGTCGGAGTCAACGGATTAACGCTACTGCTGCTTGCATC	GGAAATCGAGCAGTCAGAGG
Chr1-298761883	1	298761883	300251611	1.11	359	0.49	G	203	A	156	Zm00001d034649	GO:0003676,GO:0008270,GO:0003676,GO:0008270	GAAGGTGACCAAGTTCATGCTCCACCGCATGTGTCGCAGATG	GAAGGTCGGAGTCAACGGATTCCACCGCATGTGTCGCAGATA	CCAAAGACGACTCTGGCTTC
Chr1-299205962	1	299205962	300695829	1.11	254	0.47	T	160	C	94	Zm00001d034664	-	GAAGGTGACCAAGTTCATGCTTCAGGGCAGGCTTCCGGCAGT	GAAGGTCGGAGTCAACGGATTTCAGGGCAGGCTTCCGGCAGC	GAGGAAATCCCCCTGATAGC
Chr1-299212099	1	299212099	300701966	1.11	365	0.49	A	212	C	153	Zm00001d034665	GO:0003824,GO:0044237,GO:0050662	GAAGGTGACCAAGTTCATGCTCGATCCGCGTCTCTTATGTCA	GAAGGTCGGAGTCAACGGATTCGATCCGCGTCTCTTATGTCC	GTGGCAAGAGGGCTAGTCAG
Chr1-299214882	1	299214882	300704749	1.11	361	0.5	G	197	C	164	Zm00001d034666	GO:0003676,GO:0008168,GO:0032259	GAAGGTGACCAAGTTCATGCTTTGAGTTGCCCTGAACTGGGC	GAAGGTCGGAGTCAACGGATTTTGAGTTGCCCTGAACTGGGG	GGGAGGCTATCAGCATCAAA
Chr1-299311187	1	299311187	300801055	1.11	243	0.48	A	143	C	100	Zm00001d034667	-	GAAGGTGACCAAGTTCATGCTTGCTCGTAAATTAACACTACA	GAAGGTCGGAGTCAACGGATTTGCTCGTAAATTAACACTACC	CGCAAGCTCTTCAGCATCTC
Chr1-299323015	1	299323015	300812883	1.11	364	0.47	T	223	C	141	Zm00001d034669	-	GAAGGTGACCAAGTTCATGCTGAGACAGATCTTAGGGACGTT	GAAGGTCGGAGTCAACGGATTGAGACAGATCTTAGGGACGTC	TCGTTCCCAAGGTTGAGTTC
Chr1-299439660	1	299439660	300929531	1.11	278	0.4	A	201	G	77	Zm00001d034670	GO:0046983	GAAGGTGACCAAGTTCATGCTTTATCACAAACAATTCTGAGG	GAAGGTCGGAGTCAACGGATTTTATCACAAACAATTCTGAGA	AACCAGCAGATCCTTCCCTT
Chr1-299504608	1	299504608	300994480	1.11	211	0.5	G	110	A	101	Zm00001d034673	GO:0004867,GO:0005576	GAAGGTGACCAAGTTCATGCTTTCAGACGACACGATTCGCCG	GAAGGTCGGAGTCAACGGATTTTCAGACGACACGATTCGCCA	TGGTTTCTGCTTGCTCTTGA
Chr1-299641846	1	299641846	301131724	1.11	337	0.46	T	216	G	121	Zm00001d034679	-	GAAGGTGACCAAGTTCATGCTGTACATAGCCTCGCACTGGTT	GAAGGTCGGAGTCAACGGATTGTACATAGCCTCGCACTGGTG	GGAAGAATTTGACAAGGGCA
Chr1-300208757	1	300208757	301666651	1.11	358	0.41	T	254	C	104	-		GAAGGTGACCAAGTTCATGCTTACACATGGCGATTATTACTT	GAAGGTCGGAGTCAACGGATTTACACATGGCGATTATTACTC	CACCTCCGAGAGTTGTTGGT
Chr1-300241216	1	300241216	301699110	1.11	347	0.49	T	197	G	150	Zm00001d034701	-	GAAGGTGACCAAGTTCATGCTGTACCTCGTAGAAAAGTACGT	GAAGGTCGGAGTCAACGGATTGTACCTCGTAGAAAAGTACGG	AGCCACTTTGGCAATTGAAC
Chr1-300426305	1	300426305	301884299	1.11	153	0.41	C	109	T	44	Zm00001d034710	GO:0003676,GO:0003723,GO:0008270	GAAGGTGACCAAGTTCATGCTTGAGCTGTTATTTGCAGGCAC	GAAGGTCGGAGTCAACGGATTTGAGCTGTTATTTGCAGGCAT	CATCATCTACGCTGGACCAC
Chr1-300737015	1	300737015	302194832	1.11	103	0.48	C	63	T	40	Zm00001d034721	-	GAAGGTGACCAAGTTCATGCTTCCAGGAACAACAGGCGTTCT	GAAGGTCGGAGTCAACGGATTTCCAGGAACAACAGGCGTTCC	CGAATGATGAGGAACGGTTT
Chr1-300737547	1	300737547	302195364	1.11	257	0.49	T	148	C	109	Zm00001d034721	-	GAAGGTGACCAAGTTCATGCTGGCCGGAGCATCAATCAGGAT	GAAGGTCGGAGTCAACGGATTGGCCGGAGCATCAATCAGGAC	GACGACCACGCAAAACTGTA
Chr1-300789461	1	300789461	302247366	1.11	220	0.45	G	144	C	76	Zm00001d034724	GO:0003735,GO:0005622,GO:0005840,GO:0006412,GO:0003735,GO:0005622,GO:0005840,GO:0006412	GAAGGTGACCAAGTTCATGCTCAGATTCCTACCTTCTTGCGG	GAAGGTCGGAGTCAACGGATTCAGATTCCTACCTTCTTGCGC	GAGAGACGAAGAGAGCGGAA
Chr1-300810998	1	300810998	302268903	1.11	368	0.45	G	243	A	125	Zm00001d034726	GO:0003824,GO:0008270,GO:0016787,GO:0003824,GO:0008270,GO:0016787	GAAGGTGACCAAGTTCATGCTGGAACTGGGTACTATCAGAAG	GAAGGTCGGAGTCAACGGATTGGAACTGGGTACTATCAGAAA	TCCCACCAAGTAATTCCACG
Chr1-300925689	1	300925689	302383601	1.11	283	0.47	T	177	G	106	Zm00001d034730	GO:0003677,GO:0005634	GAAGGTGACCAAGTTCATGCTCGACTCCGGAGTCCGATTCGT	GAAGGTCGGAGTCAACGGATTCGACTCCGGAGTCCGATTCGG	AGATCTAGTCGGCTCCCCTC
Chr1-301040392	1	301040392	302498304	1.11	355	0.47	A	222	C	133	Zm00001d034739	GO:0003824,GO:0008152,GO:0003824,GO:0008152,GO:0003824,GO:0008152	GAAGGTGACCAAGTTCATGCTCCTCGACCTTGAATCGCATTA	GAAGGTCGGAGTCAACGGATTCCTCGACCTTGAATCGCATTC	AAGTCGCTGCTGGAAAGAAA
Chr1-301042586	1	301042586	302500498	1.11	340	0.49	C	190	A	150	Zm00001d034740	GO:0003824	GAAGGTGACCAAGTTCATGCTGCACAACGCAACGTGGGTCCC	GAAGGTCGGAGTCAACGGATTGCACAACGCAACGTGGGTCCA	CTTGAGGAGGTGGTGGTCAT
Chr1-301368914	1	301368914	302826846	1.11	172	0.44	C	116	A	56	Zm00001d034752	GO:0004969,GO:0007186,GO:0016021,GO:0004969,GO:0007186,GO:0016021	GAAGGTGACCAAGTTCATGCTGCCGCTTTCAGATCCAAACCC	GAAGGTCGGAGTCAACGGATTGCCGCTTTCAGATCCAAACCA	GATTGAGGAATTGCGGTGAT
Chr1-301383849	1	301383849	302841781	1.11	138	0.48	T	81	C	57	Zm00001d034754	-	GAAGGTGACCAAGTTCATGCTACGGCAACTCTTCGGGTATTT	GAAGGTCGGAGTCAACGGATTACGGCAACTCTTCGGGTATTC	TCATTGACGCAGTCGAAGAG
Chr1-301501360	1	301501360	302958975	1.11	273	0.46	T	175	C	98	Zm00001d034759	GO:0000062,GO:0005515,GO:0000062,GO:0005515	GAAGGTGACCAAGTTCATGCTTGGACAGAATTAGCTGTTACT	GAAGGTCGGAGTCAACGGATTTGGACAGAATTAGCTGTTACC	GTTTCCGCAAGACAATCCAC
Chr1-301505133	1	301505133	302962748	1.11	321	0.49	G	179	A	142	Zm00001d034759	GO:0000062,GO:0005515,GO:0000062,GO:0005515	GAAGGTGACCAAGTTCATGCTGGCTTTGATGGAAAGAATACA	GAAGGTCGGAGTCAACGGATTGGCTTTGATGGAAAGAATACG	ACTGCGCGAAATTGAAGAAT
Chr1-301507333	1	301507333	302964948	1.11	352	0.48	G	214	A	138	Zm00001d034759	GO:0000062,GO:0005515,GO:0000062,GO:0005515	GAAGGTGACCAAGTTCATGCTATCCACACGTGGTTAGGCCTA	GAAGGTCGGAGTCAACGGATTATCCACACGTGGTTAGGCCTG	ACTGGAAACATGTGCTGCTG
Chr1-301676437	1	301676437	303134117	1.11	340	0.4	A	245	G	95	Zm00001d034768	GO:0003676,GO:0008270,GO:0003676,GO:0008270,GO:0003676,GO:0008270	GAAGGTGACCAAGTTCATGCTGAGGGGACAGATATGGTGGGA	GAAGGTCGGAGTCAACGGATTGAGGGGACAGATATGGTGGGG	CTACGGCCAGAGTATCGGTC
Chr1-302139807	1	302139807	303597443	1.11	130	0.48	A	79	G	51	Zm00001d034779	-	GAAGGTGACCAAGTTCATGCTTATCTAGAACTGCTGACAATA	GAAGGTCGGAGTCAACGGATTTATCTAGAACTGCTGACAATG	CACGAAATCGACACCCTTTT
Chr1-302249822	1	302249822	303704987	1.11	107	0.5	A	56	C	51	-		GAAGGTGACCAAGTTCATGCTCTCACTCAATTGGCATTAGCA	GAAGGTCGGAGTCAACGGATTCTCACTCAATTGGCATTAGCC	TCCCACTGTGCTGTCATGTT
Chr1-302370579	1	302370579	303825751	1.11	368	0.5	C	192	A	176	Zm00001d034793	GO:0005198,GO:0007155,GO:0015629	GAAGGTGACCAAGTTCATGCTATTAGCGGTCACCAAGCCACC	GAAGGTCGGAGTCAACGGATTATTAGCGGTCACCAAGCCACA	ATGCGCCTCACTTGAGAGTT
Chr1-302376306	1	302376306	303831481	1.11	367	0.43	A	250	G	117	Zm00001d034795	-	GAAGGTGACCAAGTTCATGCTCTGTAGATTTTAGGTAGCTGG	GAAGGTCGGAGTCAACGGATTCTGTAGATTTTAGGTAGCTGA	GCATTTCCACTTCTGCGAGT
Chr1-302377675	1	302377675	303832850	1.11	360	0.44	C	241	T	119	Zm00001d034795	-	GAAGGTGACCAAGTTCATGCTTCCCCTGAGGCTGTCCATCCC	GAAGGTCGGAGTCAACGGATTTCCCCTGAGGCTGTCCATCCT	CTCCACTTGTACACGCCTCC
Chr1-302377734	1	302377734	303832909	1.11	357	0.42	G	250	T	107	Zm00001d034795	-	GAAGGTGACCAAGTTCATGCTGCTAGGGTTATTGAGTAGTTT	GAAGGTCGGAGTCAACGGATTGCTAGGGTTATTGAGTAGTTG	GAAAGAATCGAGGCCCTTCT
Chr1-302383296	1	302383296	303838472	1.11	345	0.47	T	214	C	131	Zm00001d034796	-	GAAGGTGACCAAGTTCATGCTATCGCTCGTTACGGTGATGGC	GAAGGTCGGAGTCAACGGATTATCGCTCGTTACGGTGATGGT	TGCTGGTGTTTTCAAGGACA
Chr1-302389146	1	302389146	303844322	1.11	217	0.47	A	134	G	83	Zm00001d034797	-	GAAGGTGACCAAGTTCATGCTTCCTTGCTATCCAGCAGAGCA	GAAGGTCGGAGTCAACGGATTTCCTTGCTATCCAGCAGAGCG	AAGCTTGCGAATTTTCCAGA
Chr1-302528077	1	302528077	303983277	1.11	368	0.48	G	216	A	152	Zm00001d034807	GO:0009269,GO:0009269,GO:0009269	GAAGGTGACCAAGTTCATGCTGTCTGGGACATGATCAGGGGG	GAAGGTCGGAGTCAACGGATTGTCTGGGACATGATCAGGGGA	TCTTTGCTTATGGGCAGCTT
Chr1-302671046	1	302671046	304126075	1.11	141	0.49	G	82	A	59	-		GAAGGTGACCAAGTTCATGCTCCTGCTAAGGGTTAGGCCTGG	GAAGGTCGGAGTCAACGGATTCCTGCTAAGGGTTAGGCCTGA	GGGAGTTGGAATATGAAACCC
Chr1-302792605	1	302792605	304247654	1.11	116	0.4	T	84	G	32	Zm00001d034813	GO:0003677,GO:0008270,GO:0031177,GO:0042309,GO:0050825,GO:0050826,GO:0003677,GO:0008270,GO:0042309,GO:0050825,GO:0050826	GAAGGTGACCAAGTTCATGCTCAGAGAGCTTCTTGTGGCTGT	GAAGGTCGGAGTCAACGGATTCAGAGAGCTTCTTGTGGCTGG	CTCGAACTGCGGCTTTTATC
Chr1-302792896	1	302792896	304247945	1.11	330	0.5	A	165	G	165	Zm00001d034813	GO:0003677,GO:0008270,GO:0031177,GO:0042309,GO:0050825,GO:0050826,GO:0003677,GO:0008270,GO:0042309,GO:0050825,GO:0050826	GAAGGTGACCAAGTTCATGCTTTCAGGATAATGAATGGATCA	GAAGGTCGGAGTCAACGGATTTTCAGGATAATGAATGGATCG	CAAGGAACGTCACCAATGTG
Chr1-302793485	1	302793485	304248534	1.11	289	0.41	T	206	C	83	Zm00001d034813	GO:0003677,GO:0008270,GO:0031177,GO:0042309,GO:0050825,GO:0050826,GO:0003677,GO:0008270,GO:0042309,GO:0050825,GO:0050826	GAAGGTGACCAAGTTCATGCTCTTCAAGCAGTTGCACTACCT	GAAGGTCGGAGTCAACGGATTCTTCAAGCAGTTGCACTACCC	ATACCATCCCAATCTCGACG
Chr1-302793936	1	302793936	304248985	1.11	332	0.5	G	169	A	163	Zm00001d034813	GO:0003677,GO:0008270,GO:0031177,GO:0042309,GO:0050825,GO:0050826,GO:0003677,GO:0008270,GO:0042309,GO:0050825,GO:0050826	GAAGGTGACCAAGTTCATGCTGACCCTTTACTAGTATCCTCG	GAAGGTCGGAGTCAACGGATTGACCCTTTACTAGTATCCTCA	GGACATGAGTGCCAAGGTTT
Chr1-302799197	1	302799197	304254246	1.11	359	0.48	A	217	G	142	Zm00001d034814	GO:0004649,GO:0005975	GAAGGTGACCAAGTTCATGCTATAGGGAACGCCATCAGAGAA	GAAGGTCGGAGTCAACGGATTATAGGGAACGCCATCAGAGAG	AAGCCAGGAGCAGAAAGTGA
Chr1-303003077	1	303003077	304458130	1.11	368	0.42	C	257	T	111	Zm00001d034824	GO:0003824,GO:0005975,GO:0016853,GO:0030246,GO:0003824,GO:0005975,GO:0016853,GO:0030246,GO:0003824,GO:0005975,GO:0016853,GO:0030246,GO:0003824,GO:0005975,GO:0016853,GO:0030246,GO:0003824,GO:0005975,GO:0016853,GO:0030246	GAAGGTGACCAAGTTCATGCTAGGTCCAGGGTCCGCAAGCTC	GAAGGTCGGAGTCAACGGATTAGGTCCAGGGTCCGCAAGCTT	GGTGTTCCTGGAGGGTATGA
Chr1-303003260	1	303003260	304458313	1.11	368	0.48	A	223	G	145	Zm00001d034824	GO:0003824,GO:0005975,GO:0016853,GO:0030246,GO:0003824,GO:0005975,GO:0016853,GO:0030246,GO:0003824,GO:0005975,GO:0016853,GO:0030246,GO:0003824,GO:0005975,GO:0016853,GO:0030246,GO:0003824,GO:0005975,GO:0016853,GO:0030246	GAAGGTGACCAAGTTCATGCTCCGGTGGGAATTGTGTTCTCG	GAAGGTCGGAGTCAACGGATTCCGGTGGGAATTGTGTTCTCA	ACTCACCCAATTCAGCATCC
Chr1-303285730	1	303285730	304740797	1.11	239	0.49	T	134	G	105	Zm00001d034832	GO:0003824,GO:0008152	GAAGGTGACCAAGTTCATGCTGTCGGAAAGAAACAGTGCATT	GAAGGTCGGAGTCAACGGATTGTCGGAAAGAAACAGTGCATG	TAACCGGCTTGCAGAGTCTT
Chr1-303296934	1	303296934	304752001	1.11	204	0.46	G	131	C	73	Zm00001d034833	-	GAAGGTGACCAAGTTCATGCTACTGCAGGAAGTCGTTGTATG	GAAGGTCGGAGTCAACGGATTACTGCAGGAAGTCGTTGTATC	CTACGGTAGGGAGCAAATCG
Chr1-303658038	1	303658038	305113170	1.12	107	0.43	C	74	A	33	Zm00001d034844	-	GAAGGTGACCAAGTTCATGCTATGCCGCACTGGGCCAAGCAC	GAAGGTCGGAGTCAACGGATTATGCCGCACTGGGCCAAGCAA	CGATCGACGTGTAGCTAGGA
Chr1-303928539	1	303928539	305383908	1.12	367	0.44	T	249	C	118	Zm00001d034858	GO:0004969,GO:0007186,GO:0016021,GO:0004969,GO:0007186,GO:0016021	GAAGGTGACCAAGTTCATGCTCATACGCTGGTGCTCACGAAT	GAAGGTCGGAGTCAACGGATTCATACGCTGGTGCTCACGAAC	CAGCCTGTAATCTGGCTGCT
Chr1-303931093	1	303931093	305386462	1.12	357	0.5	G	181	C	176	Zm00001d034858	GO:0004969,GO:0007186,GO:0016021,GO:0004969,GO:0007186,GO:0016021	GAAGGTGACCAAGTTCATGCTTCGCATGTGGATGCTAACAAG	GAAGGTCGGAGTCAACGGATTTCGCATGTGGATGCTAACAAC	GGCAACATGCACGACTGTAT
Chr1-304248880	1	304248880	305704219	1.12	350	0.47	C	215	G	135	Zm00001d034866	GO:0004592,GO:0015940	GAAGGTGACCAAGTTCATGCTTTCTACGTAGCAGTAGCAGAC	GAAGGTCGGAGTCAACGGATTTTCTACGTAGCAGTAGCAGAG	TGCTGCCTTAGCTTGACTGA
Chr1-304504603	1	304504603	305960026	1.12	164	0.49	C	96	G	68	Zm00001d034874	GO:0042309,GO:0050825,GO:0050826	GAAGGTGACCAAGTTCATGCTCAAGCGGATCAGACGAGCTCC	GAAGGTCGGAGTCAACGGATTCAAGCGGATCAGACGAGCTCG	GGGGAAGAGATGAACGGC
Chr1-304582842	1	304582842	306038269	1.12	332	0.45	G	221	C	111	-		GAAGGTGACCAAGTTCATGCTCTCCATTGATAAACACATTGG	GAAGGTCGGAGTCAACGGATTCTCCATTGATAAACACATTGC	TTTAGTCCATCGCTTGATGC
Chr1-304587342	1	304587342	306042769	1.12	364	0.47	C	229	T	135	Zm00001d034880	-	GAAGGTGACCAAGTTCATGCTTCTATTATGTGGAGGCATTTC	GAAGGTCGGAGTCAACGGATTTCTATTATGTGGAGGCATTTT	TATCTGAGCGTGCAAACAGG
Chr1-304636874	1	304636874	306092301	1.12	193	0.49	A	113	C	80	Zm00001d034882	-	GAAGGTGACCAAGTTCATGCTGCCCCCCCATTTCCTGAGCCA	GAAGGTCGGAGTCAACGGATTGCCCCCCCATTTCCTGAGCCC	TGATGACCTACGGAGCAGTG
Chr1-304637001	1	304637001	306092428	1.12	299	0.42	C	209	T	90	Zm00001d034882	-	GAAGGTGACCAAGTTCATGCTGTTCATCGCTGCCCTCGCCTC	GAAGGTCGGAGTCAACGGATTGTTCATCGCTGCCCTCGCCTT	CAATGGGGCAGTCAAGCTAT
Chr1-304654753	1	304654753	306110180	1.12	361	0.49	C	205	G	156	Zm00001d034883	-	GAAGGTGACCAAGTTCATGCTCTCCTCTCCGGCGTCAAGTGC	GAAGGTCGGAGTCAACGGATTCTCCTCTCCGGCGTCAAGTGG	GACCACGACAGTGGTGTCAG
Chr1-304665476	1	304665476	306120905	1.12	175	0.44	G	118	A	57	Zm00001d034885	GO:0003700,GO:0006355,GO:0008060,GO:0008270,GO:0032312,GO:0043565,GO:0003700,GO:0006355,GO:0008060,GO:0008270,GO:0032312,GO:0043565	GAAGGTGACCAAGTTCATGCTAGCCGTCGACCAAATATGCTG	GAAGGTCGGAGTCAACGGATTAGCCGTCGACCAAATATGCTA	AGCATGCAGCAGATTCCTTT
Chr1-304665784	1	304665784	306121213	1.12	362	0.49	T	204	G	158	Zm00001d034885	GO:0003700,GO:0006355,GO:0008060,GO:0008270,GO:0032312,GO:0043565,GO:0003700,GO:0006355,GO:0008060,GO:0008270,GO:0032312,GO:0043565	GAAGGTGACCAAGTTCATGCTTAATTGTATGCTTCAACGTCT	GAAGGTCGGAGTCAACGGATTTAATTGTATGCTTCAACGTCG	TGCATCACCGACAGTTCTTG
Chr1-304719897	1	304719897	306175326	1.12	361	0.48	A	219	C	142	Zm00001d034886	-	GAAGGTGACCAAGTTCATGCTTGACTTGTTAAATCTGTATGC	GAAGGTCGGAGTCAACGGATTTGACTTGTTAAATCTGTATGA	TTTGTTGCTAAACAACCCCC
Chr1-304719957	1	304719957	306175386	1.12	170	0.43	G	117	A	53	-		GAAGGTGACCAAGTTCATGCTTATTGGTGCGGAAACACGGGG	GAAGGTCGGAGTCAACGGATTTATTGGTGCGGAAACACGGGA	CTTGATTCCCTTGCTGGAAA
Chr1-304953263	1	304953263	306408695	1.12	235	0.44	A	159	G	76	Zm00001d034892	-	GAAGGTGACCAAGTTCATGCTTGGTCGCTGGACCTGCGGTCG	GAAGGTCGGAGTCAACGGATTTGGTCGCTGGACCTGCGGTCA	ACTCTGGCAAGTCCTTCTGC
Chr1-305481201	1	305481201	306917510	1.12	363	0.46	G	235	T	128	Zm00001d034915	GO:0016020	GAAGGTGACCAAGTTCATGCTGGGGATGTTTGCAGGATTCTT	GAAGGTCGGAGTCAACGGATTGGGGATGTTTGCAGGATTCTG	TTCCCTGCAGTTTGTTTTCC
Chr1-305583327	1	305583327	307019637	1.12	315	0.48	C	187	G	128	Zm00001d034917	-	GAAGGTGACCAAGTTCATGCTTAGGGCGGAAGCAGCTGCTTC	GAAGGTCGGAGTCAACGGATTTAGGGCGGAAGCAGCTGCTTG	ACGGCCTCATACCAACAGAC
Chr1-305587248	1	305587248	307023558	1.12	364	0.49	T	212	C	152	Zm00001d034918	-	GAAGGTGACCAAGTTCATGCTTAAAGCTTTACCATGGAACAT	GAAGGTCGGAGTCAACGGATTTAAAGCTTTACCATGGAACAC	ACGAGCCACCATTCTATCGT
Chr1-305589403	1	305589403	307025713	1.12	134	0.46	G	85	C	49	Zm00001d034918	-	GAAGGTGACCAAGTTCATGCTGTGGTCACAAAGTACATCAGG	GAAGGTCGGAGTCAACGGATTGTGGTCACAAAGTACATCAGC	TCCCACGAAGAAGCTAATCG
Chr1-305598660	1	305598660	307034970	1.12	367	0.49	T	215	C	152	Zm00001d034919	GO:0005515,GO:0005524,GO:0005737,GO:0006457,GO:0042026,GO:0044267	GAAGGTGACCAAGTTCATGCTGGCTTCTCCACAACGATTGCT	GAAGGTCGGAGTCAACGGATTGGCTTCTCCACAACGATTGCC	TGTGGATAAAATCCGGGAAA
Chr1-305909756	1	305909756	307320702	1.12	310	0.43	C	213	T	97	Zm00001d034929	-	GAAGGTGACCAAGTTCATGCTGGGAGTGTGCCACTTAAAGGT	GAAGGTCGGAGTCAACGGATTGGGAGTGTGCCACTTAAAGGC	CCACAACAGAGAGGTACGCA
Chr1-306072651	1	306072651	307483657	1.12	118	0.41	C	84	T	34	Zm00001d034932	-	GAAGGTGACCAAGTTCATGCTAGTATAAAAGTAGGTAGGCAC	GAAGGTCGGAGTCAACGGATTAGTATAAAAGTAGGTAGGCAT	GTGGCCTGTGAGGTTGAGAT
Chr1-306100992	1	306100992	307511998	1.12	357	0.49	G	202	A	155	Zm00001d034935	-	GAAGGTGACCAAGTTCATGCTAGAACACTGAGCCTGTTACTG	GAAGGTCGGAGTCAACGGATTAGAACACTGAGCCTGTTACTA	ATCGAGTATGGGCAAAGGTG
Chr1-306361381	1	306361381	307772520	1.12	236	0.46	T	152	G	84	Zm00001d034944	GO:0005385,GO:0006829,GO:0006835,GO:0016020,GO:0016021,GO:0017153,GO:0030001,GO:0046873,GO:0055085	GAAGGTGACCAAGTTCATGCTGAAAACAGAGTTGCGTTTGCT	GAAGGTCGGAGTCAACGGATTGAAAACAGAGTTGCGTTTGCG	TCTGCTGAAGTTGGTGATGC
Chr2-832632	2	832632	1123058	2	284	0.49	A	165	G	119	Zm00001d001784	GO:0000785,GO:0003677,GO:0005634,GO:0006355	GAAGGTGACCAAGTTCATGCTCTAGCTCATTCGTCGATATAA	GAAGGTCGGAGTCAACGGATTCTAGCTCATTCGTCGATATAG	AGACTGAGCGATGCCTATGAA
Chr2-833577	2	833577	1124003	2	362	0.49	T	209	C	153	-		GAAGGTGACCAAGTTCATGCTCTGATACAATTAACAGGCTCT	GAAGGTCGGAGTCAACGGATTCTGATACAATTAACAGGCTCC	GTTGCCAGCAAGGACTGACT
Chr2-1249452	2	1249452	1526109	2	366	0.48	C	223	T	143	Zm00001d001803	-	GAAGGTGACCAAGTTCATGCTTTGAAGCTAGTTGATTCTGCC	GAAGGTCGGAGTCAACGGATTTTGAAGCTAGTTGATTCTGCT	AGTCTATGCAACCCAGGCAG
Chr2-1258999	2	1258999	1535658	2	181	0.46	G	117	A	64	Zm00001d001806	GO:0000166,GO:0003684,GO:0005524,GO:0006298,GO:0017111,GO:0030983,GO:0045005	GAAGGTGACCAAGTTCATGCTCACGAACAGCACCTGGTACGG	GAAGGTCGGAGTCAACGGATTCACGAACAGCACCTGGTACGA	GTGCAGACGTCCAAGAACAC
Chr2-1260654	2	1260654	1537313	2	178	0.44	A	119	G	59	Zm00001d001806	GO:0000166,GO:0003684,GO:0005524,GO:0006298,GO:0017111,GO:0030983,GO:0045005	GAAGGTGACCAAGTTCATGCTGCAGCATTCTCGAATCGGTTG	GAAGGTCGGAGTCAACGGATTGCAGCATTCTCGAATCGGTTA	GCACTGATCCAGCTGAAGGT
Chr2-1270413	2	1270413	1547072	2	367	0.42	C	258	T	109	Zm00001d001808	-	GAAGGTGACCAAGTTCATGCTAAAATTCCCTTGTTAAATGCC	GAAGGTCGGAGTCAACGGATTAAAATTCCCTTGTTAAATGCT	ACAAAGAATGCTGAGCGGTT
Chr2-1415446	2	1415446	1692177	2	305	0.47	C	190	G	115	Zm00001d001813	-	GAAGGTGACCAAGTTCATGCTGCCCTTGTAGACTGCCCTGAC	GAAGGTCGGAGTCAACGGATTGCCCTTGTAGACTGCCCTGAG	GTCAGCTCGCTCTCGTTGAT
Chr2-1530759	2	1530759	1807585	2	286	0.47	A	177	C	109	Zm00001d001825	-	GAAGGTGACCAAGTTCATGCTTGTCGACGATCTACCGATATA	GAAGGTCGGAGTCAACGGATTTGTCGACGATCTACCGATATC	CTGGTCACTGTTCCTCCGAT
Chr2-1534600	2	1534600	1811426	2	142	0.47	G	88	T	54	Zm00001d001825	-	GAAGGTGACCAAGTTCATGCTACGCGAGGTGTTTGGTTTCCT	GAAGGTCGGAGTCAACGGATTACGCGAGGTGTTTGGTTTCCG	ACTCCGAACCGAAGGAGAGT
Chr2-1543619	2	1543619	1820446	2	242	0.42	G	170	A	72	Zm00001d001827	GO:0003747,GO:0003924,GO:0005525,GO:0005622,GO:0006415,GO:0008270	GAAGGTGACCAAGTTCATGCTTGATGTCAGGTACAATGGAGG	GAAGGTCGGAGTCAACGGATTTGATGTCAGGTACAATGGAGA	AGCGTGTGAGATGCAATGAC
Chr2-1544151	2	1544151	1820978	2	263	0.48	C	156	T	107	Zm00001d001827	GO:0003747,GO:0003924,GO:0005525,GO:0005622,GO:0006415,GO:0008270	GAAGGTGACCAAGTTCATGCTGTTCTCTGCCATCCAGATTTC	GAAGGTCGGAGTCAACGGATTGTTCTCTGCCATCCAGATTTT	GACCTCAAGGCCAACCAGTA
Chr2-1559863	2	1559863	1836694	2.01	358	0.49	A	201	G	157	Zm00001d001830	-	GAAGGTGACCAAGTTCATGCTAGAGTTCAAGTATTGACGACA	GAAGGTCGGAGTCAACGGATTAGAGTTCAAGTATTGACGACG	CATCTTTCTGTCAGGGAGTTGA
Chr2-1563101	2	1563101	1839932	2.01	231	0.45	G	152	A	79	Zm00001d001830	-	GAAGGTGACCAAGTTCATGCTGTCATGAGCCCACGGTAAGGA	GAAGGTCGGAGTCAACGGATTGTCATGAGCCCACGGTAAGGG	CGATTTTTCCAATAGCCCCT
Chr2-1673086	2	1673086	1949935	2.01	354	0.48	C	210	T	144	Zm00001d001837	GO:0003677	GAAGGTGACCAAGTTCATGCTTGTACATTACAAACTGTTGTT	GAAGGTCGGAGTCAACGGATTTGTACATTACAAACTGTTGTC	GACATGAGAAACAGGCGACA
Chr2-1769133	2	1769133	2045983	2.01	358	0.41	C	257	A	101	Zm00001d001846	GO:0004553,GO:0004576,GO:0005975,GO:0006486,GO:0016020	GAAGGTGACCAAGTTCATGCTGAAATATCTGCTAAATGATGC	GAAGGTCGGAGTCAACGGATTGAAATATCTGCTAAATGATGA	TAAAACCGTCCTGTCCAAGG
Chr2-1772581	2	1772581	2049431	2.01	231	0.46	C	148	T	83	Zm00001d001846	GO:0004553,GO:0004576,GO:0005975,GO:0006486,GO:0016020	GAAGGTGACCAAGTTCATGCTGCTAGTGCAGTTTTTAGGTCT	GAAGGTCGGAGTCAACGGATTGCTAGTGCAGTTTTTAGGTCC	CCAAAGGGCACATAGGAAAA
Chr2-1809555	2	1809555	2086405	2.01	154	0.41	A	109	C	45	Zm00001d001847	GO:0004519,GO:0004519,GO:0004519	GAAGGTGACCAAGTTCATGCTAGCTATTAGGAGGGCCAGGTA	GAAGGTCGGAGTCAACGGATTAGCTATTAGGAGGGCCAGGTC	ACATGTATGGGTGCACAACG
Chr2-1811274	2	1811274	2088124	2.01	145	0.41	T	103	C	42	Zm00001d001848	GO:0005515,GO:0005524,GO:0008270,GO:0005524	GAAGGTGACCAAGTTCATGCTTAGTGTTGACTCTGAAAGTAT	GAAGGTCGGAGTCAACGGATTTAGTGTTGACTCTGAAAGTAC	TCCATCGGTGATGATTGGTA
Chr2-1814181	2	1814181	2091031	2.01	213	0.49	T	121	A	92	Zm00001d001848	GO:0005515,GO:0005524,GO:0008270,GO:0005524	GAAGGTGACCAAGTTCATGCTGACATGTTAATTGTCAGACGA	GAAGGTCGGAGTCAACGGATTGACATGTTAATTGTCAGACGT	GTTGGGAAATGACATCGGTC
Chr2-1815887	2	1815887	2092737	2.01	219	0.5	C	119	T	100	Zm00001d001848	GO:0005515,GO:0005524,GO:0008270,GO:0005524	GAAGGTGACCAAGTTCATGCTAGTTTATCGCAATCTTCACTT	GAAGGTCGGAGTCAACGGATTAGTTTATCGCAATCTTCACTC	ATCCCTCCTTCCCAGAGTGT
Chr2-1816556	2	1816556	2093406	2.01	231	0.5	G	119	A	112	Zm00001d001848	GO:0005515,GO:0005524,GO:0008270,GO:0005524	GAAGGTGACCAAGTTCATGCTGGTTTTTCCAGACATTTATAA	GAAGGTCGGAGTCAACGGATTGGTTTTTCCAGACATTTATAG	AACAAAGTTGGGAATGGCTG
Chr2-1819178	2	1819178	2096028	2.01	112	0.47	C	70	A	42	Zm00001d001848	GO:0005515,GO:0005524,GO:0008270,GO:0005524	GAAGGTGACCAAGTTCATGCTTGTGTAAATCGGTCAAAAACC	GAAGGTCGGAGTCAACGGATTTGTGTAAATCGGTCAAAAACA	ATCCGAATGCCATTATCGTC
Chr2-1830293	2	1830293	2107143	2.01	250	0.4	A	181	T	69	Zm00001d001848	GO:0005515,GO:0005524,GO:0008270,GO:0005524	GAAGGTGACCAAGTTCATGCTAGATACACTAGTTTGGTCGCT	GAAGGTCGGAGTCAACGGATTAGATACACTAGTTTGGTCGCA	TCTTGAGGATGGGAATCTGG
Chr2-1837888	2	1837888	2114738	2.01	155	0.47	G	97	A	58	Zm00001d001848	GO:0005515,GO:0005524,GO:0008270,GO:0005524	GAAGGTGACCAAGTTCATGCTAACATTTTTAAGGAACAGCAG	GAAGGTCGGAGTCAACGGATTAACATTTTTAAGGAACAGCAA	GGAGCTCTGAGCAAGCATCT
Chr2-1912358	2	1912358	2189209	2.01	155	0.43	G	107	A	48	Zm00001d001849	GO:0003824,GO:0008152	GAAGGTGACCAAGTTCATGCTTCCGTTTTATCTTGTAGGGAG	GAAGGTCGGAGTCAACGGATTTCCGTTTTATCTTGTAGGGAA	AAGGATTGGTAAGAGAACCCA
Chr2-1971192	2	1971192	2248119	2.01	204	0.43	A	140	C	64	Zm00001d001856	-	GAAGGTGACCAAGTTCATGCTTACGAACCTCAGGTTCGCGCA	GAAGGTCGGAGTCAACGGATTTACGAACCTCAGGTTCGCGCC	GAAGCGAACACGATCCTCTC
Chr2-2058030	2	2058030	2335061	2.01	367	0.5	A	193	G	174	-		GAAGGTGACCAAGTTCATGCTGTTATACTGGGATACTGCGTG	GAAGGTCGGAGTCAACGGATTGTTATACTGGGATACTGCGTA	CCTGAAGATGGTTTCTCCCA
Chr2-2075357	2	2075357	2352388	2.01	286	0.46	G	185	A	101	Zm00001d001864	GO:0004844,GO:0006281,GO:0006284,GO:0016799	GAAGGTGACCAAGTTCATGCTCGGATGAGGTCATTAAGACTA	GAAGGTCGGAGTCAACGGATTCGGATGAGGTCATTAAGACTG	TCCAAAGAAACCCCTGTTTG
Chr2-2076542	2	2076542	2353573	2.01	200	0.47	C	125	T	75	Zm00001d001864	GO:0004844,GO:0006281,GO:0006284,GO:0016799	GAAGGTGACCAAGTTCATGCTGGCGCTAGGACACGCCCATTT	GAAGGTCGGAGTCAACGGATTGGCGCTAGGACACGCCCATTC	CCAGCCAACCGTAGACAAAT
Chr2-2111127	2	2111127	2388162	2.01	168	0.4	T	121	G	47	Zm00001d001868	-	GAAGGTGACCAAGTTCATGCTTCAGATGGGCCGATGCCCGGT	GAAGGTCGGAGTCAACGGATTTCAGATGGGCCGATGCCCGGG	TTCCCTCCCTCTCCTTTGAT
Chr2-2114644	2	2114644	2391679	2.01	363	0.42	C	254	T	109	Zm00001d001869	GO:0004221,GO:0005622,GO:0006511,GO:0004221,GO:0005622,GO:0006511	GAAGGTGACCAAGTTCATGCTGCGTTCACGAGGCACCCAGGT	GAAGGTCGGAGTCAACGGATTGCGTTCACGAGGCACCCAGGC	CTTATGCCCCTCTTCCATGA
Chr2-2120406	2	2120406	2397441	2.01	354	0.48	G	211	A	143	Zm00001d001870	-	GAAGGTGACCAAGTTCATGCTGCGAGGCCTGGCATCACGATG	GAAGGTCGGAGTCAACGGATTGCGAGGCCTGGCATCACGATA	CACATATGCTGTCCGTCACC
Chr2-2222905	2	2222905	2500004	2.01	145	0.45	C	95	T	50	Zm00001d001877	GO:0004672,GO:0004674,GO:0005515,GO:0005524,GO:0006468	GAAGGTGACCAAGTTCATGCTGCACTGCAGGTATTGCAACAC	GAAGGTCGGAGTCAACGGATTGCACTGCAGGTATTGCAACAT	GACGCCGGTGAGTAAACAGT
Chr2-2223355	2	2223355	2500454	2.01	141	0.42	C	98	G	43	Zm00001d001877	GO:0004672,GO:0004674,GO:0005515,GO:0005524,GO:0006468	GAAGGTGACCAAGTTCATGCTCTCTCGAACAATCTGCTCGTG	GAAGGTCGGAGTCAACGGATTCTCTCGAACAATCTGCTCGTC	AGCACTTCCAAGCTCGACAT
Chr2-2255645	2	2255645	2532746	2.01	265	0.5	C	139	G	126	Zm00001d001879	GO:0003677,GO:0005634,GO:0006355,GO:0009725,GO:0045449,GO:0003677,GO:0005634,GO:0006355,GO:0009725,GO:0045449	GAAGGTGACCAAGTTCATGCTGCCCGTGTCATCTCTACTCTC	GAAGGTCGGAGTCAACGGATTGCCCGTGTCATCTCTACTCTG	ATATCAGTCCAGGAGCGGTG
Chr2-2312086	2	2312086	2589243	2.01	311	0.43	T	214	G	97	Zm00001d001881	GO:0016798,GO:0016798	GAAGGTGACCAAGTTCATGCTGTTTGCCCCGACAAGGGAGCT	GAAGGTCGGAGTCAACGGATTGTTTGCCCCGACAAGGGAGCG	AGCTCGAAGCATCCACACTT
Chr2-2349707	2	2349707	2626864	2.01	312	0.5	G	159	C	153	Zm00001d001884	GO:0003824	GAAGGTGACCAAGTTCATGCTGCAGTCACACGAGCACGCGGC	GAAGGTCGGAGTCAACGGATTGCAGTCACACGAGCACGCGGG	CGTAGACTCTCACCCGGAAT
Chr2-2501740	2	2501740	2780183	2.01	367	0.46	A	235	G	132	Zm00001d001895	-	GAAGGTGACCAAGTTCATGCTTTGGTGTTTAGGGTGGGCTCA	GAAGGTCGGAGTCAACGGATTTTGGTGTTTAGGGTGGGCTCG	AAGAGCTAGCACGGGCAGTA
Chr2-2643748	2	2643748	2922195	2.01	157	0.49	G	89	T	68	-		GAAGGTGACCAAGTTCATGCTCTCTCTCTGGATGCGGTAGGT	GAAGGTCGGAGTCAACGGATTCTCTCTCTGGATGCGGTAGGG	AGCTAACCCCAAACAGCAAC
Chr2-2688246	2	2688246	2966693	2.01	338	0.46	C	215	T	123	Zm00001d001907	-	GAAGGTGACCAAGTTCATGCTGGTCATGACCTCGAGCTTTGC	GAAGGTCGGAGTCAACGGATTGGTCATGACCTCGAGCTTTGT	GTACAAGCTCCCTCGAGCAC
Chr2-2801329	2	2801329	3063900	2.01	179	0.48	A	107	T	72	Zm00001d001913	GO:0019787,GO:0043687,GO:0051246,GO:0019787,GO:0043687,GO:0051246,GO:0019787,GO:0043687,GO:0051246,GO:0019787,GO:0043687,GO:0051246,GO:0019787,GO:0043687,GO:0051246,GO:0019787,GO:0043687,GO:0051246	GAAGGTGACCAAGTTCATGCTGGTAACTTGGTATTGTTGAAA	GAAGGTCGGAGTCAACGGATTGGTAACTTGGTATTGTTGAAT	ATGTCCTCACCAACAGGACC
Chr2-3198305	2	3198305	3460921	2.01	313	0.49	C	174	A	139	Zm00001d001940	-	GAAGGTGACCAAGTTCATGCTATCAGCAGGAGACTTATTGCA	GAAGGTCGGAGTCAACGGATTATCAGCAGGAGACTTATTGCC	GCTGGAACGGAATAAAACCA
Chr2-3198371	2	3198371	3460987	2.01	287	0.49	T	166	C	121	Zm00001d001940	-	GAAGGTGACCAAGTTCATGCTGTGATCTGGTTTTATTCCGTT	GAAGGTCGGAGTCAACGGATTGTGATCTGGTTTTATTCCGTC	GGTTGCCAGATTTTTCTTTCC
Chr2-3406993	2	3406993	3669623	2.01	300	0.46	C	194	T	106	Zm00001d001947	-	GAAGGTGACCAAGTTCATGCTGGAATGGACACAGAAGACCTC	GAAGGTCGGAGTCAACGGATTGGAATGGACACAGAAGACCTT	TGCAATGTTGTACGAAAACTAACA
Chr2-3549368	2	3549368	3812060	2.01	367	0.5	A	195	G	172	Zm00001d001959	-	GAAGGTGACCAAGTTCATGCTATAGCTGAAGCGGTTTATTCA	GAAGGTCGGAGTCAACGGATTATAGCTGAAGCGGTTTATTCG	CCCCTTGAGATCATGCAAAT
Chr2-3616751	2	3616751	3879449	2.01	322	0.49	T	186	G	136	Zm00001d001967	GO:0006357,GO:0016455,GO:0016592	GAAGGTGACCAAGTTCATGCTACTAGGCTGACGCCGTCAAGG	GAAGGTCGGAGTCAACGGATTACTAGGCTGACGCCGTCAAGT	TGGAAATACCACAAGCCACA
Chr2-3662115	2	3662115	3924814	2.01	321	0.49	G	179	C	142	Zm00001d001968	-	GAAGGTGACCAAGTTCATGCTTCAAGGTGGATTCTCACAGGG	GAAGGTCGGAGTCAACGGATTTCAAGGTGGATTCTCACAGGC	TTGAGGAGCTGGGATATTGG
Chr2-3666686	2	3666686	3929385	2.01	365	0.5	G	196	A	169	-		GAAGGTGACCAAGTTCATGCTATAACTAGCTCACGCAGCTGG	GAAGGTCGGAGTCAACGGATTATAACTAGCTCACGCAGCTGA	AAACAACTGGCAACAGGCAT
Chr2-3762640	2	3762640	4025343	2.01	359	0.43	C	245	T	114	Zm00001d001974	GO:0005524,GO:0035299	GAAGGTGACCAAGTTCATGCTGATATGGGGAGGTCTTGCCAC	GAAGGTCGGAGTCAACGGATTGATATGGGGAGGTCTTGCCAT	GCACCCTTCTCCATAGTCCA
Chr2-3825251	2	3825251	4087955	2.01	367	0.48	T	219	C	148	Zm00001d001979	-	GAAGGTGACCAAGTTCATGCTAGAAAGTGGTCAGGTTGGGCT	GAAGGTCGGAGTCAACGGATTAGAAAGTGGTCAGGTTGGGCC	TTGACATGGCATCTGCGTAT
Chr2-3876783	2	3876783	4139489	2.01	108	0.46	T	69	C	39	Zm00001d001980	-	GAAGGTGACCAAGTTCATGCTTTGGGGAAGAGCAGAAAACTT	GAAGGTCGGAGTCAACGGATTTTGGGGAAGAGCAGAAAACTC	CCCAGCATGTAGGAGGTGTT
Chr2-3876877	2	3876877	4139583	2.01	163	0.5	G	84	A	79	Zm00001d001980	-	GAAGGTGACCAAGTTCATGCTGCTTGGGTTATTCCAGCAGGG	GAAGGTCGGAGTCAACGGATTGCTTGGGTTATTCCAGCAGGA	TCACACCAGTGCTCCAATGT
Chr2-3953797	2	3953797	4216422	2.01	222	0.45	G	145	A	77	Zm00001d001984	GO:0015078,GO:0015986,GO:0033179,GO:0015078,GO:0015986,GO:0033179,GO:0015078,GO:0015986,GO:0033179,GO:0015078,GO:0015986,GO:0033179,GO:0015078,GO:0015986,GO:0033179,GO:0015078,GO:0015986,GO:0033179	GAAGGTGACCAAGTTCATGCTGATCGGCGTACGTACCTGAGA	GAAGGTCGGAGTCAACGGATTGATCGGCGTACGTACCTGAGG	GTACCACCACTCACTCTCTCCC
Chr2-4005547	2	4005547	4268173	2.01	328	0.47	T	202	C	126	-		GAAGGTGACCAAGTTCATGCTGGGCCACTTTAACGACGATTC	GAAGGTCGGAGTCAACGGATTGGGCCACTTTAACGACGATTT	GCCATTGCTGATGAGTGCTA
Chr2-4005691	2	4005691	4268317	2.01	365	0.47	G	230	A	135	-		GAAGGTGACCAAGTTCATGCTGGCCTATATTTTACAGAGACA	GAAGGTCGGAGTCAACGGATTGGCCTATATTTTACAGAGACG	GTAAGCCAGTCGTATGCCGT
Chr2-4150442	2	4150442	4413078	2.01	119	0.44	G	80	A	39	Zm00001d002000	GO:0005506,GO:0016165,GO:0016702,GO:0046872,GO:0055114,GO:0005506,GO:0016165,GO:0016702,GO:0046872,GO:0055114,GO:0005506,GO:0016165,GO:0016702,GO:0046872,GO:0055114	GAAGGTGACCAAGTTCATGCTCTCTAACCCACGGAAGCAAGA	GAAGGTCGGAGTCAACGGATTCTCTAACCCACGGAAGCAAGG	CTGCTGCATCATGGTCGT
Chr2-4152371	2	4152371	4415007	2.02	130	0.46	G	84	C	46	Zm00001d002000	GO:0005506,GO:0016165,GO:0016702,GO:0046872,GO:0055114,GO:0005506,GO:0016165,GO:0016702,GO:0046872,GO:0055114,GO:0005506,GO:0016165,GO:0016702,GO:0046872,GO:0055114	GAAGGTGACCAAGTTCATGCTATCGATGCACGCAGGCCGTAG	GAAGGTCGGAGTCAACGGATTATCGATGCACGCAGGCCGTAC	GTTGATGCGCTTCAGGTATG
Chr2-4152448	2	4152448	4415084	2.02	284	0.48	A	173	G	111	Zm00001d002000	GO:0005506,GO:0016165,GO:0016702,GO:0046872,GO:0055114,GO:0005506,GO:0016165,GO:0016702,GO:0046872,GO:0055114,GO:0005506,GO:0016165,GO:0016702,GO:0046872,GO:0055114	GAAGGTGACCAAGTTCATGCTCGCATCAACGAGCTCCCTGCG	GAAGGTCGGAGTCAACGGATTCGCATCAACGAGCTCCCTGCA	CGTACACCTTCCTCTGCGAC
Chr2-4170021	2	4170021	4432657	2.02	208	0.46	T	132	A	76	Zm00001d002003	-	GAAGGTGACCAAGTTCATGCTCCTGAGGTAACACTTTTGGAA	GAAGGTCGGAGTCAACGGATTCCTGAGGTAACACTTTTGGAT	ATCACAGCCACATCAGCAAG
Chr2-4173019	2	4173019	4435655	2.02	364	0.44	G	247	A	117	Zm00001d002003	-	GAAGGTGACCAAGTTCATGCTGATTTTGCAGGGCAGTGCCCA	GAAGGTCGGAGTCAACGGATTGATTTTGCAGGGCAGTGCCCG	CGAACACCTCTTTATTCCGC
Chr2-4277587	2	4277587	4540230	2.02	368	0.43	A	253	G	115	Zm00001d002006	GO:0003824,GO:0005524,GO:0006754,GO:0006812,GO:0008152,GO:0015662,GO:0016020,GO:0016021,GO:0016820,GO:0016887,GO:0003824,GO:0005524,GO:0006754,GO:0006812,GO:0008152,GO:0015662,GO:0016020,GO:0016021,GO:0016820,GO:0016887	GAAGGTGACCAAGTTCATGCTTTCACCTCGCTTCCCGCGAGA	GAAGGTCGGAGTCAACGGATTTTCACCTCGCTTCCCGCGAGG	GGGTACCCGTCTTTCTAGGG
Chr2-4325870	2	4325870	4588532	2.02	185	0.49	A	107	T	78	Zm00001d002012	-	GAAGGTGACCAAGTTCATGCTAACACAGAAAGGCCCATAGCT	GAAGGTCGGAGTCAACGGATTAACACAGAAAGGCCCATAGCA	GTAAATCCAGCGAGAGCTGC
Chr2-4326196	2	4326196	4588860	2.02	336	0.49	A	188	C	148	Zm00001d002012	-	GAAGGTGACCAAGTTCATGCTTCACTGTAAGGCCTACGACTC	GAAGGTCGGAGTCAACGGATTTCACTGTAAGGCCTACGACTA	TAAAGGGGGCAACACATGAT
Chr2-4808267	2	4808267	5070910	2.02	238	0.42	A	168	C	70	Zm00001d002034	-	GAAGGTGACCAAGTTCATGCTGAGTGCAGCGTCAACGCTTAA	GAAGGTCGGAGTCAACGGATTGAGTGCAGCGTCAACGCTTAC	TGGCCACAATGTTCTATTTCTG
Chr2-4821702	2	4821702	5084345	2.02	128	0.49	T	73	C	55	Zm00001d002035	GO:0003676,GO:0004519,GO:0006308,GO:0016788,GO:0003676,GO:0004519,GO:0006308,GO:0016788	GAAGGTGACCAAGTTCATGCTGTACCTTCCAAGGTGGAGTCC	GAAGGTCGGAGTCAACGGATTGTACCTTCCAAGGTGGAGTCT	GGAGCCTAGGAGGAGGCTAA
Chr2-4944789	2	4944789	5207438	2.02	296	0.5	G	151	C	145	Zm00001d002046	-	GAAGGTGACCAAGTTCATGCTCATATCGCAGTCGCTTTACAC	GAAGGTCGGAGTCAACGGATTCATATCGCAGTCGCTTTACAG	GCGAATCTGAAATGACCCAT
Chr2-4944821	2	4944821	5207470	2.02	317	0.48	T	190	C	127	Zm00001d002046	-	GAAGGTGACCAAGTTCATGCTGCAACGCTGATCTACTTGGGC	GAAGGTCGGAGTCAACGGATTGCAACGCTGATCTACTTGGGT	GCGAATCTGAAATGACCCAT
Chr2-4945071	2	4945071	5207720	2.02	137	0.49	T	80	A	57	Zm00001d002046	-	GAAGGTGACCAAGTTCATGCTCCAGTGTTCCTTGCCGTAAAT	GAAGGTCGGAGTCAACGGATTCCAGTGTTCCTTGCCGTAAAA	AAGCAGCACGATTCTCAGGT
Chr2-5033783	2	5033783	5296437	2.02	143	0.43	T	99	C	44	Zm00001d002053	-	GAAGGTGACCAAGTTCATGCTCAGGCTAAGTTGGACATACTT	GAAGGTCGGAGTCAACGGATTCAGGCTAAGTTGGACATACTC	TGATGTGACTCCTTCTAAATCCTTC
Chr2-5195585	2	5195585	5458244	2.02	228	0.5	C	123	T	105	Zm00001d002064	-	GAAGGTGACCAAGTTCATGCTTAATTATCCATACCTCCGTTC	GAAGGTCGGAGTCAACGGATTTAATTATCCATACCTCCGTTT	ACAACCAATGCTTCGGATTC
Chr2-5319884	2	5319884	5582547	2.02	353	0.5	A	186	G	167	Zm00001d002068	GO:0004672,GO:0004674,GO:0005515,GO:0005524,GO:0006468	GAAGGTGACCAAGTTCATGCTCTGGTGGATGAATCATTCCTG	GAAGGTCGGAGTCAACGGATTCTGGTGGATGAATCATTCCTA	TCCCTAGCTCAAACCACACC
Chr2-5413834	2	5413834	5676499	2.02	197	0.46	T	128	G	69	Zm00001d002072	GO:0016068	GAAGGTGACCAAGTTCATGCTCGCTCCTTTGGTTAATTTTAG	GAAGGTCGGAGTCAACGGATTCGCTCCTTTGGTTAATTTTAT	GTAGTGGGTTGCCGTACGTT
Chr2-5508685	2	5508685	5771306	2.02	368	0.49	C	203	T	165	Zm00001d002080	GO:0005515,GO:0008270,GO:0005515,GO:0008270	GAAGGTGACCAAGTTCATGCTTGCGACCGATCGAATGGACAC	GAAGGTCGGAGTCAACGGATTTGCGACCGATCGAATGGACAT	AATGGCTGGTGGTGAAGAAC
Chr2-5766846	2	5766846	6029469	2.02	288	0.47	T	179	C	109	Zm00001d002085	GO:0004370,GO:0005975,GO:0006072,GO:0016773	GAAGGTGACCAAGTTCATGCTGGCCGTCCACTGTATAATGCT	GAAGGTCGGAGTCAACGGATTGGCCGTCCACTGTATAATGCC	CTACCGCCTGACAGCTCATT
Chr2-5767254	2	5767254	6029877	2.02	244	0.5	C	130	A	114	Zm00001d002085	GO:0004370,GO:0005975,GO:0006072,GO:0016773	GAAGGTGACCAAGTTCATGCTCTGGGATAAGCCAACACTTGC	GAAGGTCGGAGTCAACGGATTCTGGGATAAGCCAACACTTGA	CGACCACACCGATTTTCTCT
Chr2-5774725	2	5774725	6037348	2.02	315	0.5	G	158	A	157	Zm00001d002086	GO:0004221,GO:0004867,GO:0006511,GO:0008270,GO:0004221,GO:0006511,GO:0008270	GAAGGTGACCAAGTTCATGCTGTAGTAGTAGTTCGTCAATCG	GAAGGTCGGAGTCAACGGATTGTAGTAGTAGTTCGTCAATCA	TCACCACCACAGGTACCAAA
Chr2-5777470	2	5777470	6040093	2.02	135	0.41	C	96	T	39	Zm00001d002087	-	GAAGGTGACCAAGTTCATGCTACGCTGAATCCATTCCACCAC	GAAGGTCGGAGTCAACGGATTACGCTGAATCCATTCCACCAT	GGGTCACCTACACACGGAAG
Chr2-5876683	2	5876683	6139306	2.02	317	0.44	C	214	T	103	Zm00001d002095	-	GAAGGTGACCAAGTTCATGCTTCCGCAAGGTAGGAGCCATCC	GAAGGTCGGAGTCAACGGATTTCCGCAAGGTAGGAGCCATCT	CCGCTGAATACGGTGATTTC
Chr2-6155124	2	6155124	6418144	2.02	153	0.4	G	110	A	43	Zm00001d002122	GO:0003676,GO:0042309,GO:0050825,GO:0050826,GO:0003676,GO:0042309,GO:0050825,GO:0050826,GO:0003676,GO:0042309,GO:0050825,GO:0050826,GO:0042309,GO:0050825,GO:0050826,GO:0042309,GO:0050825,GO:0050826,GO:0003676,GO:0042309,GO:0050825,GO:0050826,GO:0003676,GO:0042309,GO:0050825,GO:0050826	GAAGGTGACCAAGTTCATGCTAATATCCCTGATTCCAGAGCA	GAAGGTCGGAGTCAACGGATTAATATCCCTGATTCCAGAGCG	TGTCATGTCGTTCGAGGAAA
Chr2-6290481	2	6290481	6553509	2.02	225	0.5	T	115	C	110	-		GAAGGTGACCAAGTTCATGCTTGTTCGTTTCCCTCAGGTAGT	GAAGGTCGGAGTCAACGGATTTGTTCGTTTCCCTCAGGTAGC	ACAGAGACAAATCCATCGCC
Chr2-6291030	2	6291030	6554058	2.02	359	0.47	A	222	G	137	Zm00001d002125	GO:0003677,GO:0003899,GO:0006350,GO:0003677,GO:0003899,GO:0006350	GAAGGTGACCAAGTTCATGCTTTTCTAGCTCGCCCATCCTTA	GAAGGTCGGAGTCAACGGATTTTTCTAGCTCGCCCATCCTTG	CTCTTCAGCATGGGGATCTG
Chr2-6410054	2	6410054	6673089	2.02	123	0.5	C	67	T	56	Zm00001d002128	GO:0000166,GO:0004765,GO:0005524,GO:0017111,GO:0000166,GO:0004765,GO:0005524,GO:0017111,GO:0000166,GO:0004765,GO:0005524,GO:0017111	GAAGGTGACCAAGTTCATGCTGTAAAAAATCGCTGGTTGGTT	GAAGGTCGGAGTCAACGGATTGTAAAAAATCGCTGGTTGGTC	CCGTATGTGAACAGTCAGCG
Chr2-6428817	2	6428817	6691854	2.02	211	0.5	G	106	A	105	Zm00001d002131	GO:0000785,GO:0003682,GO:0005634,GO:0006333	GAAGGTGACCAAGTTCATGCTTGTCTACTATTAGTCTCTATA	GAAGGTCGGAGTCAACGGATTTGTCTACTATTAGTCTCTATG	ACACCATGGAGATCGAGGAG
Chr2-6551608	2	6551608	6814650	2.02	160	0.49	T	92	C	68	Zm00001d002139	GO:0016747	GAAGGTGACCAAGTTCATGCTCAACGTAGTAGCAGTACGATT	GAAGGTCGGAGTCAACGGATTCAACGTAGTAGCAGTACGATC	ACGCCAAATCGTCGTAATGT
Chr2-6557205	2	6557205	6820247	2.02	343	0.5	G	175	T	168	Zm00001d002140	-	GAAGGTGACCAAGTTCATGCTCTTGGTACCTGCGATAGTTGT	GAAGGTCGGAGTCAACGGATTCTTGGTACCTGCGATAGTTGG	GAAGTTTGCTGCCGAAGAAG
Chr2-6564258	2	6564258	6827300	2.02	367	0.5	G	201	C	166	Zm00001d002141	GO:0003676,GO:0042309,GO:0050825,GO:0050826,GO:0003676,GO:0042309,GO:0050825,GO:0050826	GAAGGTGACCAAGTTCATGCTCAGCGCACGGTAACTAAAGCG	GAAGGTCGGAGTCAACGGATTCAGCGCACGGTAACTAAAGCC	ATGACCAGGACGAGGATGAG
Chr2-6741693	2	6741693	7004739	2.02	269	0.49	T	154	C	115	Zm00001d002145	-	GAAGGTGACCAAGTTCATGCTGGACCGCATCGCTCGTCTGCT	GAAGGTCGGAGTCAACGGATTGGACCGCATCGCTCGTCTGCC	AGTGGCAGGAAGAACAGAGC
Chr2-6819963	2	6819963	7083063	2.02	186	0.46	G	120	C	66	Zm00001d002149	GO:0016757	GAAGGTGACCAAGTTCATGCTAATGTATGTTTCTCGCTACTG	GAAGGTCGGAGTCAACGGATTAATGTATGTTTCTCGCTACTC	GTTGCTTCGGTTCTGGAAAG
Chr2-6867902	2	6867902	7131002	2.02	363	0.46	G	231	A	132	Zm00001d002153	-	GAAGGTGACCAAGTTCATGCTGAGTACATATGCTTCCCGCAG	GAAGGTCGGAGTCAACGGATTGAGTACATATGCTTCCCGCAA	GGTTCCTGCTACTCATGGGA
Chr2-6895966	2	6895966	7159071	2.02	347	0.45	C	227	A	120	-		GAAGGTGACCAAGTTCATGCTCAAGACGTACAAGCACACGGC	GAAGGTCGGAGTCAACGGATTCAAGACGTACAAGCACACGGA	ATCTACCTCTCCGCTCCACA
Chr2-7094420	2	7094420	7357589	2.02	241	0.5	G	122	A	119	Zm00001d002169	GO:0003743,GO:0005852,GO:0006413	GAAGGTGACCAAGTTCATGCTTCCCTGAGTCTCGACAACCGG	GAAGGTCGGAGTCAACGGATTTCCCTGAGTCTCGACAACCGA	GACTCAGGCAAGTCAGGGAG
Chr2-7266786	2	7266786	7529879	2.02	313	0.46	G	200	T	113	Zm00001d002175	GO:0003677,GO:0004672,GO:0004674,GO:0005524,GO:0005634,GO:0006355,GO:0006468	GAAGGTGACCAAGTTCATGCTCATATATGTAAGGGACGTCAT	GAAGGTCGGAGTCAACGGATTCATATATGTAAGGGACGTCAG	ATGTACCGGCTTAACGTTGG
Chr2-7266905	2	7266905	7529998	2.02	268	0.49	C	153	G	115	Zm00001d002175	GO:0003677,GO:0004672,GO:0004674,GO:0005524,GO:0005634,GO:0006355,GO:0006468	GAAGGTGACCAAGTTCATGCTATAGGGAACGGATCCGGGTTG	GAAGGTCGGAGTCAACGGATTATAGGGAACGGATCCGGGTTC	CACTGAAGGCAGCCTAGACC
Chr2-7292241	2	7292241	7555340	2.02	132	0.4	G	95	A	37	-		GAAGGTGACCAAGTTCATGCTGTTAGACATTTCGCTTCATCG	GAAGGTCGGAGTCAACGGATTGTTAGACATTTCGCTTCATCA	TGACAAACTGACAATATGGGGA
Chr2-7651580	2	7651580	7914715	2.02	359	0.5	A	193	G	166	Zm00001d002190	GO:0005488	GAAGGTGACCAAGTTCATGCTGTCATTCGTAGCATGAAAAGA	GAAGGTCGGAGTCAACGGATTGTCATTCGTAGCATGAAAAGG	CATCTCACCTGGGCATCTTT
Chr2-7653319	2	7653319	7916454	2.02	355	0.45	T	233	C	122	Zm00001d002190	GO:0005488	GAAGGTGACCAAGTTCATGCTGACTTGACACCTGCCCCTCCT	GAAGGTCGGAGTCAACGGATTGACTTGACACCTGCCCCTCCC	TCTTTGGTATCTCCATCGGC
Chr2-8679977	2	8679977	8942303	2.02	118	0.49	A	65	G	53	Zm00001d002240	GO:0005215,GO:0005488,GO:0006810,GO:0005215,GO:0005488,GO:0006810,GO:0005215,GO:0005488,GO:0006810	GAAGGTGACCAAGTTCATGCTGTCAGGTGCTCTCTGAATGAA	GAAGGTCGGAGTCAACGGATTGTCAGGTGCTCTCTGAATGAG	GAGAGACGAACACAAGCGAA
Chr2-8729163	2	8729163	8991491	2.02	352	0.45	T	232	C	120	Zm00001d002243	-	GAAGGTGACCAAGTTCATGCTTAGTTGCTGATCCAGAAACCC	GAAGGTCGGAGTCAACGGATTTAGTTGCTGATCCAGAAACCT	CCTTCTGCCCCGTTGTATTA
Chr2-8963826	2	8963826	9226162	2.02	155	0.5	G	80	T	75	Zm00001d002250	GO:0008270,GO:0016491,GO:0016616,GO:0048037,GO:0055114	GAAGGTGACCAAGTTCATGCTGGCCAGAGACCCTTCTGGGGT	GAAGGTCGGAGTCAACGGATTGGCCAGAGACCCTTCTGGGGG	CAACACTGGCAGCTATTCCA
Chr2-8965686	2	8965686	9228022	2.02	330	0.5	G	175	T	155	Zm00001d002250	GO:0008270,GO:0016491,GO:0016616,GO:0048037,GO:0055114	GAAGGTGACCAAGTTCATGCTTGAGTCGTTTCGAATAAAGCT	GAAGGTCGGAGTCAACGGATTTGAGTCGTTTCGAATAAAGCG	CACGTCTGCTCATTTAGGCA
Chr2-8970559	2	8970559	9232895	2.02	138	0.48	A	84	G	54	Zm00001d002250	GO:0008270,GO:0016491,GO:0016616,GO:0048037,GO:0055114	GAAGGTGACCAAGTTCATGCTCACAGTTGAGGACGAATGCCA	GAAGGTCGGAGTCAACGGATTCACAGTTGAGGACGAATGCCG	TGCATCCTTATGTGCTTCCA
Chr2-8979239	2	8979239	9241575	2.02	331	0.5	G	177	A	154	Zm00001d002250	GO:0008270,GO:0016491,GO:0016616,GO:0048037,GO:0055114	GAAGGTGACCAAGTTCATGCTACTTCCCATTTGTATAACGGG	GAAGGTCGGAGTCAACGGATTACTTCCCATTTGTATAACGGA	CATACATACACCGCCAGCAC
Chr2-9081544	2	9081544	9343944	2.02	368	0.49	G	203	C	165	Zm00001d002258	GO:0004047,GO:0005737,GO:0006546,GO:0004047,GO:0005737,GO:0006546	GAAGGTGACCAAGTTCATGCTCAAGGCGTCCCTCTGTACAAG	GAAGGTCGGAGTCAACGGATTCAAGGCGTCCCTCTGTACAAC	CGCTATGGGCTACGTGAAGT
Chr2-9085625	2	9085625	9348026	2.02	366	0.5	T	189	A	177	Zm00001d002259	GO:0005515,GO:0005786,GO:0006614,GO:0008312,GO:0030942,GO:0045900,GO:0048500,GO:0005515,GO:0005786,GO:0006614,GO:0008312,GO:0030942,GO:0045900,GO:0048500	GAAGGTGACCAAGTTCATGCTACTCTAATTAGTCTGGCGGTA	GAAGGTCGGAGTCAACGGATTACTCTAATTAGTCTGGCGGTT	TGCTGAGAAGGCAATTGAGA
Chr2-9089962	2	9089962	9352363	2.02	346	0.5	A	179	T	167	Zm00001d002260	GO:0016491,GO:0009228,GO:0010181,GO:0016491,GO:0055114,GO:0009228,GO:0010181,GO:0016491,GO:0055114,GO:0010181,GO:0016491,GO:0055114,GO:0009228,GO:0010181,GO:0016491,GO:0055114	GAAGGTGACCAAGTTCATGCTGGTCCGGTCAGTTTCGAATAT	GAAGGTCGGAGTCAACGGATTGGTCCGGTCAGTTTCGAATAA	TAGGCTTCGATTCGTTTGCT
Chr2-9175821	2	9175821	9438222	2.02	365	0.47	G	230	T	135	Zm00001d002267	-	GAAGGTGACCAAGTTCATGCTAGAAATCTCAGCGTGCTGTGG	GAAGGTCGGAGTCAACGGATTAGAAATCTCAGCGTGCTGTGT	AAGCACATTGCTGACAGGTG
Chr2-9316213	2	9316213	9578617	2.02	366	0.5	C	183	G	183	Zm00001d002275	GO:0000166,GO:0005524,GO:0006810,GO:0016021,GO:0016887,GO:0017111,GO:0042626,GO:0055085	GAAGGTGACCAAGTTCATGCTAACACGTAACTTGCGAATAAG	GAAGGTCGGAGTCAACGGATTAACACGTAACTTGCGAATAAC	GAAATTACAACCCTTGCGGA
Chr2-9317761	2	9317761	9580165	2.02	213	0.45	G	141	A	72	Zm00001d002276	-	GAAGGTGACCAAGTTCATGCTGTCATGACAATGCAACCGCAG	GAAGGTCGGAGTCAACGGATTGTCATGACAATGCAACCGCAA	GTTCTAACTGTCGTCGTGGC
Chr2-9322710	2	9322710	9585114	2.02	266	0.49	G	151	A	115	Zm00001d002277	-	GAAGGTGACCAAGTTCATGCTCGGTGCATCACCCACGCCATG	GAAGGTCGGAGTCAACGGATTCGGTGCATCACCCACGCCATA	TACGCTGCAAACAAAACGAG
Chr2-9429978	2	9429978	9692391	2.02	367	0.41	T	262	A	105	Zm00001d002278	GO:0016068,GO:0042309,GO:0050825,GO:0050826	GAAGGTGACCAAGTTCATGCTCTGGTCCGTACCCGGTAGCGT	GAAGGTCGGAGTCAACGGATTCTGGTCCGTACCCGGTAGCGA	TAGCTCTGCGATTTGTGTGG
Chr2-9431162	2	9431162	9693575	2.02	282	0.48	A	168	C	114	-		GAAGGTGACCAAGTTCATGCTATACACGCTCGCTCGGCTCCA	GAAGGTCGGAGTCAACGGATTATACACGCTCGCTCGGCTCCC	GTTCTCACTCCAGGCTCCAC
Chr2-9499109	2	9499109	9761528	2.02	144	0.5	C	73	A	71	Zm00001d002282	GO:0004672,GO:0004674,GO:0005524,GO:0006468	GAAGGTGACCAAGTTCATGCTCCAAACTTTGATTACTTAGTA	GAAGGTCGGAGTCAACGGATTCCAAACTTTGATTACTTAGTC	CCCAGCCCTAGCATACACAT
Chr2-9499592	2	9499592	9762011	2.02	212	0.49	C	122	T	90	Zm00001d002282	GO:0004672,GO:0004674,GO:0005524,GO:0006468	GAAGGTGACCAAGTTCATGCTTGGCATCCGTTGGTTCTCCAC	GAAGGTCGGAGTCAACGGATTTGGCATCCGTTGGTTCTCCAT	TCCCGTTCCAATGACTAAGG
Chr2-9617051	2	9617051	9879557	2.02	193	0.41	T	138	G	55	Zm00001d002287	-	GAAGGTGACCAAGTTCATGCTGCTTATCCGGTGGTGTCCCGT	GAAGGTCGGAGTCAACGGATTGCTTATCCGGTGGTGTCCCGG	CCGATGTTTGAAGGGATGTC
Chr2-9618407	2	9618407	9880913	2.02	139	0.46	T	90	G	49	Zm00001d002288	GO:0005634,GO:0030528,GO:0045449,GO:0005634,GO:0030528,GO:0045449,GO:0005634,GO:0030528,GO:0045449	GAAGGTGACCAAGTTCATGCTACCGGGATGATCGAGGAGGAG	GAAGGTCGGAGTCAACGGATTACCGGGATGATCGAGGAGGAT	CCTCGGTGACCACCTTCA
Chr2-9618680	2	9618680	9881186	2.02	137	0.5	T	72	A	65	Zm00001d002288	GO:0005634,GO:0030528,GO:0045449,GO:0005634,GO:0030528,GO:0045449,GO:0005634,GO:0030528,GO:0045449	GAAGGTGACCAAGTTCATGCTACGCGAACTGAAATTCGTGCT	GAAGGTCGGAGTCAACGGATTACGCGAACTGAAATTCGTGCA	GAATCTAGCTCCATGCTGGC
Chr2-9621180	2	9621180	9883686	2.02	112	0.45	T	74	C	38	Zm00001d002288	GO:0005634,GO:0030528,GO:0045449,GO:0005634,GO:0030528,GO:0045449,GO:0005634,GO:0030528,GO:0045449	GAAGGTGACCAAGTTCATGCTCTTTCGCGTCATGGCAGGACT	GAAGGTCGGAGTCAACGGATTCTTTCGCGTCATGGCAGGACC	TAACCGTAGGCTTGCTTGCT
Chr2-9662217	2	9662217	9924726	2.02	169	0.41	G	120	A	49	-		GAAGGTGACCAAGTTCATGCTGGCCTACAGACCTAGCTCGCG	GAAGGTCGGAGTCAACGGATTGGCCTACAGACCTAGCTCGCA	CGTTCCTGGGATCCCTCC
Chr2-9726822	2	9726822	9989332	2.02	231	0.49	C	129	T	102	Zm00001d002296	GO:0000105,GO:0004424,GO:0000105,GO:0004424,GO:0000105,GO:0004424,GO:0000105,GO:0004424	GAAGGTGACCAAGTTCATGCTCGCAGGTCATACTCTGTTGCC	GAAGGTCGGAGTCAACGGATTCGCAGGTCATACTCTGTTGCT	GTCTTTTGAAGCTTGCTGGG
Chr2-10173428	2	10173428	10435721	2.02	141	0.45	T	92	G	49	Zm00001d002317	-	GAAGGTGACCAAGTTCATGCTTGTTCTGAACGTTGTGGCTTG	GAAGGTCGGAGTCAACGGATTTGTTCTGAACGTTGTGGCTTT	AGCTATGCATTCAGGCTGGT
Chr2-10318491	2	10318491	10594348	2.02	368	0.49	C	212	A	156	Zm00001d002325	-	GAAGGTGACCAAGTTCATGCTATTCCATCGAGCGTTTTATGA	GAAGGTCGGAGTCAACGGATTATTCCATCGAGCGTTTTATGC	ACAACTTGCACTTGCTGCTG
Chr2-10319805	2	10319805	10595662	2.02	351	0.49	C	199	T	152	Zm00001d002325	-	GAAGGTGACCAAGTTCATGCTGTGGCCTCATGAGTAGAAATT	GAAGGTCGGAGTCAACGGATTGTGGCCTCATGAGTAGAAATC	GTGCCAGCAACTGTCTGAAA
Chr2-10324797	2	10324797	10600654	2.02	361	0.4	A	261	C	100	Zm00001d002325	-	GAAGGTGACCAAGTTCATGCTCGGTCCAATCCTTCTTGCTTC	GAAGGTCGGAGTCAACGGATTCGGTCCAATCCTTCTTGCTTA	ACCCCCGACGAAATAAAAAG
Chr2-10330605	2	10330605	10606462	2.02	367	0.5	G	185	A	182	Zm00001d002326	GO:0008483,GO:0030170	GAAGGTGACCAAGTTCATGCTCATCTCGCAGCCACGAACTTG	GAAGGTCGGAGTCAACGGATTCATCTCGCAGCCACGAACTTA	CCCTGCAGTCCAAGAAGAAC
Chr2-10331270	2	10331270	10607127	2.02	364	0.49	G	206	T	158	Zm00001d002326	GO:0008483,GO:0030170	GAAGGTGACCAAGTTCATGCTATTCATACGCGTACCTCCCCG	GAAGGTCGGAGTCAACGGATTATTCATACGCGTACCTCCCCT	AAAAATAAATGGCGTCAGCG
Chr2-10598834	2	10598834	10874719	2.02	355	0.44	C	240	T	115	Zm00001d002340	GO:0005488,GO:0005488,GO:0005488,GO:0005488,GO:0005488	GAAGGTGACCAAGTTCATGCTCGTCCGCGGAACAGCTGGTCC	GAAGGTCGGAGTCAACGGATTCGTCCGCGGAACAGCTGGTCT	AACAGCTGTGGAAGCAACCT
Chr2-10638186	2	10638186	10914073	2.02	280	0.47	T	175	C	105	Zm00001d002345	-	GAAGGTGACCAAGTTCATGCTTACCATCCAAGGCCGACGTCT	GAAGGTCGGAGTCAACGGATTTACCATCCAAGGCCGACGTCC	TCAAGCAACAAGGTCTGTCG
Chr2-10638287	2	10638287	10914174	2.02	340	0.47	A	211	G	129	-		GAAGGTGACCAAGTTCATGCTCCTAGGTGATAACACGACAGA	GAAGGTCGGAGTCAACGGATTCCTAGGTGATAACACGACAGG	CTGTCCTCCACTGGTTTCGT
Chr2-10649490	2	10649490	10925473	2.02	330	0.47	T	204	C	126	Zm00001d002346	GO:0008270,GO:0016491,GO:0055114,GO:0008270,GO:0016491,GO:0055114,GO:0008270,GO:0016491,GO:0055114	GAAGGTGACCAAGTTCATGCTAGCTCCCTAGTGATGCCGCGT	GAAGGTCGGAGTCAACGGATTAGCTCCCTAGTGATGCCGCGC	GATCGGCACCGAAGAAGTTA
Chr2-10743288	2	10743288	11019328	2.02	198	0.49	T	115	A	83	-		GAAGGTGACCAAGTTCATGCTTCTAGTCTCCAGTGTAAATAA	GAAGGTCGGAGTCAACGGATTTCTAGTCTCCAGTGTAAATAT	TTGCGCTAATACTGTGGTCG
Chr2-10743376	2	10743376	11019416	2.02	277	0.5	T	148	A	129	-		GAAGGTGACCAAGTTCATGCTCGCAAATCGACCACAGTATTA	GAAGGTCGGAGTCAACGGATTCGCAAATCGACCACAGTATTT	CGGTTTCGCGATATCAGAGT
Chr2-10743485	2	10743485	11019525	2.02	285	0.49	C	157	T	128	-		GAAGGTGACCAAGTTCATGCTGATATCGCGAAACCGAACGAC	GAAGGTCGGAGTCAACGGATTGATATCGCGAAACCGAACGAT	GACGAGATCGACAGCCTCC
Chr2-10743512	2	10743512	11019552	2.02	309	0.5	C	156	G	153	-		GAAGGTGACCAAGTTCATGCTAGCACGTAGGCAGCAGCGTAC	GAAGGTCGGAGTCAACGGATTAGCACGTAGGCAGCAGCGTAG	GACGAGATCGACAGCCTCC
Chr2-10906524	2	10906524	11182570	2.02	368	0.49	C	214	T	154	-		GAAGGTGACCAAGTTCATGCTCTACGTAAAAAAAGCCGTCGC	GAAGGTCGGAGTCAACGGATTCTACGTAAAAAAAGCCGTCGT	ATACTCCTGCTGCCGTGAAG
Chr2-10966437	2	10966437	11242484	2.02	169	0.46	T	108	C	61	Zm00001d002366	GO:0003702,GO:0005673,GO:0006367,GO:0003702,GO:0005673,GO:0006367	GAAGGTGACCAAGTTCATGCTTGCTTGCTCCTTAGCGCTCAC	GAAGGTCGGAGTCAACGGATTTGCTTGCTCCTTAGCGCTCAT	GCGTTCCGGTACTGTGATTT
Chr2-10972073	2	10972073	11248120	2.02	270	0.48	C	159	T	111	Zm00001d002366	GO:0003702,GO:0005673,GO:0006367,GO:0003702,GO:0005673,GO:0006367	GAAGGTGACCAAGTTCATGCTGGTGCTTGCGCGCTCTTCGGC	GAAGGTCGGAGTCAACGGATTGGTGCTTGCGCGCTCTTCGGT	GCAGAATGGAGATTTCTGGC
Chr2-11650714	2	11650714	11898421	2.02	345	0.42	T	241	C	104	Zm00001d002387	-	GAAGGTGACCAAGTTCATGCTGTAATAGTGTTTGTACCAGAT	GAAGGTCGGAGTCAACGGATTGTAATAGTGTTTGTACCAGAC	CTCGTTTGGAAACTCAAGGC
Chr2-11654285	2	11654285	11901992	2.02	362	0.42	G	252	A	110	Zm00001d002388	GO:0004571,GO:0005509,GO:0016020,GO:0004571,GO:0005509,GO:0016020,GO:0004571,GO:0005509,GO:0016020	GAAGGTGACCAAGTTCATGCTGGAGGTCAGAATCAGACGGCA	GAAGGTCGGAGTCAACGGATTGGAGGTCAGAATCAGACGGCG	AACAAAGGCATTGGAACACC
Chr2-11666604	2	11666604	11914311	2.02	334	0.49	C	195	T	139	Zm00001d002390	-	GAAGGTGACCAAGTTCATGCTCTGATTTCCTTTTGTAGCCCC	GAAGGTCGGAGTCAACGGATTCTGATTTCCTTTTGTAGCCCT	CGAATGCCAAGATGATGAAA
Chr2-12304944	2	12304944	12525971	2.02	119	0.44	T	80	C	39	Zm00001d002420	-	GAAGGTGACCAAGTTCATGCTCCCGTGAAGCCAAAGGCTCGT	GAAGGTCGGAGTCAACGGATTCCCGTGAAGCCAAAGGCTCGC	TCGTCTTTTCGCCAGTCTTT
Chr2-12307679	2	12307679	12528706	2.02	265	0.49	C	154	T	111	-		GAAGGTGACCAAGTTCATGCTGTTCCGAAATGCCCCAATTTC	GAAGGTCGGAGTCAACGGATTGTTCCGAAATGCCCCAATTTT	TTTGTTCATGTCCCATGACG
Chr2-12372934	2	12372934	12581327	2.02	160	0.49	G	88	A	72	Zm00001d002423	GO:0006835,GO:0016020,GO:0017153	GAAGGTGACCAAGTTCATGCTGCTTTCCAATGCAGGGGTTAA	GAAGGTCGGAGTCAACGGATTGCTTTCCAATGCAGGGGTTAG	TGCAGAACCCAACAAACAAA
Chr2-12406724	2	12406724	12615117	2.02	214	0.44	T	145	A	69	Zm00001d002426	GO:0004601,GO:0006979,GO:0020037,GO:0055114,GO:0004601,GO:0006979,GO:0020037,GO:0055114	GAAGGTGACCAAGTTCATGCTGGACGTCAGCGCCGAATCAAA	GAAGGTCGGAGTCAACGGATTGGACGTCAGCGCCGAATCAAT	GCAGAAGATTGACCTGGGAA
Chr2-12420941	2	12420941	12629334	2.02	245	0.5	G	127	T	118	Zm00001d002428	GO:0005509	GAAGGTGACCAAGTTCATGCTCCTCTGCGTCTACAAGTACAG	GAAGGTCGGAGTCAACGGATTCCTCTGCGTCTACAAGTACAT	CCCCGGCAAGTACTTATTGA
Chr2-12495408	2	12495408	12703801	2.02	320	0.5	A	166	C	154	Zm00001d002429	GO:0005524,GO:0005634,GO:0016818,GO:0045449,GO:0005524,GO:0005634,GO:0016818,GO:0045449	GAAGGTGACCAAGTTCATGCTTGAGCGGTCTGGACGAGAGCA	GAAGGTCGGAGTCAACGGATTTGAGCGGTCTGGACGAGAGCC	GAAGTCGCTCCCGAAGAAG
Chr2-12495981	2	12495981	12704374	2.02	253	0.47	A	155	G	98	Zm00001d002429	GO:0005524,GO:0005634,GO:0016818,GO:0045449,GO:0005524,GO:0005634,GO:0016818,GO:0045449	GAAGGTGACCAAGTTCATGCTAATTGTATGTTCTGCGTGGCA	GAAGGTCGGAGTCAACGGATTAATTGTATGTTCTGCGTGGCG	GCATGCAGCGGTAGATCTTT
Chr2-12559674	2	12559674	12768074	2.02	302	0.48	A	182	C	120	Zm00001d002433	-	GAAGGTGACCAAGTTCATGCTCGGCATCCGAGCGATGGATCA	GAAGGTCGGAGTCAACGGATTCGGCATCCGAGCGATGGATCC	CAACGAGGAAGGAGAAGAGG
Chr2-12561567	2	12561567	12769967	2.02	322	0.49	T	186	G	136	Zm00001d002433	-	GAAGGTGACCAAGTTCATGCTGAACCTTCGACTGGGGAGCTG	GAAGGTCGGAGTCAACGGATTGAACCTTCGACTGGGGAGCTT	ATGTTGCAAGGCCCAAGTAG
Chr2-12652681	2	12652681	12861083	2.02	366	0.43	A	252	C	114	Zm00001d002440	-	GAAGGTGACCAAGTTCATGCTTGATCCAGCATTTGAGCTGAA	GAAGGTCGGAGTCAACGGATTTGATCCAGCATTTGAGCTGAC	CGTATCCAAGAAGGCAGCTC
Chr2-12959173	2	12959173	13206601	2.02	223	0.48	C	134	A	89	Zm00001d002451	-	GAAGGTGACCAAGTTCATGCTTGTTTAATCCTCTGGCCGTCC	GAAGGTCGGAGTCAACGGATTTGTTTAATCCTCTGGCCGTCA	GCTTTGGTTGGGGTTCTTCT
Chr2-12960275	2	12960275	13207703	2.02	143	0.48	G	86	A	57	Zm00001d002451	-	GAAGGTGACCAAGTTCATGCTTCATGAACGCGATGAACCTAG	GAAGGTCGGAGTCAACGGATTTCATGAACGCGATGAACCTAA	ACCTGGTCCTCCAGGTTCTT
Chr2-13575682	2	13575682	13823221	2.02	360	0.44	T	240	C	120	Zm00001d002475	GO:0003676,GO:0003676,GO:0003676,GO:0003676	GAAGGTGACCAAGTTCATGCTACTGCGAGTGTCCCAGCTGTT	GAAGGTCGGAGTCAACGGATTACTGCGAGTGTCCCAGCTGTC	GTTCCAGGGCTATCCCATTT
Chr2-13757267	2	13757267	14004988	2.02	317	0.44	A	213	G	104	Zm00001d002485	GO:0000786,GO:0003677,GO:0006334	GAAGGTGACCAAGTTCATGCTCGTCGCTCCCTAACGTGCAGA	GAAGGTCGGAGTCAACGGATTCGTCGCTCCCTAACGTGCAGG	CCGTCCATCCTCTCCAACTA
Chr2-13774155	2	13774155	14021877	2.02	176	0.5	A	88	G	88	-		GAAGGTGACCAAGTTCATGCTCCACCTAAATCGAGGAACGAG	GAAGGTCGGAGTCAACGGATTCCACCTAAATCGAGGAACGAA	CATCGCAGGAAAGATCAAGG
Chr2-13851896	2	13851896	14099523	2.02	200	0.47	T	126	C	74	Zm00001d002489	GO:0005622,GO:0008270	GAAGGTGACCAAGTTCATGCTGTTACTGTGCTGGGTAACAAT	GAAGGTCGGAGTCAACGGATTGTTACTGTGCTGGGTAACAAC	ACGGTATACCAAGCAACTGG
Chr2-14087798	2	14087798	14335442	2.02	288	0.47	T	180	G	108	Zm00001d002499	GO:0009058	GAAGGTGACCAAGTTCATGCTGCGATATAACCTCCGAAGCAT	GAAGGTCGGAGTCAACGGATTGCGATATAACCTCCGAAGCAG	TTCTCCAATTGCAGCTCCTT
Chr2-14135523	2	14135523	14383167	2.02	354	0.49	T	203	C	151	Zm00001d002501	GO:0006457,GO:0031072,GO:0051082,GO:0006457,GO:0031072,GO:0051082	GAAGGTGACCAAGTTCATGCTCGCCCCGAAGCGACTGGGCGC	GAAGGTCGGAGTCAACGGATTCGCCCCGAAGCGACTGGGCGT	TCCACACCGTGCAGTAAAAG
Chr2-14155128	2	14155128	14402772	2.02	198	0.48	C	119	T	79	Zm00001d002501	GO:0006457,GO:0031072,GO:0051082,GO:0006457,GO:0031072,GO:0051082	GAAGGTGACCAAGTTCATGCTGACTGCCGCAACTGCTTTGGC	GAAGGTCGGAGTCAACGGATTGACTGCCGCAACTGCTTTGGT	CCTGTAGACCCCAGACCAAA
Chr2-14155684	2	14155684	14403328	2.02	159	0.43	G	109	T	50	Zm00001d002501	GO:0006457,GO:0031072,GO:0051082,GO:0006457,GO:0031072,GO:0051082	GAAGGTGACCAAGTTCATGCTCGTGCATTGATAGTCTTTTAG	GAAGGTCGGAGTCAACGGATTCGTGCATTGATAGTCTTTTAT	TTTGATTGACTTGTTTTGTAATGG
Chr2-14416869	2	14416869	14664527	2.02	368	0.45	A	241	G	127	Zm00001d002511	-	GAAGGTGACCAAGTTCATGCTCATATTCTGAGCAGATCGTCA	GAAGGTCGGAGTCAACGGATTCATATTCTGAGCAGATCGTCG	AGCACTTGACTGAGTTTGTTCG
Chr2-14430253	2	14430253	14677912	2.02	280	0.47	A	176	G	104	-		GAAGGTGACCAAGTTCATGCTACCGTTCTCCCACTTGTTCAG	GAAGGTCGGAGTCAACGGATTACCGTTCTCCCACTTGTTCAA	TCAGTGGAACAGTTTGCGAG
Chr2-14678318	2	14678318	14925933	2.02	333	0.45	G	218	A	115	-		GAAGGTGACCAAGTTCATGCTCACAACGAGTTTCGTGCGCGG	GAAGGTCGGAGTCAACGGATTCACAACGAGTTTCGTGCGCGA	ACGTATGGCGTCGGTTTAAG
Chr2-14724972	2	14724972	14972671	2.02	304	0.5	C	155	A	149	Zm00001d002523	-	GAAGGTGACCAAGTTCATGCTGTCCGCGGACACTTACCAAGA	GAAGGTCGGAGTCAACGGATTGTCCGCGGACACTTACCAAGC	GATGTCGAGGTAGTGGTGGC
Chr2-14725564	2	14725564	14973271	2.02	303	0.5	T	161	G	142	Zm00001d002523	-	GAAGGTGACCAAGTTCATGCTACCCCCCAAGCAAGGGCGACG	GAAGGTCGGAGTCAACGGATTACCCCCCAAGCAAGGGCGACT	CCATCTTTCGGAGATCAGGA
Chr2-14725753	2	14725753	14973460	2.02	217	0.44	C	147	T	70	Zm00001d002523	-	GAAGGTGACCAAGTTCATGCTTGATCTCCGAAAGATGGAGAC	GAAGGTCGGAGTCAACGGATTTGATCTCCGAAAGATGGAGAT	TGTTTAGGCCTCTCGCTTGT
Chr2-14905389	2	14905389	15153097	2.02	341	0.47	A	214	G	127	Zm00001d002534	-	GAAGGTGACCAAGTTCATGCTGCAGAAACAGTGTCATAAGTG	GAAGGTCGGAGTCAACGGATTGCAGAAACAGTGTCATAAGTA	AAGAGGGCTTGTACTGCGAA
Chr2-14920848	2	14920848	15168558	2.02	108	0.42	T	75	A	33	-		GAAGGTGACCAAGTTCATGCTGCATGCGATGAGCTTTGGTAT	GAAGGTCGGAGTCAACGGATTGCATGCGATGAGCTTTGGTAA	TTCTGAGTGCAGCTGATTGC
Chr2-14993078	2	14993078	15240789	2.02	285	0.45	G	189	A	96	Zm00001d002539	-	GAAGGTGACCAAGTTCATGCTGATGACGTGAGCCATCCCCAA	GAAGGTCGGAGTCAACGGATTGATGACGTGAGCCATCCCCAG	AGCTTCTCGCTGTGGTGAAT
Chr2-14993728	2	14993728	15241439	2.02	185	0.44	T	125	C	60	Zm00001d002540	GO:0004672,GO:0004674,GO:0005509,GO:0005524,GO:0006468	GAAGGTGACCAAGTTCATGCTATACAGCGTGCATCCAAGAAC	GAAGGTCGGAGTCAACGGATTATACAGCGTGCATCCAAGAAT	CATGTTACGCAAGAAGCCAG
Chr2-14993827	2	14993827	15241538	2.02	335	0.49	A	190	G	145	Zm00001d002540	GO:0004672,GO:0004674,GO:0005509,GO:0005524,GO:0006468	GAAGGTGACCAAGTTCATGCTTACAATCTGGCTTCTTGCGTA	GAAGGTCGGAGTCAACGGATTTACAATCTGGCTTCTTGCGTG	CTTGGCTACTTCCTGCCTTG
Chr2-15061845	2	15061845	15309557	2.02	135	0.49	G	78	C	57	Zm00001d002542	GO:0003824,GO:0004722,GO:0006470,GO:0008287	GAAGGTGACCAAGTTCATGCTATCTCACGGGAGCGAGGCCCG	GAAGGTCGGAGTCAACGGATTATCTCACGGGAGCGAGGCCCC	TCCTCGTAAGCGCGTACTTC
Chr2-15129612	2	15129612	15377347	2.02	215	0.46	C	137	T	78	Zm00001d002545	GO:0003677	GAAGGTGACCAAGTTCATGCTCTGCTTGATTGCAGCAGAGGC	GAAGGTCGGAGTCAACGGATTCTGCTTGATTGCAGCAGAGGT	AGAATCCTCTGGGGACAACA
Chr2-15220836	2	15220836	15456836	2.02	170	0.48	T	101	C	69	Zm00001d002549	-	GAAGGTGACCAAGTTCATGCTCGAGATTTGGCGACTAGGCGC	GAAGGTCGGAGTCAACGGATTCGAGATTTGGCGACTAGGCGT	CCGGTTTCATCAGAGCAAAT
Chr2-15321588	2	15321588	15557589	2.02	328	0.44	T	221	G	107	-		GAAGGTGACCAAGTTCATGCTAGCCAATAATCAGACTCGGGT	GAAGGTCGGAGTCAACGGATTAGCCAATAATCAGACTCGGGG	GATGCGCTTCCTCATGCT
Chr2-15669609	2	15669609	15905668	2.03	259	0.44	G	174	T	85	Zm00001d002572	GO:0019787,GO:0043687,GO:0051246,GO:0019787,GO:0043687,GO:0051246	GAAGGTGACCAAGTTCATGCTGAGCAAGCCAAGAGGTATCCG	GAAGGTCGGAGTCAACGGATTGAGCAAGCCAAGAGGTATCCT	CCAACAAGCGTACGGCTAAC
Chr2-15669630	2	15669630	15905689	2.03	255	0.44	C	170	A	85	Zm00001d002572	GO:0019787,GO:0043687,GO:0051246,GO:0019787,GO:0043687,GO:0051246	GAAGGTGACCAAGTTCATGCTTCGCTCGTGTAGCCGTGGACC	GAAGGTCGGAGTCAACGGATTTCGCTCGTGTAGCCGTGGACA	GGGCATTTTAGCAGTTCCAA
Chr2-15969877	2	15969877	16205946	2.03	319	0.41	G	226	T	93	Zm00001d002580	GO:0016020,GO:0055085,GO:0016020,GO:0055085,GO:0016020,GO:0055085,GO:0016020	GAAGGTGACCAAGTTCATGCTGCACTTCTGCAGGCTAACGGT	GAAGGTCGGAGTCAACGGATTGCACTTCTGCAGGCTAACGGG	TGAACAGTTTGCTTGTTGGTTC
Chr2-16081176	2	16081176	16317245	2.03	340	0.47	T	209	C	131	Zm00001d002584	-	GAAGGTGACCAAGTTCATGCTGGTGCCCATTTGCTGCCTCAT	GAAGGTCGGAGTCAACGGATTGGTGCCCATTTGCTGCCTCAC	AAAGACGAAAACGTTGAGCC
Chr2-16330927	2	16330927	16537516	2.03	286	0.46	A	181	C	105	Zm00001d002594	GO:0005856,GO:0007160	GAAGGTGACCAAGTTCATGCTCGGTTGCTTGGAGTGGACCAC	GAAGGTCGGAGTCAACGGATTCGGTTGCTTGGAGTGGACCAA	GAAGGTCACGGCAACTTCTC
Chr2-16409970	2	16409970	16616560	2.03	366	0.42	T	257	G	109	Zm00001d002598	GO:0006511,GO:0006511	GAAGGTGACCAAGTTCATGCTTTGGGAAGAGTCGCATTTTTT	GAAGGTCGGAGTCAACGGATTTTGGGAAGAGTCGCATTTTTG	TCTTCTGTTATATGGCGAAAGAAA
Chr2-16547428	2	16547428	16754021	2.03	325	0.42	G	227	A	98	Zm00001d002602	GO:0008152,GO:0008840,GO:0016829,GO:0019877,GO:0008152,GO:0008840,GO:0016829,GO:0019877	GAAGGTGACCAAGTTCATGCTATTGGACGGGGAAACTTTGTA	GAAGGTCGGAGTCAACGGATTATTGGACGGGGAAACTTTGTG	CACCAAAGTAAACAAGCTCGC
Chr2-16547554	2	16547554	16754147	2.03	279	0.46	T	180	C	99	Zm00001d002602	GO:0008152,GO:0008840,GO:0016829,GO:0019877,GO:0008152,GO:0008840,GO:0016829,GO:0019877	GAAGGTGACCAAGTTCATGCTGTTATGAGGATTTTTCAGTCT	GAAGGTCGGAGTCAACGGATTGTTATGAGGATTTTTCAGTCC	AGTTCCGCATATGAAATGGC
Chr2-16550892	2	16550892	16757485	2.03	368	0.47	T	228	C	140	Zm00001d002603	GO:0016021,GO:0055085	GAAGGTGACCAAGTTCATGCTTGGCGTCTGATGCTTTGGTAC	GAAGGTCGGAGTCAACGGATTTGGCGTCTGATGCTTTGGTAT	AGGCTCAAGCATCACAATCA
Chr2-16551827	2	16551827	16758420	2.03	358	0.46	A	230	G	128	Zm00001d002603	GO:0016021,GO:0055085	GAAGGTGACCAAGTTCATGCTCACACTTCCAGCATCAGGTAG	GAAGGTCGGAGTCAACGGATTCACACTTCCAGCATCAGGTAA	CGGGGAGAAGACTCAGTCAG
Chr2-16644806	2	16644806	16851403	2.03	365	0.5	T	184	C	181	-		GAAGGTGACCAAGTTCATGCTTGTTGTTACTCGTAAGTTCTC	GAAGGTCGGAGTCAACGGATTTGTTGTTACTCGTAAGTTCTT	AAGCTGGAGGAAAAGCACAA
Chr2-16764461	2	16764461	16971059	2.03	129	0.43	C	89	G	40	Zm00001d002613	GO:0006066,GO:0008152,GO:0016491,GO:0016614,GO:0043087,GO:0050660	GAAGGTGACCAAGTTCATGCTGATGCCGAGCACTCGGTACTC	GAAGGTCGGAGTCAACGGATTGATGCCGAGCACTCGGTACTG	ACCTACCCCGACTTCTCCAT
Chr2-16891937	2	16891937	17098538	2.03	330	0.5	T	174	C	156	Zm00001d002617	-	GAAGGTGACCAAGTTCATGCTACCATCCTATTATACCTTGCT	GAAGGTCGGAGTCAACGGATTACCATCCTATTATACCTTGCC	TTTGTCTTTTGCAGGGTTGA
Chr2-16894404	2	16894404	17101005	2.03	356	0.5	A	185	G	171	Zm00001d002617	-	GAAGGTGACCAAGTTCATGCTTCTGCAATAGAACGGAAGAGA	GAAGGTCGGAGTCAACGGATTTCTGCAATAGAACGGAAGAGG	CCTAAAGCAAAGACCCATGC
Chr2-16960672	2	16960672	17167323	2.03	274	0.44	G	184	C	90	Zm00001d002618	GO:0003677,GO:0003700,GO:0006355	GAAGGTGACCAAGTTCATGCTGCTGCGCACGCCCTTGTACAC	GAAGGTCGGAGTCAACGGATTGCTGCGCACGCCCTTGTACAG	AATCCAAAACGCTCCTCCTT
Chr2-17086740	2	17086740	17293396	2.03	318	0.41	A	226	G	92	Zm00001d002624	GO:0005515,GO:0008270	GAAGGTGACCAAGTTCATGCTCGATGGCATACGGTAGAGGGA	GAAGGTCGGAGTCAACGGATTCGATGGCATACGGTAGAGGGG	TGATTGCAATGTGATGCATTT
Chr2-17339775	2	17339775	17546508	2.03	366	0.41	G	260	A	106	-		GAAGGTGACCAAGTTCATGCTCTTCGGTGGTGCCTATTACCG	GAAGGTCGGAGTCAACGGATTCTTCGGTGGTGCCTATTACCA	TCACGTAGAGGGGAGTCGTT
Chr2-17745278	2	17745278	17952040	2.03	137	0.43	T	94	G	43	Zm00001d002641	GO:0000159,GO:0007165,GO:0008601	GAAGGTGACCAAGTTCATGCTCTGGGTTTCGGGCCATTCCAT	GAAGGTCGGAGTCAACGGATTCTGGGTTTCGGGCCATTCCAG	GCTTCACTGAAACATGCGAA
Chr2-17995415	2	17995415	18202183	2.03	214	0.43	A	148	G	66	Zm00001d002644	-	GAAGGTGACCAAGTTCATGCTGCTGGACAGCCCAGTACTCAG	GAAGGTCGGAGTCAACGGATTGCTGGACAGCCCAGTACTCAA	TGATATCTCCCAGAATGCCC
Chr2-18801829	2	18801829	19008618	2.03	339	0.42	C	237	T	102	Zm00001d002668	-	GAAGGTGACCAAGTTCATGCTGCGAGGAGACACTGGCACCTC	GAAGGTCGGAGTCAACGGATTGCGAGGAGACACTGGCACCTT	TTGTCACGAAGACATCGCTC
Chr2-18801873	2	18801873	19008662	2.03	351	0.45	G	230	C	121	Zm00001d002668	-	GAAGGTGACCAAGTTCATGCTCACTCGAAGGAAACTCTAGCC	GAAGGTCGGAGTCAACGGATTCACTCGAAGGAAACTCTAGCG	TTGTCACGAAGACATCGCTC
Chr2-18801894	2	18801894	19008683	2.03	351	0.5	T	191	C	160	Zm00001d002668	-	GAAGGTGACCAAGTTCATGCTAACAAGGAGTTAGCTCCTTTT	GAAGGTCGGAGTCAACGGATTAACAAGGAGTTAGCTCCTTTC	TTGTCACGAAGACATCGCTC
Chr2-18802677	2	18802677	19009466	2.03	364	0.42	T	254	C	110	Zm00001d002668	-	GAAGGTGACCAAGTTCATGCTTCCTGTTTATTCTTGGAGATT	GAAGGTCGGAGTCAACGGATTTCCTGTTTATTCTTGGAGATC	AGCTCTTCCAGGCCTTTCTT
Chr2-18802716	2	18802716	19009505	2.03	342	0.49	C	194	G	148	Zm00001d002668	-	GAAGGTGACCAAGTTCATGCTGTTTTTGCCAGCTCGACAAAC	GAAGGTCGGAGTCAACGGATTGTTTTTGCCAGCTCGACAAAG	TGAGGGCCAAAGAATAGCAT
Chr2-18894311	2	18894311	19101110	2.03	106	0.44	C	71	G	35	Zm00001d002671	GO:0042309,GO:0050825,GO:0050826	GAAGGTGACCAAGTTCATGCTGGGCATCAGAAGCCCGGGCTG	GAAGGTCGGAGTCAACGGATTGGGCATCAGAAGCCCGGGCTC	GTAGCGGCGAGAAGGTGTT
Chr2-19015008	2	19015008	19221817	2.03	163	0.44	A	109	G	54	Zm00001d002676	GO:0001522,GO:0003723,GO:0009451,GO:0009982	GAAGGTGACCAAGTTCATGCTAACCGTAACCTGACTGACTCA	GAAGGTCGGAGTCAACGGATTAACCGTAACCTGACTGACTCG	AAATCCTAGCTGATTCCCCG
Chr2-19022147	2	19022147	19228956	2.03	326	0.41	A	231	C	95	Zm00001d002677	GO:0016068,GO:0042309,GO:0050825,GO:0050826	GAAGGTGACCAAGTTCATGCTATGCTTGTCAGCGGGCAGGGA	GAAGGTCGGAGTCAACGGATTATGCTTGTCAGCGGGCAGGGC	AGTACGAGCGCGTAGTCCTC
Chr2-19206840	2	19206840	19413658	2.03	179	0.5	G	95	C	84	Zm00001d002682	GO:0004560,GO:0005975,GO:0006004	GAAGGTGACCAAGTTCATGCTCAATCGGGTACAAGAGGCTGC	GAAGGTCGGAGTCAACGGATTCAATCGGGTACAAGAGGCTGG	CGAGAAGGGATCCATGAAGA
Chr2-19210992	2	19210992	19417810	2.03	308	0.5	G	158	A	150	Zm00001d002684	GO:0004499,GO:0005198,GO:0007155,GO:0015629,GO:0016491,GO:0050660,GO:0050661,GO:0055114	GAAGGTGACCAAGTTCATGCTCGGGAGGCTGCTAACATCACG	GAAGGTCGGAGTCAACGGATTCGGGAGGCTGCTAACATCACA	AGCACAAGCCTGTGTGTTTG
Chr2-19211697	2	19211697	19418515	2.03	298	0.5	C	154	G	144	Zm00001d002684	GO:0004499,GO:0005198,GO:0007155,GO:0015629,GO:0016491,GO:0050660,GO:0050661,GO:0055114	GAAGGTGACCAAGTTCATGCTTCTCCTAGATCCTGTAATTTC	GAAGGTCGGAGTCAACGGATTTCTCCTAGATCCTGTAATTTG	ACAACGAGCATCCACCTACA
Chr2-19214226	2	19214226	19421044	2.03	331	0.47	T	203	G	128	Zm00001d002685	GO:0045454	GAAGGTGACCAAGTTCATGCTGCGATGTGCGCTGTGTCACAT	GAAGGTCGGAGTCAACGGATTGCGATGTGCGCTGTGTCACAG	CTCGAACCTCTCCTCCTCCT
Chr2-19284859	2	19284859	19491685	2.03	359	0.42	A	253	G	106	-		GAAGGTGACCAAGTTCATGCTCGGACAGATTGGAAACGTCAA	GAAGGTCGGAGTCAACGGATTCGGACAGATTGGAAACGTCAG	CATTAACACAAGCTGCCGAA
Chr2-19323477	2	19323477	19530318	2.03	204	0.41	T	145	C	59	Zm00001d002688	-	GAAGGTGACCAAGTTCATGCTCTCAGCTGACAATAATCAACT	GAAGGTCGGAGTCAACGGATTCTCAGCTGACAATAATCAACC	ACTGCCCAAAATGCTGAAGT
Chr2-19340239	2	19340239	19547080	2.03	323	0.48	G	194	T	129	-		GAAGGTGACCAAGTTCATGCTGTCGGAGCCCCCTGCTAAAGG	GAAGGTCGGAGTCAACGGATTGTCGGAGCCCCCTGCTAAAGT	GGAATTGCACCATTACCACC
Chr2-19413430	2	19413430	19620280	2.03	122	0.47	G	76	C	46	-		GAAGGTGACCAAGTTCATGCTTGTAATGTGACGCCCGACGCG	GAAGGTCGGAGTCAACGGATTTGTAATGTGACGCCCGACGCC	TTTGAGTCTCCTGTTGAGCG
Chr2-19413465	2	19413465	19620315	2.03	123	0.49	C	68	T	55	-		GAAGGTGACCAAGTTCATGCTCGCCTGGATCGAGACGAGTCT	GAAGGTCGGAGTCAACGGATTCGCCTGGATCGAGACGAGTCC	TTTGAGTCTCCTGTTGAGCG
Chr2-19421179	2	19421179	19628029	2.03	181	0.49	C	106	T	75	Zm00001d002694	GO:0003824,GO:0004084,GO:0008152,GO:0009081,GO:0003824,GO:0004084,GO:0008152,GO:0009081,GO:0003824,GO:0008152,GO:0003824,GO:0008152	GAAGGTGACCAAGTTCATGCTCCAGACTACAAATGGAGCTCT	GAAGGTCGGAGTCAACGGATTCCAGACTACAAATGGAGCTCC	AGTAACTCACGCGATGGGAG
Chr2-19427834	2	19427834	19634684	2.03	290	0.5	C	158	T	132	Zm00001d002694	GO:0003824,GO:0004084,GO:0008152,GO:0009081,GO:0003824,GO:0004084,GO:0008152,GO:0009081,GO:0003824,GO:0008152,GO:0003824,GO:0008152	GAAGGTGACCAAGTTCATGCTCAGAAAGGTCTCACGGAGGAC	GAAGGTCGGAGTCAACGGATTCAGAAAGGTCTCACGGAGGAT	GGGAAAGTCATTATTGGGGA
Chr2-19453721	2	19453721	19660571	2.03	326	0.45	T	214	C	112	Zm00001d002695	GO:0005975,GO:0016773	GAAGGTGACCAAGTTCATGCTTAGTACTGACATGGGGTTAAT	GAAGGTCGGAGTCAACGGATTTAGTACTGACATGGGGTTAAC	GCCTCTACAGAGAACAAAGGGA
Chr2-19814361	2	19814361	20020838	2.03	286	0.47	T	177	C	109	Zm00001d002705	GO:0003824,GO:0004008,GO:0005261,GO:0005524,GO:0006754,GO:0006812,GO:0008152,GO:0015097,GO:0015662,GO:0015694,GO:0016020,GO:0016021,GO:0016820,GO:0030001,GO:0046872,GO:0046873	GAAGGTGACCAAGTTCATGCTCAACGATGGCAGATCAGTAGC	GAAGGTCGGAGTCAACGGATTCAACGATGGCAGATCAGTAGT	GTTGTGGCTGGCTGCTAAGT
Chr2-19817163	2	19817163	20023640	2.03	270	0.4	C	194	G	76	Zm00001d002705	GO:0003824,GO:0004008,GO:0005261,GO:0005524,GO:0006754,GO:0006812,GO:0008152,GO:0015097,GO:0015662,GO:0015694,GO:0016020,GO:0016021,GO:0016820,GO:0030001,GO:0046872,GO:0046873	GAAGGTGACCAAGTTCATGCTGACATGACCAAATGTGGCTGC	GAAGGTCGGAGTCAACGGATTGACATGACCAAATGTGGCTGG	TATACAGGCCCTTCCTGGTG
Chr2-20013337	2	20013337	20219814	2.03	356	0.45	T	235	A	121	Zm00001d002713	GO:0003676,GO:0008270	GAAGGTGACCAAGTTCATGCTGCTAACAAGCGTCAGCGGGAT	GAAGGTCGGAGTCAACGGATTGCTAACAAGCGTCAGCGGGAA	ATTGGCCTTCTTGAACATGC
Chr2-20016805	2	20016805	20223283	2.03	311	0.43	C	214	T	97	Zm00001d002713	GO:0003676,GO:0008270	GAAGGTGACCAAGTTCATGCTTGCCAACTGCATACGCCTCTC	GAAGGTCGGAGTCAACGGATTTGCCAACTGCATACGCCTCTT	CTGGTCTCGCATAACCCAAT
Chr2-20517002	2	20517002	20690756	2.03	355	0.43	T	244	C	111	Zm00001d002725	GO:0016757,GO:0016757	GAAGGTGACCAAGTTCATGCTGACAGCTATCTCCATTCACGT	GAAGGTCGGAGTCAACGGATTGACAGCTATCTCCATTCACGC	AGGTTTTCCTGATGGGTTCC
Chr2-20521816	2	20521816	20695570	2.03	357	0.48	C	216	G	141	Zm00001d002726	-	GAAGGTGACCAAGTTCATGCTGGGATGTACAGGAACTGGGGC	GAAGGTCGGAGTCAACGGATTGGGATGTACAGGAACTGGGGG	GTGAGCCAGTGGTATCCGTT
Chr2-20646621	2	20646621	20800387	2.03	100	0.43	A	69	G	31	-		GAAGGTGACCAAGTTCATGCTCCAAGTCGGATCTGGCAGGGA	GAAGGTCGGAGTCAACGGATTCCAAGTCGGATCTGGCAGGGG	ATTCCGACTTCCTGGTTCCT
Chr2-21491272	2	21491272	21645228	2.03	326	0.43	T	222	A	104	Zm00001d002751	GO:0016787,GO:0016787,GO:0016787,GO:0016787	GAAGGTGACCAAGTTCATGCTTGGTCTCTGCCAGGGGTATTT	GAAGGTCGGAGTCAACGGATTTGGTCTCTGCCAGGGGTATTA	CATGGTTGTGGCGATTAACA
Chr2-21491475	2	21491475	21645431	2.03	172	0.44	T	115	C	57	Zm00001d002751	GO:0016787,GO:0016787,GO:0016787,GO:0016787	GAAGGTGACCAAGTTCATGCTGTTGGGACATCAACCAATGGT	GAAGGTCGGAGTCAACGGATTGTTGGGACATCAACCAATGGC	GTTGCGCTGTGATGTGAAGT
Chr2-22589186	2	22589186	22736806	2.03	126	0.41	C	89	T	37	Zm00001d002787	GO:0005634,GO:0008270,GO:0016568,GO:0018024,GO:0005634,GO:0008270,GO:0016568,GO:0018024	GAAGGTGACCAAGTTCATGCTAACTTGACCCCCATTGGCAAC	GAAGGTCGGAGTCAACGGATTAACTTGACCCCCATTGGCAAT	GAGTGTGATGGCTGGCTGTA
Chr2-22935368	2	22935368	23082999	2.03	232	0.43	G	160	A	72	Zm00001d002797	GO:0055085,GO:0055085,GO:0055085	GAAGGTGACCAAGTTCATGCTCACTGTTAAGAGTCTACTTGG	GAAGGTCGGAGTCAACGGATTCACTGTTAAGAGTCTACTTGA	CGCTGAATTTCATCAAGCAC
Chr2-22935936	2	22935936	23083567	2.03	354	0.5	G	180	A	174	Zm00001d002797	GO:0055085,GO:0055085,GO:0055085	GAAGGTGACCAAGTTCATGCTATGGGCTGTGTCATTGGACCA	GAAGGTCGGAGTCAACGGATTATGGGCTGTGTCATTGGACCG	TATGGTGCCTTCCAGTACCC
Chr2-22936658	2	22936658	23084289	2.03	365	0.44	G	245	A	120	Zm00001d002797	GO:0055085,GO:0055085,GO:0055085	GAAGGTGACCAAGTTCATGCTGGTAATGGATGGATGCAAGAG	GAAGGTCGGAGTCAACGGATTGGTAATGGATGGATGCAAGAA	GGGTCAGCTGTCTTTGGAAG
Chr2-22944092	2	22944092	23091723	2.03	188	0.47	G	116	C	72	-		GAAGGTGACCAAGTTCATGCTGGAGCGTTATTATTGGCGGGC	GAAGGTCGGAGTCAACGGATTGGAGCGTTATTATTGGCGGGG	CAGCAAACACCACCACAAAC
Chr2-22944519	2	22944519	23092150	2.03	230	0.41	A	163	T	67	-		GAAGGTGACCAAGTTCATGCTTCTCGGCATGACTGTCGATTA	GAAGGTCGGAGTCAACGGATTTCTCGGCATGACTGTCGATTT	GAGTGGGACGTCAGGAGTGT
Chr2-23114217	2	23114217	23261991	2.03	265	0.43	G	183	T	82	-		GAAGGTGACCAAGTTCATGCTGGTGTCCTAAGTTAGATGCCG	GAAGGTCGGAGTCAACGGATTGGTGTCCTAAGTTAGATGCCT	ATCACCAGTTCCTTGCAACC
Chr2-23325406	2	23325406	23473242	2.03	139	0.4	A	100	G	39	Zm00001d002810	GO:0003677,GO:0005524,GO:0005634,GO:0006355	GAAGGTGACCAAGTTCATGCTAAAGCGCCTCTGGGGGAGTCA	GAAGGTCGGAGTCAACGGATTAAAGCGCCTCTGGGGGAGTCG	CTCCATGGCGGTAATAGGG
Chr2-23397883	2	23397883	23545721	2.03	335	0.47	T	209	C	126	Zm00001d002812	-	GAAGGTGACCAAGTTCATGCTCCGGACTACCTCTATTTCCTC	GAAGGTCGGAGTCAACGGATTCCGGACTACCTCTATTTCCTT	TCGACGTCATGGAGACAATC
Chr2-23893292	2	23893292	24041206	2.03	361	0.4	C	262	G	99	Zm00001d002824	GO:0004197,GO:0006508,GO:0004197,GO:0006508,GO:0004197,GO:0006508	GAAGGTGACCAAGTTCATGCTGATGGGTGATCGCAAGTAGGC	GAAGGTCGGAGTCAACGGATTGATGGGTGATCGCAAGTAGGG	TTTGGGCTATCGATCAGAGG
Chr2-24215887	2	24215887	24363813	2.03	160	0.48	C	95	G	65	-		GAAGGTGACCAAGTTCATGCTAATCCCGTACCAACCCAAGGG	GAAGGTCGGAGTCAACGGATTAATCCCGTACCAACCCAAGGC	ACGGAGTAGAGGAGAGCGGT
Chr2-24215942	2	24215942	24363868	2.03	172	0.44	T	115	C	57	-		GAAGGTGACCAAGTTCATGCTGCCGCTTGGCCAACAGGATGC	GAAGGTCGGAGTCAACGGATTGCCGCTTGGCCAACAGGATGT	ATGGGACAGTGGTACGGAAC
Chr2-24244989	2	24244989	24392915	2.03	246	0.47	C	155	A	91	-		GAAGGTGACCAAGTTCATGCTTAGACGTAGCTTTGCATGTCC	GAAGGTCGGAGTCAACGGATTTAGACGTAGCTTTGCATGTCA	GCGCTTGACAGACAAATTGA
Chr2-24246674	2	24246674	24394600	2.03	228	0.49	C	127	T	101	-		GAAGGTGACCAAGTTCATGCTTAGAAAAGGTTCAAATCTGGC	GAAGGTCGGAGTCAACGGATTTAGAAAAGGTTCAAATCTGGT	TGGTACAGAAACTGGCCCTC
Chr2-24248906	2	24248906	24396832	2.03	320	0.43	T	219	G	101	Zm00001d002835	GO:0004672,GO:0004674,GO:0005515,GO:0005524,GO:0006468	GAAGGTGACCAAGTTCATGCTGGGATGCTCCAGGTGCTTTCT	GAAGGTCGGAGTCAACGGATTGGGATGCTCCAGGTGCTTTCG	GATACAGGAGGCTTGGTGGA
Chr2-24251294	2	24251294	24399220	2.03	270	0.48	A	159	G	111	Zm00001d002835	GO:0004672,GO:0004674,GO:0005515,GO:0005524,GO:0006468	GAAGGTGACCAAGTTCATGCTATTTGCTGTAAGCATGCGGGA	GAAGGTCGGAGTCAACGGATTATTTGCTGTAAGCATGCGGGG	AGCACCTCTGATCAAACTGGA
Chr2-24770931	2	24770931	24918897	2.03	206	0.45	A	136	G	70	Zm00001d002853	GO:0004553,GO:0005975	GAAGGTGACCAAGTTCATGCTAATCCTACGACCTTCCTTAAG	GAAGGTCGGAGTCAACGGATTAATCCTACGACCTTCCTTAAA	CAAGCCAGCAATTACGACAA
Chr2-24771717	2	24771717	24919683	2.03	358	0.46	G	228	T	130	Zm00001d002853	GO:0004553,GO:0005975	GAAGGTGACCAAGTTCATGCTGTGAAAACTGAAGATATCGCT	GAAGGTCGGAGTCAACGGATTGTGAAAACTGAAGATATCGCG	GGACACTCTCAAAGCCAACC
Chr2-24772140	2	24772140	24920106	2.03	339	0.49	C	198	T	141	Zm00001d002853	GO:0004553,GO:0005975	GAAGGTGACCAAGTTCATGCTGGATGCGTGTACGGTAAACAT	GAAGGTCGGAGTCAACGGATTGGATGCGTGTACGGTAAACAC	TGTGCTGTTTGTTCCAACCT
Chr2-24772638	2	24772638	24920604	2.03	193	0.43	A	132	C	61	Zm00001d002854	GO:0000786,GO:0003677,GO:0005634,GO:0006334,GO:0006662,GO:0009055,GO:0015035,GO:0045454,GO:0000786,GO:0003677,GO:0004334,GO:0005634,GO:0006334,GO:0009072,GO:0045454	GAAGGTGACCAAGTTCATGCTCCGTTGCCTTCTCGAACTCAA	GAAGGTCGGAGTCAACGGATTCCGTTGCCTTCTCGAACTCAC	GAGGTGAGGAGACGCAGG
Chr2-24775715	2	24775715	24923681	2.03	305	0.5	T	166	C	139	Zm00001d002854	GO:0000786,GO:0003677,GO:0005634,GO:0006334,GO:0006662,GO:0009055,GO:0015035,GO:0045454,GO:0000786,GO:0003677,GO:0004334,GO:0005634,GO:0006334,GO:0009072,GO:0045454	GAAGGTGACCAAGTTCATGCTCACAGATGAGAGCCCGGACAT	GAAGGTCGGAGTCAACGGATTCACAGATGAGAGCCCGGACAC	ATCCTTCTTCTCGCCATCCT
Chr2-24840794	2	24840794	24988762	2.03	157	0.49	C	89	A	68	Zm00001d002859	GO:0006629,GO:0006633,GO:0016021,GO:0016491,GO:0016705,GO:0055114	GAAGGTGACCAAGTTCATGCTGAGTTCACATCACACGCGACC	GAAGGTCGGAGTCAACGGATTGAGTTCACATCACACGCGACA	CATGTACATCATGGACCGGA
Chr2-24841319	2	24841319	24989287	2.03	359	0.41	T	254	G	105	Zm00001d002859	GO:0006629,GO:0006633,GO:0016021,GO:0016491,GO:0016705,GO:0055114	GAAGGTGACCAAGTTCATGCTACGACCCACGCGGACTTGCCG	GAAGGTCGGAGTCAACGGATTACGACCCACGCGGACTTGCCT	CCAGAAGTACCACCTGGAGC
Chr2-25173154	2	25173154	25321210	2.03	336	0.48	G	201	A	135	Zm00001d002871	GO:0000166,GO:0005524,GO:0016020,GO:0016887,GO:0017111,GO:0005524,GO:0016020,GO:0016887,GO:0005328,GO:0005524,GO:0005887,GO:0006836,GO:0016020,GO:0016887	GAAGGTGACCAAGTTCATGCTTAGATCGTGCCGATGCAAACG	GAAGGTCGGAGTCAACGGATTTAGATCGTGCCGATGCAAACA	AATGTTGCAGAAAGGAACCG
Chr2-25246111	2	25246111	25394167	2.03	347	0.48	G	205	A	142	Zm00001d002874	-	GAAGGTGACCAAGTTCATGCTATGCCCACTATTGGAGTTGAA	GAAGGTCGGAGTCAACGGATTATGCCCACTATTGGAGTTGAG	TGCATACCTTGTCTGCGAAA
Chr2-25248229	2	25248229	25396285	2.03	366	0.49	T	214	C	152	Zm00001d002874	-	GAAGGTGACCAAGTTCATGCTATGTCACTTGCGCCGTTCGGC	GAAGGTCGGAGTCAACGGATTATGTCACTTGCGCCGTTCGGT	TTTGGAGGAGCATCTATGGG
Chr2-25317590	2	25317590	25465702	2.03	263	0.41	C	187	T	76	Zm00001d002876	-	GAAGGTGACCAAGTTCATGCTCGCACTGGCTTTGCCCTCCTT	GAAGGTCGGAGTCAACGGATTCGCACTGGCTTTGCCCTCCTC	CAAGCAGAATCATGGTGGAA
Chr2-25318263	2	25318263	25466375	2.03	320	0.46	G	207	A	113	Zm00001d002876	-	GAAGGTGACCAAGTTCATGCTGGCGCTAAATCGCCCATAACG	GAAGGTCGGAGTCAACGGATTGGCGCTAAATCGCCCATAACA	TGTCTGAAAGGCTTCCTCCT
Chr2-25323565	2	25323565	25471679	2.03	171	0.44	A	114	G	57	-		GAAGGTGACCAAGTTCATGCTAGCGGCGTTGACGGAATGCTG	GAAGGTCGGAGTCAACGGATTAGCGGCGTTGACGGAATGCTA	GAGGCGTCAAACAAGACTCC
Chr2-25550101	2	25550101	25698381	2.03	308	0.5	A	154	G	154	Zm00001d002880	GO:0000287,GO:0003862,GO:0005737,GO:0009098,GO:0016616,GO:0051287,GO:0055114	GAAGGTGACCAAGTTCATGCTAATCGCAACTGTAGCGGCTGA	GAAGGTCGGAGTCAACGGATTAATCGCAACTGTAGCGGCTGG	ACAGGAAGGCCAACAAACAC
Chr2-25946164	2	25946164	26094484	2.03	344	0.48	C	209	T	135	Zm00001d002891	GO:0031072	GAAGGTGACCAAGTTCATGCTCTTCGCTGTCACATGGAATTT	GAAGGTCGGAGTCAACGGATTCTTCGCTGTCACATGGAATTC	CTGTCTTCGGGGCACATTAT
Chr2-25949455	2	25949455	26097775	2.03	183	0.47	C	114	T	69	Zm00001d002891	GO:0031072	GAAGGTGACCAAGTTCATGCTACTCGCTTCCTCCGCTAGTAC	GAAGGTCGGAGTCAACGGATTACTCGCTTCCTCCGCTAGTAT	TCAATTTAGCGAAGCAGCCT
Chr2-26047268	2	26047268	26195594	2.03	166	0.42	C	116	A	50	Zm00001d002893	GO:0016020	GAAGGTGACCAAGTTCATGCTTTCCGCTACGAGCGCCTGGCC	GAAGGTCGGAGTCAACGGATTTTCCGCTACGAGCGCCTGGCA	GTGCCAAGGGGTGATGTC
Chr2-26666672	2	26666672	26815066	2.03	367	0.49	A	212	T	155	-		GAAGGTGACCAAGTTCATGCTCGCCTTATTATTATAGCAGCT	GAAGGTCGGAGTCAACGGATTCGCCTTATTATTATAGCAGCA	ATCAACTGGGAACCGACAAG
Chr2-27522690	2	27522690	27652915	2.03	354	0.48	A	211	C	143	Zm00001d002939	GO:0005215,GO:0006810,GO:0008021,GO:0016020	GAAGGTGACCAAGTTCATGCTGGTCCAAGTGGGTGCGCACCA	GAAGGTCGGAGTCAACGGATTGGTCCAAGTGGGTGCGCACCC	CGATCCTCTGGTCCTTGCT
Chr2-27522800	2	27522800	27653025	2.03	321	0.41	C	229	T	92	Zm00001d002939	GO:0005215,GO:0006810,GO:0008021,GO:0016020	GAAGGTGACCAAGTTCATGCTTTCGACAACGGGTACGTCCTC	GAAGGTCGGAGTCAACGGATTTTCGACAACGGGTACGTCCTT	CGTCATCAGCGGGTAGAAGT
Chr2-27771460	2	27771460	27901698	2.03	234	0.48	G	141	T	93	Zm00001d002943	GO:0008152,GO:0008168	GAAGGTGACCAAGTTCATGCTGGAAAACGAAGCCGTGTAGTG	GAAGGTCGGAGTCAACGGATTGGAAAACGAAGCCGTGTAGTT	ACCTGAGCTTCGTGCTCATC
Chr2-27987995	2	27987995	28118275	2.03	343	0.5	T	186	C	157	Zm00001d002952	GO:0042309,GO:0050825,GO:0050826	GAAGGTGACCAAGTTCATGCTCGATACTGTGCCTGCCTTTTT	GAAGGTCGGAGTCAACGGATTCGATACTGTGCCTGCCTTTTC	AGAACTCCCCACCCAGCTAT
Chr2-27996441	2	27996441	28126721	2.03	344	0.5	T	180	C	164	Zm00001d002953	-	GAAGGTGACCAAGTTCATGCTTAGTGTGCGGCGAGGTGAACT	GAAGGTCGGAGTCAACGGATTTAGTGTGCGGCGAGGTGAACC	TGTTGGCTCTAGCCCTGTTC
Chr2-28097278	2	28097278	28227559	2.03	141	0.5	G	73	A	68	Zm00001d002958	-	GAAGGTGACCAAGTTCATGCTATACCGAATGTATAGGAGAAG	GAAGGTCGGAGTCAACGGATTATACCGAATGTATAGGAGAAA	GTAAACTTCAGACGAGCCGC
Chr2-28155120	2	28155120	28285751	2.03	156	0.49	A	86	C	70	Zm00001d002961	GO:0006370,GO:0006370,GO:0006370,GO:0006370,GO:0006370	GAAGGTGACCAAGTTCATGCTGTTACAATCGGTGGTATTGCC	GAAGGTCGGAGTCAACGGATTGTTACAATCGGTGGTATTGCA	ATGTTTCAGCTGGTTTTCGC
Chr2-28751366	2	28751366	28882129	2.03	186	0.5	A	96	T	90	Zm00001d002980	-	GAAGGTGACCAAGTTCATGCTGCAGTGCGCGGAAGTTTGACT	GAAGGTCGGAGTCAACGGATTGCAGTGCGCGGAAGTTTGACA	AATGGAGTCATCCCACCAAA
Chr2-28974708	2	28974708	29105449	2.03	246	0.43	G	170	A	76	Zm00001d002992	-	GAAGGTGACCAAGTTCATGCTTGCCGCATAATGGCCAAAACG	GAAGGTCGGAGTCAACGGATTTGCCGCATAATGGCCAAAACA	AAAATTCAAATGCCGGATCA
Chr2-29361096	2	29361096	29457768	2.03	289	0.49	C	160	T	129	-		GAAGGTGACCAAGTTCATGCTCTTTATCTCTCGATCGACTTC	GAAGGTCGGAGTCAACGGATTCTTTATCTCTCGATCGACTTT	CTTTTAAGCATGCAACGCAA
Chr2-29442233	2	29442233	29538908	2.03	182	0.42	T	127	C	55	Zm00001d003014	-	GAAGGTGACCAAGTTCATGCTGCATTACGCCACAGACCACAC	GAAGGTCGGAGTCAACGGATTGCATTACGCCACAGACCACAT	ACTCTATCCGTCCATGCCAG
Chr2-29442261	2	29442261	29538936	2.03	150	0.4	C	109	T	41	Zm00001d003014	-	GAAGGTGACCAAGTTCATGCTGCTCTCATCGAGTCTGTAACT	GAAGGTCGGAGTCAACGGATTGCTCTCATCGAGTCTGTAACC	ACTCTATCCGTCCATGCCAG
Chr2-29459420	2	29459420	29556095	2.03	317	0.5	T	167	C	150	Zm00001d003014	-	GAAGGTGACCAAGTTCATGCTCTGCAGCGCTCAAAGTCCGCC	GAAGGTCGGAGTCAACGGATTCTGCAGCGCTCAAAGTCCGCT	GATCCAGTTCATCCTCGTCC
Chr2-29459684	2	29459684	29556359	2.03	122	0.5	C	62	T	60	Zm00001d003014	-	GAAGGTGACCAAGTTCATGCTATCCTCCTGAAATCAGTTGGT	GAAGGTCGGAGTCAACGGATTATCCTCCTGAAATCAGTTGGC	CATCCCAATCCTCACAGCTT
Chr2-29818252	2	29818252	29898001	2.04	313	0.43	A	213	G	100	Zm00001d003031	GO:0003676,GO:0004386,GO:0005524,GO:0008026	GAAGGTGACCAAGTTCATGCTTAACTTAGCGCACGCATTGTA	GAAGGTCGGAGTCAACGGATTTAACTTAGCGCACGCATTGTG	TAAGCTCGCGTCAATCCTTT
Chr2-29830346	2	29830346	29910096	2.04	356	0.49	G	207	A	149	Zm00001d003031	GO:0003676,GO:0004386,GO:0005524,GO:0008026	GAAGGTGACCAAGTTCATGCTGCGCCTGAGGATAACCCGTCG	GAAGGTCGGAGTCAACGGATTGCGCCTGAGGATAACCCGTCA	GTCTGAACCTACCACTCCGC
Chr2-30052074	2	30052074	30131830	2.04	360	0.5	C	190	T	170	Zm00001d003034	-	GAAGGTGACCAAGTTCATGCTATGCTACCTTCCGACGCCGAC	GAAGGTCGGAGTCAACGGATTATGCTACCTTCCGACGCCGAT	TAGGCGTCGATGAAGACGAT
Chr2-30053513	2	30053513	30133269	2.04	116	0.43	G	79	C	37	Zm00001d003035	-	GAAGGTGACCAAGTTCATGCTGCAGGACCAGCAACCCCGGAC	GAAGGTCGGAGTCAACGGATTGCAGGACCAGCAACCCCGGAG	CTCCGCAGCCTTTCAAGT
Chr2-30053596	2	30053596	30133352	2.04	148	0.5	T	76	G	72	Zm00001d003035	-	GAAGGTGACCAAGTTCATGCTGTACTCGCCCCGCTGGCGTCG	GAAGGTCGGAGTCAACGGATTGTACTCGCCCCGCTGGCGTCT	ATGGTCTTGTACTGCGCGTC
Chr2-30071823	2	30071823	30151579	2.04	188	0.46	G	121	A	67	Zm00001d003038	-	GAAGGTGACCAAGTTCATGCTATCGGAGATCCTTCGCGGTTG	GAAGGTCGGAGTCAACGGATTATCGGAGATCCTTCGCGGTTA	TCCATCTCGTCAGTACACCG
Chr2-30083524	2	30083524	30163282	2.04	145	0.49	T	82	A	63	Zm00001d003040	GO:0003912,GO:0005515,GO:0005622,GO:0008270	GAAGGTGACCAAGTTCATGCTTCCACATATCACCCATTCACT	GAAGGTCGGAGTCAACGGATTTCCACATATCACCCATTCACA	ATTTTGCAGACCATCTTCCG
Chr2-30304080	2	30304080	30383850	2.04	131	0.48	A	78	G	53	-		GAAGGTGACCAAGTTCATGCTTTATACTATGCAAGGGTACCA	GAAGGTCGGAGTCAACGGATTTTATACTATGCAAGGGTACCG	TCACAGTGGGGAACAAACAA
Chr2-30306257	2	30306257	30386027	2.04	122	0.44	C	82	T	40	Zm00001d003047	-	GAAGGTGACCAAGTTCATGCTGCTGCTGCACTTAGAATGCTC	GAAGGTCGGAGTCAACGGATTGCTGCTGCACTTAGAATGCTT	AGGATACGGATGACGAGCAC
Chr2-30306386	2	30306386	30386156	2.04	156	0.5	C	82	T	74	Zm00001d003047	-	GAAGGTGACCAAGTTCATGCTCAAGCAACCGTGCTCGTCATC	GAAGGTCGGAGTCAACGGATTCAAGCAACCGTGCTCGTCATT	TTCCAGGATGGAGAAGATGG
Chr2-30306482	2	30306482	30386252	2.04	230	0.49	A	131	G	99	Zm00001d003047	-	GAAGGTGACCAAGTTCATGCTGTTACCTGGTCTGGGACAGAA	GAAGGTCGGAGTCAACGGATTGTTACCTGGTCTGGGACAGAG	GACGATGCAAGGAGGATGTT
Chr2-30307159	2	30307159	30386929	2.04	171	0.5	T	92	A	79	Zm00001d003047	-	GAAGGTGACCAAGTTCATGCTCTCACCCGCCGCCTTCGAAGT	GAAGGTCGGAGTCAACGGATTCTCACCCGCCGCCTTCGAAGA	AACCACTCAAAAACCGAACG
Chr2-30537067	2	30537067	30616846	2.04	351	0.46	G	222	T	129	Zm00001d003052	GO:0003677,GO:0045449	GAAGGTGACCAAGTTCATGCTGGTACGTAGTGTGAGGTTAGT	GAAGGTCGGAGTCAACGGATTGGTACGTAGTGTGAGGTTAGG	AATGAAAACGATGCCTCCTG
Chr2-30708421	2	30708421	30788201	2.04	264	0.4	C	192	G	72	Zm00001d003058	GO:0006520,GO:0016829,GO:0006520,GO:0016829,GO:0006520,GO:0009058,GO:0016769,GO:0016829,GO:0030170	GAAGGTGACCAAGTTCATGCTGCTCCGTTTATCGAATGCCCC	GAAGGTCGGAGTCAACGGATTGCTCCGTTTATCGAATGCCCG	GGCATGTGTCGAGGTATGTG
Chr2-30711088	2	30711088	30790868	2.04	251	0.45	T	164	G	87	Zm00001d003058	GO:0006520,GO:0016829,GO:0006520,GO:0016829,GO:0006520,GO:0009058,GO:0016769,GO:0016829,GO:0030170	GAAGGTGACCAAGTTCATGCTTCACGAATTGGATGCTCAAAT	GAAGGTCGGAGTCAACGGATTTCACGAATTGGATGCTCAAAG	ACCATCGTGCTGGTACTTCC
Chr2-31034610	2	31034610	31104489	2.04	330	0.44	C	220	T	110	Zm00001d003066	-	GAAGGTGACCAAGTTCATGCTGATTTTCACACTGCCGGCTTC	GAAGGTCGGAGTCAACGGATTGATTTTCACACTGCCGGCTTT	GTGGAAAGGTTTCTAGCCCC
Chr2-31283341	2	31283341	31353287	2.04	362	0.4	A	263	G	99	Zm00001d003076	GO:0005622,GO:0005634,GO:0006281,GO:0008270,GO:0045449	GAAGGTGACCAAGTTCATGCTACAGAAATCGGAGGGAGCCCA	GAAGGTCGGAGTCAACGGATTACAGAAATCGGAGGGAGCCCG	CAGAACACTCAAGCTTCCCC
Chr2-31852126	2	31852126	31921829	2.04	331	0.48	C	199	T	132	Zm00001d003089	-	GAAGGTGACCAAGTTCATGCTGGAGATCGTTAGCCCAGTACC	GAAGGTCGGAGTCAACGGATTGGAGATCGTTAGCCCAGTACT	GCTACTGACGCCCATCTTTC
Chr2-31853761	2	31853761	31923464	2.04	367	0.44	G	249	A	118	Zm00001d003089	-	GAAGGTGACCAAGTTCATGCTATGAGGGATTGGCTCCATGGA	GAAGGTCGGAGTCAACGGATTATGAGGGATTGGCTCCATGGG	CGCATGACTCTCTCCAACAA
Chr2-32086278	2	32086278	32156009	2.04	318	0.44	C	215	T	103	Zm00001d003101	GO:0003824,GO:0004672,GO:0004674,GO:0005515,GO:0005524,GO:0006468,GO:0009058,GO:0030170	GAAGGTGACCAAGTTCATGCTCAGATCGCCCTGAATTTGAGT	GAAGGTCGGAGTCAACGGATTCAGATCGCCCTGAATTTGAGC	GTTGGGATTTCACCCATCAG
Chr2-32535408	2	32535408	32605117	2.04	175	0.49	A	100	G	75	Zm00001d003109	GO:0016021,GO:0016758,GO:0016021,GO:0016758,GO:0016021,GO:0016758,GO:0016021,GO:0016758	GAAGGTGACCAAGTTCATGCTGGAACGCATTTACGGACGCAA	GAAGGTCGGAGTCAACGGATTGGAACGCATTTACGGACGCAG	CTACGGAGTTCACCAAAGCC
Chr2-32670426	2	32670426	32722715	2.04	349	0.49	G	204	A	145	Zm00001d003112	GO:0005515,GO:0005515,GO:0005515	GAAGGTGACCAAGTTCATGCTGGTATCCCACGGACCCTGTGG	GAAGGTCGGAGTCAACGGATTGGTATCCCACGGACCCTGTGA	CAGCAATTGGTACATCCACG
Chr2-32965656	2	32965656	33017994	2.04	285	0.49	A	164	T	121	Zm00001d003123	GO:0003676,GO:0003677	GAAGGTGACCAAGTTCATGCTGTACGCTTTATATTCACTGGA	GAAGGTCGGAGTCAACGGATTGTACGCTTTATATTCACTGGT	TCAAATCCATTTTTGCCAGA
Chr2-33099417	2	33099417	33151820	2.04	363	0.45	G	240	T	123	Zm00001d003124	GO:0003824,GO:0006281,GO:0006284,GO:0008725	GAAGGTGACCAAGTTCATGCTGATAGTCCTGGAGAGTTCAAG	GAAGGTCGGAGTCAACGGATTGATAGTCCTGGAGAGTTCAAT	TCTCCTGCTACCGTTTTGCT
Chr2-33108206	2	33108206	33160606	2.04	108	0.43	C	74	G	34	Zm00001d003125	GO:0016020,GO:0030001,GO:0046873,GO:0055085	GAAGGTGACCAAGTTCATGCTCTTCTATATTGTACTGGCTGC	GAAGGTCGGAGTCAACGGATTCTTCTATATTGTACTGGCTGG	CAACTCGGAGGCTTGAGAAG
Chr2-33764620	2	33764620	33817202	2.04	259	0.49	C	143	A	116	Zm00001d003147	GO:0005488,GO:0005515,GO:0016070	GAAGGTGACCAAGTTCATGCTTTCGATTCCTTCACGATCTTA	GAAGGTCGGAGTCAACGGATTTTCGATTCCTTCACGATCTTC	AAGCTGATCACAGGCTGGTC
Chr2-34131277	2	34131277	34183859	2.04	294	0.47	C	181	G	113	Zm00001d003164	GO:0004748,GO:0009186,GO:0016491,GO:0046914,GO:0055114	GAAGGTGACCAAGTTCATGCTTGGTCGGAATGAACGGCGGGC	GAAGGTCGGAGTCAACGGATTTGGTCGGAATGAACGGCGGGG	AAATGAGCTCCATCCAGTCG
Chr2-35307152	2	35307152	35325781	2.04	260	0.4	A	187	C	73	Zm00001d003195	-	GAAGGTGACCAAGTTCATGCTACGCCCATTCGCCAGCTAAAA	GAAGGTCGGAGTCAACGGATTACGCCCATTCGCCAGCTAAAC	CACCTCCATCCGTGACTTCT
Chr2-35351319	2	35351319	35369950	2.04	127	0.44	T	85	C	42	Zm00001d003198	GO:0004672,GO:0004674,GO:0004713,GO:0004812,GO:0005524,GO:0006412,GO:0006468	GAAGGTGACCAAGTTCATGCTCTGGACAGTAACCTTCGCAAT	GAAGGTCGGAGTCAACGGATTCTGGACAGTAACCTTCGCAAC	AATCTAAACCCCCAGGTGCT
Chr2-35360097	2	35360097	35378728	2.04	197	0.5	C	99	A	98	Zm00001d003198	GO:0004672,GO:0004674,GO:0004713,GO:0004812,GO:0005524,GO:0006412,GO:0006468	GAAGGTGACCAAGTTCATGCTGAATCATAAAAGCGGGTCCCC	GAAGGTCGGAGTCAACGGATTGAATCATAAAAGCGGGTCCCA	TCTTGGAAGGTCGATTTTAATG
Chr2-35543192	2	35543192	35561843	2.04	179	0.5	A	96	G	83	Zm00001d003203	-	GAAGGTGACCAAGTTCATGCTTTGGTGAATGGACCCCCAGTA	GAAGGTCGGAGTCAACGGATTTTGGTGAATGGACCCCCAGTG	TGATCATGAGTTGCCTTGCT
Chr2-36238544	2	36238544	36257335	2.04	185	0.41	C	132	A	53	Zm00001d003214	GO:0004499,GO:0016491,GO:0050660,GO:0050661,GO:0055114,GO:0004729,GO:0006779,GO:0016491,GO:0055114	GAAGGTGACCAAGTTCATGCTGGCGTAAAGCATAATCTGGCA	GAAGGTCGGAGTCAACGGATTGGCGTAAAGCATAATCTGGCC	CCTCACAAGTGGCCTACGAC
Chr2-36239276	2	36239276	36258067	2.04	211	0.49	A	122	C	89	Zm00001d003214	GO:0004499,GO:0016491,GO:0050660,GO:0050661,GO:0055114,GO:0004729,GO:0006779,GO:0016491,GO:0055114	GAAGGTGACCAAGTTCATGCTTGGCTTACCTGCGTAGAAGAA	GAAGGTCGGAGTCAACGGATTTGGCTTACCTGCGTAGAAGAC	TTGGTGGTACTCAGGCATGT
Chr2-36829746	2	36829746	36848866	2.04	315	0.5	G	162	T	153	Zm00001d003228	GO:0004672,GO:0004674,GO:0005524,GO:0006468	GAAGGTGACCAAGTTCATGCTTTATGCGGGCCTCGGCGCCCT	GAAGGTCGGAGTCAACGGATTTTATGCGGGCCTCGGCGCCCG	CGGATAAAATACTGCCCCG
Chr2-37436457	2	37436457	37456108	2.04	355	0.46	C	230	A	125	Zm00001d003242	GO:0003677,GO:0003899,GO:0005634,GO:0006350,GO:0003677,GO:0003899,GO:0005634,GO:0006350,GO:0003677,GO:0003899,GO:0006350	GAAGGTGACCAAGTTCATGCTAGACTGCTGGAAGATACATCA	GAAGGTCGGAGTCAACGGATTAGACTGCTGGAAGATACATCC	GCACCAGGGCAACAGATATT
Chr2-37817175	2	37817175	37828073	2.04	356	0.5	A	182	C	174	Zm00001d003247	-	GAAGGTGACCAAGTTCATGCTCGTCAAGACGTTCCGCGCCCA	GAAGGTCGGAGTCAACGGATTCGTCAAGACGTTCCGCGCCCC	GAGGAGGTGGGAGTAGGAGC
Chr2-37828694	2	37828694	37839598	2.04	160	0.48	A	95	C	65	Zm00001d003248	-	GAAGGTGACCAAGTTCATGCTCTGGGTTTAACGATTGTTTGA	GAAGGTCGGAGTCAACGGATTCTGGGTTTAACGATTGTTTGC	GGAGCATATCCAGGAGACCA
Chr2-38086772	2	38086772	38097757	2.04	323	0.45	G	215	C	108	Zm00001d003256	-	GAAGGTGACCAAGTTCATGCTACGAGGCCTGATTCATTCAGG	GAAGGTCGGAGTCAACGGATTACGAGGCCTGATTCATTCAGC	AGCGGATGCAACCAATTAAG
Chr2-38091577	2	38091577	38102568	2.04	368	0.45	T	240	C	128	Zm00001d003257	-	GAAGGTGACCAAGTTCATGCTCATTGAAAGTCAAGCACCGCT	GAAGGTCGGAGTCAACGGATTCATTGAAAGTCAAGCACCGCC	AACCGACCTGATGCTAGGAA
Chr2-38091910	2	38091910	38102901	2.04	364	0.4	G	264	A	100	Zm00001d003257	-	GAAGGTGACCAAGTTCATGCTTGGTCTATAAAGTCGACTGTG	GAAGGTCGGAGTCAACGGATTTGGTCTATAAAGTCGACTGTA	GCTGGCTTGACTGAACCAAT
Chr2-38094156	2	38094156	38105147	2.04	352	0.44	C	237	T	115	Zm00001d003257	-	GAAGGTGACCAAGTTCATGCTCTACCATCGGATTTGACTGCC	GAAGGTCGGAGTCAACGGATTCTACCATCGGATTTGACTGCT	GACGTTGCTGGAGACACAGA
Chr2-38098038	2	38098038	38109029	2.04	302	0.5	A	162	G	140	Zm00001d003258	GO:0003824,GO:0051536	GAAGGTGACCAAGTTCATGCTATGGTGGTACCCGAGCAGCCG	GAAGGTCGGAGTCAACGGATTATGGTGGTACCCGAGCAGCCA	GTTGAGGTCCACGTCCTCC
Chr2-38102650	2	38102650	38113641	2.04	364	0.49	A	210	G	154	Zm00001d003258	GO:0003824,GO:0051536	GAAGGTGACCAAGTTCATGCTCTCAAAAGGAGCACCGTTCAG	GAAGGTCGGAGTCAACGGATTCTCAAAAGGAGCACCGTTCAA	CTCATAACCCAGTTTGCGGT
Chr2-38346105	2	38346105	38357104	2.04	367	0.49	C	203	T	164	Zm00001d003265	-	GAAGGTGACCAAGTTCATGCTAGACTAGCTGAGGGTGTTGAC	GAAGGTCGGAGTCAACGGATTAGACTAGCTGAGGGTGTTGAT	GGGCAGCTGATTTACCAAAA
Chr2-38346216	2	38346216	38357215	2.04	368	0.49	T	203	C	165	Zm00001d003265	-	GAAGGTGACCAAGTTCATGCTGGTAAATCAGCTGCCCCTGAT	GAAGGTCGGAGTCAACGGATTGGTAAATCAGCTGCCCCTGAC	GGGATTGAATTCTGGAGCAG
Chr2-38396909	2	38396909	38407911	2.04	212	0.49	T	123	C	89	Zm00001d003267	-	GAAGGTGACCAAGTTCATGCTCACTGCGGCGCATCCACATCT	GAAGGTCGGAGTCAACGGATTCACTGCGGCGCATCCACATCC	AATTGAGGTGGCGGTAGAGA
Chr2-38562545	2	38562545	38573657	2.04	347	0.44	T	233	G	114	Zm00001d003275	-	GAAGGTGACCAAGTTCATGCTAGTACCTAAAGCAGTATGGTG	GAAGGTCGGAGTCAACGGATTAGTACCTAAAGCAGTATGGTT	ATTAAGGTGAATGGGAACCATCT
Chr2-38564581	2	38564581	38575693	2.04	232	0.42	C	163	T	69	Zm00001d003276	GO:0004719,GO:0006464	GAAGGTGACCAAGTTCATGCTCTGACGATGCACACGCCCCCT	GAAGGTCGGAGTCAACGGATTCTGACGATGCACACGCCCCCC	GTACCTGCAGTCCCCTGAAA
Chr2-38668389	2	38668389	38679191	2.04	157	0.46	A	101	C	56	Zm00001d003281	GO:0004553,GO:0005975	GAAGGTGACCAAGTTCATGCTGGAGTCAGACACGAAGCCCCA	GAAGGTCGGAGTCAACGGATTGGAGTCAGACACGAAGCCCCC	GTACACCGTGCTGTTCCACC
Chr2-38752144	2	38752144	38762995	2.04	368	0.47	T	230	C	138	Zm00001d003284	-	GAAGGTGACCAAGTTCATGCTATCCATTCATTCATGAGGGAT	GAAGGTCGGAGTCAACGGATTATCCATTCATTCATGAGGGAC	TTTGCCAGCTAAGAAAGATGC
Chr2-38813333	2	38813333	38824184	2.04	225	0.44	G	153	T	72	Zm00001d003288	-	GAAGGTGACCAAGTTCATGCTTTAGCGTTCTAAAAGGGACAT	GAAGGTCGGAGTCAACGGATTTTAGCGTTCTAAAAGGGACAG	CATGAGCATGGTTTTTGCAC
Chr2-38988962	2	38988962	38999815	2.04	223	0.5	T	117	C	106	Zm00001d003292	GO:0003830,GO:0006487,GO:0016020	GAAGGTGACCAAGTTCATGCTTGAGCTGAGCGGTTTGTCATT	GAAGGTCGGAGTCAACGGATTTGAGCTGAGCGGTTTGTCATC	GAGCAAGGTCCGGTTCTACA
Chr2-39108354	2	39108354	39119210	2.04	175	0.47	T	110	C	65	Zm00001d003294	-	GAAGGTGACCAAGTTCATGCTATAGCCGGGTTCTGCGCGCGC	GAAGGTCGGAGTCAACGGATTATAGCCGGGTTCTGCGCGCGT	AGCATTTCGTCGAACACCTT
Chr2-39700133	2	39700133	39710954	2.04	368	0.47	A	228	T	140	Zm00001d003309	-	GAAGGTGACCAAGTTCATGCTGCCATCCAGAATAGCCTCATA	GAAGGTCGGAGTCAACGGATTGCCATCCAGAATAGCCTCATT	TTTTCCTTTTTACTCGCGGA
Chr2-39753444	2	39753444	39764265	2.04	221	0.49	G	123	T	98	Zm00001d003311	GO:0016491,GO:0016491,GO:0016491	GAAGGTGACCAAGTTCATGCTACTACCGGAGGCTCCGGCTGT	GAAGGTCGGAGTCAACGGATTACTACCGGAGGCTCCGGCTGG	CGGCTTAACGAGACAACCTC
Chr2-40263484	2	40263484	40274499	2.04	366	0.4	A	264	C	102	Zm00001d003329	-	GAAGGTGACCAAGTTCATGCTGTGCAGCCTGACTTGGTTTTA	GAAGGTCGGAGTCAACGGATTGTGCAGCCTGACTTGGTTTTC	ATCACCATTTGCTTCAAGGC
Chr2-40263552	2	40263552	40274567	2.04	332	0.45	T	219	G	113	Zm00001d003329	-	GAAGGTGACCAAGTTCATGCTGCAACACCCCTGAGTGGCAGT	GAAGGTCGGAGTCAACGGATTGCAACACCCCTGAGTGGCAGG	ATCACCATTTGCTTCAAGGC
Chr2-40564984	2	40564984	40576249	2.04	179	0.5	C	92	T	87	Zm00001d003334	-	GAAGGTGACCAAGTTCATGCTTGCTGTCTCCTCTCGCACGGT	GAAGGTCGGAGTCAACGGATTTGCTGTCTCCTCTCGCACGGC	ATTCCGAAATAAACCGGACC
Chr2-41369693	2	41369693	41381180	2.04	146	0.44	T	98	C	48	Zm00001d003354	GO:0000166,GO:0005524,GO:0016020,GO:0016887,GO:0017111	GAAGGTGACCAAGTTCATGCTGCAGTAGTGTCATCTGCTTTT	GAAGGTCGGAGTCAACGGATTGCAGTAGTGTCATCTGCTTTC	TCTGCTTCTTTGGGCTATTCA
Chr2-41785679	2	41785679	41786628	2.04	327	0.47	A	202	G	125	Zm00001d003369	-	GAAGGTGACCAAGTTCATGCTCGTCAGAGGCCAGTAACATCA	GAAGGTCGGAGTCAACGGATTCGTCAGAGGCCAGTAACATCG	ACTTCCATACCCAATGCAGC
Chr2-41991725	2	41991725	41992617	2.04	301	0.48	C	182	T	119	Zm00001d003372	GO:0005488,GO:0005488	GAAGGTGACCAAGTTCATGCTGAATCTTTCTCTTGGCAAATT	GAAGGTCGGAGTCAACGGATTGAATCTTTCTCTTGGCAAATC	TTATGTTGGGCTGTCATCCA
Chr2-42052256	2	42052256	42053148	2.04	184	0.45	C	122	T	62	Zm00001d003373	GO:0000166,GO:0004222,GO:0005524,GO:0008270,GO:0016021,GO:0017111	GAAGGTGACCAAGTTCATGCTAGAGTAACCCCAGGGCTGGTC	GAAGGTCGGAGTCAACGGATTAGAGTAACCCCAGGGCTGGTT	TGATGCATGAGCAACAAATG
Chr2-42053159	2	42053159	42054051	2.04	104	0.46	T	67	C	37	Zm00001d003373	GO:0000166,GO:0004222,GO:0005524,GO:0008270,GO:0016021,GO:0017111	GAAGGTGACCAAGTTCATGCTGCCCTGATGATTTCCGAGGAT	GAAGGTCGGAGTCAACGGATTGCCCTGATGATTTCCGAGGAC	CAAGTGAGGCTGTGCTCAAA
Chr2-42060388	2	42060388	42061280	2.04	160	0.44	A	107	G	53	Zm00001d003373	GO:0000166,GO:0004222,GO:0005524,GO:0008270,GO:0016021,GO:0017111	GAAGGTGACCAAGTTCATGCTGTTTGCGAATACAAAATTCCA	GAAGGTCGGAGTCAACGGATTGTTTGCGAATACAAAATTCCG	AGCGCCACTAGCTTTACAGG
Chr2-42150726	2	42150726	42151644	2.04	322	0.5	T	177	C	145	Zm00001d003378	GO:0003676,GO:0003676	GAAGGTGACCAAGTTCATGCTCACTGTACTTCTGCTCCTTGT	GAAGGTCGGAGTCAACGGATTCACTGTACTTCTGCTCCTTGC	GGCTAATAGGCTGACCGACA
Chr2-42151694	2	42151694	42152612	2.04	318	0.47	T	199	C	119	Zm00001d003378	GO:0003676,GO:0003676	GAAGGTGACCAAGTTCATGCTTGTTCAGTTCTAGCTGACAAT	GAAGGTCGGAGTCAACGGATTTGTTCAGTTCTAGCTGACAAC	TATACTGCTTGGGGCCTGAG
Chr2-42239369	2	42239369	42240287	2.04	211	0.43	C	144	A	67	Zm00001d003380	-	GAAGGTGACCAAGTTCATGCTACCCTTCGTCCAGAGGCACAA	GAAGGTCGGAGTCAACGGATTACCCTTCGTCCAGAGGCACAC	ACAAGAATGGACGAAGGGTG
Chr2-42240073	2	42240073	42240991	2.04	267	0.43	A	184	G	83	Zm00001d003380	-	GAAGGTGACCAAGTTCATGCTAGCTTAGATGTACGAGGTTGA	GAAGGTCGGAGTCAACGGATTAGCTTAGATGTACGAGGTTGG	CAGAAAATTGGCGCATTGAT
Chr2-42496939	2	42496939	42497869	2.04	320	0.46	T	203	C	117	Zm00001d000800	-	GAAGGTGACCAAGTTCATGCTTTGGTCGATCTGTCGCTACAT	GAAGGTCGGAGTCAACGGATTTTGGTCGATCTGTCGCTACAC	GAACCAAACTCCGGATCAAA
Chr2-42587296	2	42587296	42588240	2.04	212	0.5	C	109	A	103	Zm00001d003390	-	GAAGGTGACCAAGTTCATGCTTTTGCGCCCGTGATCCGAAGC	GAAGGTCGGAGTCAACGGATTTTTGCGCCCGTGATCCGAAGA	AGTGCATCGACCAAATAGGG
Chr2-42772617	2	42772617	42773564	2.04	365	0.43	T	252	C	113	Zm00001d003394	-	GAAGGTGACCAAGTTCATGCTGCCCTCAGAGGAAGGGGTTCC	GAAGGTCGGAGTCAACGGATTGCCCTCAGAGGAAGGGGTTCT	CCTCCTCAGCATCACTCACA
Chr2-43019942	2	43019942	43008109	2.04	366	0.44	C	245	T	121	Zm00001d003398	-	GAAGGTGACCAAGTTCATGCTTATGGCCTCTGGCTCCCAGCC	GAAGGTCGGAGTCAACGGATTTATGGCCTCTGGCTCCCAGCT	CAGGAGATGATGCAGCAGAA
Chr2-43039793	2	43039793	43027961	2.04	304	0.41	G	215	C	89	Zm00001d003399	GO:0004672,GO:0004674,GO:0005515,GO:0005524,GO:0006468	GAAGGTGACCAAGTTCATGCTCGCCTTACCGGAGAGCTACCG	GAAGGTCGGAGTCAACGGATTCGCCTTACCGGAGAGCTACCC	CGAAGCTCTTGGGTATCTCG
Chr2-43580235	2	43580235	43568416	2.04	110	0.45	C	73	T	37	-		GAAGGTGACCAAGTTCATGCTGAACGCGATTTAACCATCAAC	GAAGGTCGGAGTCAACGGATTGAACGCGATTTAACCATCAAT	TGGAGTTCTGCTGACTCGTG
Chr2-43705195	2	43705195	43679894	2.04	165	0.42	A	116	T	49	Zm00001d003414	-	GAAGGTGACCAAGTTCATGCTTTGGCGGCGTCATTTAACCAT	GAAGGTCGGAGTCAACGGATTTTGGCGGCGTCATTTAACCAA	ACTGTAGACGAGTGTGGGGG
Chr2-43719085	2	43719085	43693784	2.04	356	0.49	T	196	G	160	Zm00001d003415	GO:0006777,GO:0006777	GAAGGTGACCAAGTTCATGCTCAGTATGGGTAAGCACTAGTG	GAAGGTCGGAGTCAACGGATTCAGTATGGGTAAGCACTAGTT	TCAATATTTGGCGAACCTCC
Chr2-43898168	2	43898168	43872870	2.04	142	0.47	A	88	C	54	-		GAAGGTGACCAAGTTCATGCTGAACTAGTATAAGCTGTGACC	GAAGGTCGGAGTCAACGGATTGAACTAGTATAAGCTGTGACA	GGCATTCGACCACGTTCTAT
Chr2-43982939	2	43982939	43957642	2.04	260	0.47	T	164	C	96	Zm00001d003427	GO:0003676,GO:0004386,GO:0005524	GAAGGTGACCAAGTTCATGCTGGATGCCATTGTAGGCCTCGT	GAAGGTCGGAGTCAACGGATTGGATGCCATTGTAGGCCTCGC	TAGGATGGGAAGGCAGAAGA
Chr2-44617833	2	44617833	44592353	2.04	212	0.46	C	137	G	75	Zm00001d003446	GO:0042309,GO:0050825,GO:0050826	GAAGGTGACCAAGTTCATGCTATGGGAGCCAGTCAGCACCGC	GAAGGTCGGAGTCAACGGATTATGGGAGCCAGTCAGCACCGG	ATCCTCGAGCACCGCAAG
Chr2-44623603	2	44623603	44598123	2.04	332	0.49	G	188	A	144	Zm00001d003446	GO:0042309,GO:0050825,GO:0050826	GAAGGTGACCAAGTTCATGCTTTCACTTGTGGATAGGTCCTG	GAAGGTCGGAGTCAACGGATTTTCACTTGTGGATAGGTCCTA	GAGGTTCATCTTTACGGCCA
Chr2-44623693	2	44623693	44598213	2.04	363	0.49	G	201	C	162	Zm00001d003446	GO:0042309,GO:0050825,GO:0050826	GAAGGTGACCAAGTTCATGCTTCCTTGAAACATTACATGGCC	GAAGGTCGGAGTCAACGGATTTCCTTGAAACATTACATGGCG	TCCTCCGTAATGTTTAGGCG
Chr2-44624389	2	44624389	44598909	2.04	354	0.46	A	227	G	127	Zm00001d003446	GO:0042309,GO:0050825,GO:0050826	GAAGGTGACCAAGTTCATGCTTCGCATAGGACGGGAAGCTGG	GAAGGTCGGAGTCAACGGATTTCGCATAGGACGGGAAGCTGA	CCTAAGATGGATGGATCGGA
Chr2-44789069	2	44789069	44763623	2.04	114	0.49	A	65	G	49	-		GAAGGTGACCAAGTTCATGCTTCACCAGTCACCGCTCTATAA	GAAGGTCGGAGTCAACGGATTTCACCAGTCACCGCTCTATAG	TGGACATGACTGACTTCCCA
Chr2-45033364	2	45033364	45007926	2.04	357	0.49	T	202	C	155	Zm00001d003460	-	GAAGGTGACCAAGTTCATGCTCAACTTGCTTCCGGCAAAGAT	GAAGGTCGGAGTCAACGGATTCAACTTGCTTCCGGCAAAGAC	ACCTGCAGCTCGAGGAAGTA
Chr2-45037279	2	45037279	45011841	2.04	243	0.5	G	124	A	119	Zm00001d003462	GO:0003824,GO:0009107,GO:0016992,GO:0051536,GO:0051539	GAAGGTGACCAAGTTCATGCTAGAAAATACTACATTCGCAGG	GAAGGTCGGAGTCAACGGATTAGAAAATACTACATTCGCAGA	TTCAGCAAAGTGACCACTGC
Chr2-45209031	2	45209031	45167670	2.04	353	0.46	C	229	A	124	Zm00001d003464	-	GAAGGTGACCAAGTTCATGCTTGGACTGCTTTAATTCGGACC	GAAGGTCGGAGTCAACGGATTTGGACTGCTTTAATTCGGACA	AACACGGATGGAGAATCGAG
Chr2-45209184	2	45209184	45167823	2.04	219	0.5	C	119	T	100	Zm00001d003464	-	GAAGGTGACCAAGTTCATGCTACTCGTATCGTCTGATACGCT	GAAGGTCGGAGTCAACGGATTACTCGTATCGTCTGATACGCC	TCGACTGGGTGTTGCAAATA
Chr2-45238116	2	45238116	45196755	2.04	365	0.49	G	209	T	156	Zm00001d003468	-	GAAGGTGACCAAGTTCATGCTCGAAGAGTCCACCTAGCTAAG	GAAGGTCGGAGTCAACGGATTCGAAGAGTCCACCTAGCTAAT	CGCAATATGTGTTTGACTCCC
Chr2-45284792	2	45284792	45243431	2.04	364	0.42	T	256	C	108	Zm00001d003470	GO:0007186,GO:0016021,GO:0005198,GO:0009507	GAAGGTGACCAAGTTCATGCTCCACTATTGGGGTTTGGTAAT	GAAGGTCGGAGTCAACGGATTCCACTATTGGGGTTTGGTAAC	ACGCTTGGGGCTTCTAATTT
Chr2-45881838	2	45881838	45827029	2.04	336	0.5	T	173	A	163	Zm00001d003491	-	GAAGGTGACCAAGTTCATGCTTATCCTCAAGGAGTTCCCACT	GAAGGTCGGAGTCAACGGATTTATCCTCAAGGAGTTCCCACA	CCATTCTTGCCAGGTGAAAT
Chr2-46120280	2	46120280	46065482	2.04	317	0.46	T	205	C	112	Zm00001d003500	-	GAAGGTGACCAAGTTCATGCTACCGATGGCCGTACACAGTTT	GAAGGTCGGAGTCAACGGATTACCGATGGCCGTACACAGTTC	CCAAGCACTCTGCACGTTAC
Chr2-46121236	2	46121236	46066438	2.04	355	0.41	C	254	T	101	Zm00001d003500	-	GAAGGTGACCAAGTTCATGCTCTCTGTCCGTCATCTTCGACC	GAAGGTCGGAGTCAACGGATTCTCTGTCCGTCATCTTCGACT	CGCGGAAGATTTCTTTGAGA
Chr2-46187815	2	46187815	46133019	2.04	364	0.44	G	243	A	121	Zm00001d003504	-	GAAGGTGACCAAGTTCATGCTGAAACGGTGCATGACCACTAA	GAAGGTCGGAGTCAACGGATTGAAACGGTGCATGACCACTAG	TTTTCCTTTTCGCCTCGATA
Chr2-46188935	2	46188935	46134139	2.04	156	0.42	A	109	G	47	Zm00001d003504	-	GAAGGTGACCAAGTTCATGCTGTTAATCGAGCAGCTGGTTCA	GAAGGTCGGAGTCAACGGATTGTTAATCGAGCAGCTGGTTCG	ACAAGTGCCTGGCCTACATC
Chr2-46238657	2	46238657	46183865	2.04	137	0.49	C	77	T	60	Zm00001d003508	GO:0015078,GO:0015986,GO:0033179	GAAGGTGACCAAGTTCATGCTGCGCGTTCACGTGCCAAAAGC	GAAGGTCGGAGTCAACGGATTGCGCGTTCACGTGCCAAAAGT	GCTCCAGCTTTGGAAGAGAG
Chr2-46329808	2	46329808	46275083	2.04	165	0.43	G	113	T	52	Zm00001d003515	GO:0004190,GO:0006508	GAAGGTGACCAAGTTCATGCTACCTGTGGCCGTCCAGCTGGG	GAAGGTCGGAGTCAACGGATTACCTGTGGCCGTCCAGCTGGT	GGTCTTCAACCCCAAGCTCT
Chr2-47674339	2	47674339	47586591	2.04	332	0.46	T	214	G	118	Zm00001d003546	-	GAAGGTGACCAAGTTCATGCTCGTAGAAAACATCACTGCTAG	GAAGGTCGGAGTCAACGGATTCGTAGAAAACATCACTGCTAT	TGAGGAAACGGATGGAGTTC
Chr2-47890325	2	47890325	47802047	2.04	336	0.43	A	229	C	107	Zm00001d003556	GO:0005216,GO:0005249,GO:0006811,GO:0006813,GO:0016020,GO:0055085	GAAGGTGACCAAGTTCATGCTACATTGTTTAACATGACCCCA	GAAGGTCGGAGTCAACGGATTACATTGTTTAACATGACCCCC	AACTGCAACCAAACCCCTTT
Chr2-47901698	2	47901698	47813420	2.04	302	0.4	T	218	G	84	Zm00001d003556	GO:0005216,GO:0005249,GO:0006811,GO:0006813,GO:0016020,GO:0055085	GAAGGTGACCAAGTTCATGCTTTGAACTATAGCCCGAGCCCG	GAAGGTCGGAGTCAACGGATTTTGAACTATAGCCCGAGCCCT	GTCCCTGTTCTTCCCTAGCC
Chr2-49054244	2	49054244	48965915	2.04	300	0.44	C	204	T	96	Zm00001d003584	-	GAAGGTGACCAAGTTCATGCTAGACAGCGGTCCTACGGCAAT	GAAGGTCGGAGTCAACGGATTAGACAGCGGTCCTACGGCAAC	CTCAAGCAGCCGTAGTAGCC
Chr2-49055649	2	49055649	48967320	2.04	341	0.48	T	206	G	135	Zm00001d003584	-	GAAGGTGACCAAGTTCATGCTATTTGGTCGCGTTCGGGCGCG	GAAGGTCGGAGTCAACGGATTATTTGGTCGCGTTCGGGCGCT	CAATAACCGGATCAGGGATG
Chr2-49055745	2	49055745	48967416	2.04	318	0.48	G	189	A	129	Zm00001d003584	-	GAAGGTGACCAAGTTCATGCTTTTACATCCCTGATCCGGTTA	GAAGGTCGGAGTCAACGGATTTTTACATCCCTGATCCGGTTG	AATGAGGCATTCAGACCAATG
Chr2-50121135	2	50121135	50032912	2.04	344	0.47	A	213	G	131	Zm00001d003612	-	GAAGGTGACCAAGTTCATGCTAGACCTTAGTGCGTCGCGCAA	GAAGGTCGGAGTCAACGGATTAGACCTTAGTGCGTCGCGCAG	GGCGGAGGGGGAGAGTAG
Chr2-50140793	2	50140793	50052570	2.04	322	0.44	C	217	A	105	Zm00001d003613	GO:0004949,GO:0007186,GO:0016021	GAAGGTGACCAAGTTCATGCTGGGCCGTGACGCTCTGGATAC	GAAGGTCGGAGTCAACGGATTGGGCCGTGACGCTCTGGATAA	TGCTACGCTCACTAGCCTGA
Chr2-50418084	2	50418084	50329884	2.04	326	0.4	G	235	T	91	Zm00001d003615	-	GAAGGTGACCAAGTTCATGCTCTCCGGCTGCATACAGTCATG	GAAGGTCGGAGTCAACGGATTCTCCGGCTGCATACAGTCATT	AGGTTGCTGGAAGCTGAAAA
Chr2-50474846	2	50474846	50386650	2.04	159	0.42	C	112	G	47	Zm00001d003616	-	GAAGGTGACCAAGTTCATGCTACCGCAAGCAAATGCGACTCG	GAAGGTCGGAGTCAACGGATTACCGCAAGCAAATGCGACTCC	TCAGACTGGACAGGCTCAAG
Chr2-50620137	2	50620137	50531948	2.04	186	0.44	C	124	T	62	Zm00001d003617	-	GAAGGTGACCAAGTTCATGCTCTGCGGTAGAACTGCCGCATT	GAAGGTCGGAGTCAACGGATTCTGCGGTAGAACTGCCGCATC	GTTCCGTGCGAGGGATATAA
Chr2-50621326	2	50621326	50533137	2.04	163	0.48	C	96	A	67	Zm00001d003618	GO:0004872,GO:0005488,GO:0007155,GO:0007160,GO:0007229,GO:0008305	GAAGGTGACCAAGTTCATGCTAGCGTCGTTCATGGGCGCTTA	GAAGGTCGGAGTCAACGGATTAGCGTCGTTCATGGGCGCTTC	GGTGAAATCATCTGCGACCT
Chr2-50703408	2	50703408	50615219	2.04	294	0.5	A	154	G	140	Zm00001d003621	GO:0000151,GO:0004672,GO:0004674,GO:0004842,GO:0005524,GO:0006468,GO:0016567,GO:0000151,GO:0004672,GO:0004674,GO:0004842,GO:0005524,GO:0006468,GO:0016567	GAAGGTGACCAAGTTCATGCTCGGCAGTCAGTGAGAGTTCAA	GAAGGTCGGAGTCAACGGATTCGGCAGTCAGTGAGAGTTCAG	AGGTGGAACAGAGACATGGG
Chr2-50703776	2	50703776	50615587	2.04	255	0.5	C	131	T	124	Zm00001d003621	GO:0000151,GO:0004672,GO:0004674,GO:0004842,GO:0005524,GO:0006468,GO:0016567,GO:0000151,GO:0004672,GO:0004674,GO:0004842,GO:0005524,GO:0006468,GO:0016567	GAAGGTGACCAAGTTCATGCTATCAGGTCCAGTGAAGCCAGT	GAAGGTCGGAGTCAACGGATTATCAGGTCCAGTGAAGCCAGC	ATGCCAACCAGATGAACACA
Chr2-50704101	2	50704101	50615912	2.04	174	0.5	T	93	A	81	Zm00001d003621	GO:0000151,GO:0004672,GO:0004674,GO:0004842,GO:0005524,GO:0006468,GO:0016567,GO:0000151,GO:0004672,GO:0004674,GO:0004842,GO:0005524,GO:0006468,GO:0016567	GAAGGTGACCAAGTTCATGCTGGATGACTGCAGTTCTGTGCT	GAAGGTCGGAGTCAACGGATTGGATGACTGCAGTTCTGTGCA	TTGCCCATATAAAGCTTGCC
Chr2-50704546	2	50704546	50616357	2.04	295	0.5	G	158	A	137	Zm00001d003621	GO:0000151,GO:0004672,GO:0004674,GO:0004842,GO:0005524,GO:0006468,GO:0016567,GO:0000151,GO:0004672,GO:0004674,GO:0004842,GO:0005524,GO:0006468,GO:0016567	GAAGGTGACCAAGTTCATGCTGCGTTTCAAAGATGCAATAGG	GAAGGTCGGAGTCAACGGATTGCGTTTCAAAGATGCAATAGA	GCAGCTGAATCCATAAAAGCA
Chr2-50706703	2	50706703	50618514	2.04	198	0.43	G	136	A	62	Zm00001d003621	GO:0000151,GO:0004672,GO:0004674,GO:0004842,GO:0005524,GO:0006468,GO:0016567,GO:0000151,GO:0004672,GO:0004674,GO:0004842,GO:0005524,GO:0006468,GO:0016567	GAAGGTGACCAAGTTCATGCTCGTGGCGTGCGTCAGGCTTTG	GAAGGTCGGAGTCAACGGATTCGTGGCGTGCGTCAGGCTTTA	CCGGACAAATCTGGTATTGG
Chr2-51065444	2	51065444	50977349	2.04	240	0.4	G	173	A	67	-		GAAGGTGACCAAGTTCATGCTAATACGTAACTTACTAGTAGG	GAAGGTCGGAGTCAACGGATTAATACGTAACTTACTAGTAGA	TTCAGGAGGCTCTTCGTTGT
Chr2-51106796	2	51106796	51018703	2.04	327	0.5	T	165	G	162	Zm00001d003632	-	GAAGGTGACCAAGTTCATGCTACTAGTAGGGTTAACGGGGGG	GAAGGTCGGAGTCAACGGATTACTAGTAGGGTTAACGGGGGT	AATTCTTGCCGTGTTCGTCT
Chr2-51510690	2	51510690	51422709	2.04	329	0.48	G	198	C	131	Zm00001d003643	GO:0004601,GO:0006979,GO:0020037,GO:0055114,GO:0004601,GO:0006979,GO:0020037,GO:0055114,GO:0004601,GO:0006979,GO:0020037,GO:0055114	GAAGGTGACCAAGTTCATGCTGCTTCTCAGGACGACTCACTC	GAAGGTCGGAGTCAACGGATTGCTTCTCAGGACGACTCACTG	TGAACAATGCATCACCATCA
Chr2-51522122	2	51522122	51434144	2.04	256	0.47	G	157	C	99	Zm00001d003643	GO:0004601,GO:0006979,GO:0020037,GO:0055114,GO:0004601,GO:0006979,GO:0020037,GO:0055114,GO:0004601,GO:0006979,GO:0020037,GO:0055114	GAAGGTGACCAAGTTCATGCTAACCACAGTCCGTGAAACAGG	GAAGGTCGGAGTCAACGGATTAACCACAGTCCGTGAAACAGC	TTCACTATTTTGCCAAGCCC
Chr2-51945420	2	51945420	51857380	2.04	268	0.49	G	156	A	112	Zm00001d003648	GO:0005515,GO:0008270,GO:0023034	GAAGGTGACCAAGTTCATGCTCAGGCGTCTTCCAACATACCA	GAAGGTCGGAGTCAACGGATTCAGGCGTCTTCCAACATACCG	AACACATTTTTGCCTCCTGG
Chr2-51949192	2	51949192	51861152	2.04	289	0.42	G	204	A	85	Zm00001d003648	GO:0005515,GO:0008270,GO:0023034	GAAGGTGACCAAGTTCATGCTGTGAGGCTGGCCGCAGTTCCG	GAAGGTCGGAGTCAACGGATTGTGAGGCTGGCCGCAGTTCCA	CTGCGTCATCTTTATTGGCA
Chr2-51952679	2	51952679	51864639	2.04	120	0.45	G	79	A	41	Zm00001d003649	-	GAAGGTGACCAAGTTCATGCTCAGGAGAGACACCTCTGCCTG	GAAGGTCGGAGTCAACGGATTCAGGAGAGACACCTCTGCCTA	ACCACTTGCCTTGCTTGTTT
Chr2-52839609	2	52839609	52738988	2.04	346	0.5	T	182	G	164	Zm00001d003659	GO:0004672,GO:0004674,GO:0005524,GO:0006468	GAAGGTGACCAAGTTCATGCTGCAGGTCCATCATCGGCTGGT	GAAGGTCGGAGTCAACGGATTGCAGGTCCATCATCGGCTGGG	GAAGCAGGTGAAGCAAGTCC
Chr2-53140134	2	53140134	53039583	2.04	334	0.49	G	189	A	145	Zm00001d003663	GO:0000774,GO:0005515,GO:0005739,GO:0006457,GO:0030150,GO:0042803,GO:0051087	GAAGGTGACCAAGTTCATGCTTGCAAGCTCATAGGCGGGGGA	GAAGGTCGGAGTCAACGGATTTGCAAGCTCATAGGCGGGGGG	TGCTCCCTGTCAACACCATA
Chr2-53849697	2	53849697	53749232	2.04	366	0.43	T	250	C	116	Zm00001d003677	GO:0005634,GO:0030528,GO:0045449	GAAGGTGACCAAGTTCATGCTACCGCCAGCTTGAACCTGTCT	GAAGGTCGGAGTCAACGGATTACCGCCAGCTTGAACCTGTCC	TGGGGCCTTACAAGTTTTTG
Chr2-53854190	2	53854190	53753725	2.04	364	0.47	C	230	A	134	Zm00001d003677	GO:0005634,GO:0030528,GO:0045449	GAAGGTGACCAAGTTCATGCTTGGCGTGGGGCACTTCCGGGC	GAAGGTCGGAGTCAACGGATTTGGCGTGGGGCACTTCCGGGA	ATGACTGCGACGACAACAAT
Chr2-53854639	2	53854639	53754174	2.04	365	0.41	A	261	G	104	Zm00001d003677	GO:0005634,GO:0030528,GO:0045449	GAAGGTGACCAAGTTCATGCTCTGGCACACTCAGACGACCCG	GAAGGTCGGAGTCAACGGATTCTGGCACACTCAGACGACCCA	ATGTCTCAGGAAGGAGCCAA
Chr2-53856568	2	53856568	53756103	2.04	325	0.42	T	228	C	97	Zm00001d003678	GO:0004221,GO:0006511,GO:0004221,GO:0006511,GO:0004221,GO:0006511,GO:0004221,GO:0006511	GAAGGTGACCAAGTTCATGCTCTGCAACAGGTTTGCCTGGAT	GAAGGTCGGAGTCAACGGATTCTGCAACAGGTTTGCCTGGAC	TTCAGGCTAATGCTGACGTG
Chr2-53856689	2	53856689	53756224	2.04	329	0.47	A	205	G	124	Zm00001d003678	GO:0004221,GO:0006511,GO:0004221,GO:0006511,GO:0004221,GO:0006511,GO:0004221,GO:0006511	GAAGGTGACCAAGTTCATGCTGCTCCTTGATAGCTGCGGTGG	GAAGGTCGGAGTCAACGGATTGCTCCTTGATAGCTGCGGTGA	TCACGTGGTTGGTTACTCCA
Chr2-55848340	2	55848340	55758862	2.04	201	0.4	G	146	A	55	Zm00001d003710	-	GAAGGTGACCAAGTTCATGCTGGCAATGGAGATGAGAGCCCG	GAAGGTCGGAGTCAACGGATTGGCAATGGAGATGAGAGCCCA	CACATCATGTAGGGCAGTGG
Chr2-55848381	2	55848381	55758903	2.04	226	0.48	G	134	A	92	Zm00001d003710	-	GAAGGTGACCAAGTTCATGCTAGGATCTAACTGGGGAAATCA	GAAGGTCGGAGTCAACGGATTAGGATCTAACTGGGGAAATCG	ACACAAGGGGTTTGTGGAAG
Chr2-55851654	2	55851654	55762176	2.04	315	0.5	G	171	A	144	Zm00001d003710	-	GAAGGTGACCAAGTTCATGCTCCCTGGTACTTGCAGGGAGTA	GAAGGTCGGAGTCAACGGATTCCCTGGTACTTGCAGGGAGTG	TGGCCTCGGATATATTTTGC
Chr2-55851742	2	55851742	55762264	2.04	152	0.45	C	99	T	53	Zm00001d003710	-	GAAGGTGACCAAGTTCATGCTACAGTCTCTGTTATATCTTGT	GAAGGTCGGAGTCAACGGATTACAGTCTCTGTTATATCTTGC	ACCGCAGTGACAGGGATAAC
Chr2-55895669	2	55895669	55806195	2.04	145	0.41	G	103	C	42	Zm00001d003712	GO:0006950,GO:0016020,GO:0051260,GO:0006950,GO:0016020,GO:0051260	GAAGGTGACCAAGTTCATGCTCATGATCGACCGGACCGACGC	GAAGGTCGGAGTCAACGGATTCATGATCGACCGGACCGACGG	CTCCTTCTTGTCGTGGTGCT
Chr2-57476735	2	57476735	57365372	2.04	365	0.41	C	262	A	103	Zm00001d003750	-	GAAGGTGACCAAGTTCATGCTTGATGAGCAAATGCCAGTCCC	GAAGGTCGGAGTCAACGGATTTGATGAGCAAATGCCAGTCCA	AACAGAAATGGTCACCCTGG
Chr2-57535354	2	57535354	57423991	2.04	338	0.5	G	177	A	161	Zm00001d003751	GO:0003993,GO:0003993	GAAGGTGACCAAGTTCATGCTGTTTTCGTTCGTACTGGCTAG	GAAGGTCGGAGTCAACGGATTGTTTTCGTTCGTACTGGCTAA	ACAGCTTCGGAAGGGAAAAT
Chr2-57741130	2	57741130	57629785	2.04	276	0.5	T	151	C	125	Zm00001d003757	GO:0006869,GO:0008289,GO:0006869,GO:0008289	GAAGGTGACCAAGTTCATGCTCGACACAAGAGCTCGCGCTTC	GAAGGTCGGAGTCAACGGATTCGACACAAGAGCTCGCGCTTT	GCATGCGTCTCTGTCTACGA
Chr2-58262948	2	58262948	58151629	2.04	366	0.48	A	219	C	147	-		GAAGGTGACCAAGTTCATGCTGAGGGAACTACACACCAGGCA	GAAGGTCGGAGTCAACGGATTGAGGGAACTACACACCAGGCC	AGGCCCTCCTAAGCCTATCA
Chr2-58263321	2	58263321	58152002	2.04	245	0.46	T	157	G	88	-		GAAGGTGACCAAGTTCATGCTGAATCCTTTCGGTACGTCGGT	GAAGGTCGGAGTCAACGGATTGAATCCTTTCGGTACGTCGGG	AGGTCTATCCTCGTCGCTTG
Chr2-58879196	2	58879196	58742643	2.04	311	0.42	G	218	A	93	Zm00001d003776	GO:0004553,GO:0005975,GO:0004553,GO:0005975,GO:0004553,GO:0005975	GAAGGTGACCAAGTTCATGCTATGACATAGTGGCGCCTGAGG	GAAGGTCGGAGTCAACGGATTATGACATAGTGGCGCCTGAGA	GCGCCCTTTAGTATGGACAA
Chr2-59226335	2	59226335	59077752	2.04	278	0.4	G	202	T	76	Zm00001d003784	GO:0004553,GO:0005975,GO:0004553,GO:0005975	GAAGGTGACCAAGTTCATGCTCAGCCTTGACCTGAATTTATT	GAAGGTCGGAGTCAACGGATTCAGCCTTGACCTGAATTTATG	AACTGACTGAAGATTGCGGG
Chr2-59226871	2	59226871	59078288	2.04	128	0.48	A	77	G	51	Zm00001d003784	GO:0004553,GO:0005975,GO:0004553,GO:0005975	GAAGGTGACCAAGTTCATGCTATAAGCTGAGAGTGATCGATA	GAAGGTCGGAGTCAACGGATTATAAGCTGAGAGTGATCGATG	TCTTTGCACTTGCACACCTC
Chr2-60626409	2	60626409	60478015	2.04	364	0.48	G	222	A	142	Zm00001d003813	GO:0004407,GO:0016575,GO:0004407,GO:0016575	GAAGGTGACCAAGTTCATGCTGAAGCAGATTAGCGTGTGCCG	GAAGGTCGGAGTCAACGGATTGAAGCAGATTAGCGTGTGCCA	CAAGCAGATTCACCGTGATG
Chr2-60928479	2	60928479	60780101	2.04	230	0.49	G	134	C	96	Zm00001d003823	GO:0004497,GO:0005506,GO:0009055,GO:0020037,GO:0055114	GAAGGTGACCAAGTTCATGCTCCGGAGAACGCCACCTGGAAG	GAAGGTCGGAGTCAACGGATTCCGGAGAACGCCACCTGGAAC	TGACCGTCACGAGGTACAAC
Chr2-60928653	2	60928653	60780275	2.04	243	0.45	C	160	T	83	-		GAAGGTGACCAAGTTCATGCTGCTTCCATCGCGGCGTGAAGC	GAAGGTCGGAGTCAACGGATTGCTTCCATCGCGGCGTGAAGT	CAACTCATGCTCGACAGACC
Chr2-61177555	2	61177555	61029379	2.04	130	0.47	C	81	T	49	-		GAAGGTGACCAAGTTCATGCTCGGGCAGCACCGGCATTACGT	GAAGGTCGGAGTCAACGGATTCGGGCAGCACCGGCATTACGC	TGTTAGAGCTGTGGTGGTGG
Chr2-61460363	2	61460363	61312285	2.04	333	0.42	G	231	A	102	Zm00001d003833	-	GAAGGTGACCAAGTTCATGCTTTACAACCCACAGATTCAGGG	GAAGGTCGGAGTCAACGGATTTTACAACCCACAGATTCAGGA	TTGACTGTTGGATGGAGCTG
Chr2-61795928	2	61795928	61647868	2.04	281	0.46	C	178	T	103	Zm00001d003839	-	GAAGGTGACCAAGTTCATGCTGCAAAGCAGTCCCGGGAAGGC	GAAGGTCGGAGTCAACGGATTGCAAAGCAGTCCCGGGAAGGT	GTCTCAACACCCATGATCCC
Chr2-61801100	2	61801100	61653040	2.04	363	0.5	G	195	A	168	Zm00001d000827	GO:0005267,GO:0006813,GO:0016020	GAAGGTGACCAAGTTCATGCTATACGAGACGTTGGCAATTAA	GAAGGTCGGAGTCAACGGATTATACGAGACGTTGGCAATTAG	AAAGCTCCTATTGCCAGTGC
Chr2-61893563	2	61893563	61745513	2.04	349	0.44	T	234	C	115	-		GAAGGTGACCAAGTTCATGCTGTGGAACTTGTTAATCTGTTC	GAAGGTCGGAGTCAACGGATTGTGGAACTTGTTAATCTGTTT	AAAAATTGGAACGACGGATG
Chr2-61944384	2	61944384	61796338	2.04	245	0.46	A	156	C	89	Zm00001d003846	-	GAAGGTGACCAAGTTCATGCTAGCTCCCTCCTTCACAAGCGA	GAAGGTCGGAGTCAACGGATTAGCTCCCTCCTTCACAAGCGC	GAGGATGCCATCACCGTC
Chr2-61947796	2	61947796	61799750	2.04	265	0.44	C	177	G	88	Zm00001d003846	-	GAAGGTGACCAAGTTCATGCTAGAAGGGTCTCCTAACTGATC	GAAGGTCGGAGTCAACGGATTAGAAGGGTCTCCTAACTGATG	ACATTTTGTGCCACAGCTCC
Chr2-62448817	2	62448817	62910507	2.04	131	0.45	C	86	G	45	Zm00001d003850	-	GAAGGTGACCAAGTTCATGCTGAGGTGCGTGGTAGTCAGTCG	GAAGGTCGGAGTCAACGGATTGAGGTGCGTGGTAGTCAGTCC	CACGCATCCTCTCGGTCT
Chr2-62503619	2	62503619	62818362	2.04	365	0.5	A	192	G	173	Zm00001d003851	GO:0003824,GO:0004556,GO:0005509,GO:0005975,GO:0043169,GO:0003824,GO:0004556,GO:0005509,GO:0005975,GO:0043169	GAAGGTGACCAAGTTCATGCTCGTATTTCTAATTAAGCATTG	GAAGGTCGGAGTCAACGGATTCGTATTTCTAATTAAGCATTA	GTGTGGCACAAGTGAAGCAT
Chr2-63431330	2	63431330	63927491	2.04	240	0.49	A	135	G	105	Zm00001d003861	GO:0006813,GO:0015079,GO:0016020,GO:0005247,GO:0006813,GO:0006821,GO:0015079,GO:0016020,GO:0055085	GAAGGTGACCAAGTTCATGCTCTTGCATTTGACAAGTCCTGG	GAAGGTCGGAGTCAACGGATTCTTGCATTTGACAAGTCCTGA	GAGTGGGCTTCTTTGGTTTG
Chr2-63431544	2	63431544	63927705	2.04	366	0.5	C	187	T	179	Zm00001d003861	GO:0006813,GO:0015079,GO:0016020,GO:0005247,GO:0006813,GO:0006821,GO:0015079,GO:0016020,GO:0055085	GAAGGTGACCAAGTTCATGCTCGGCACTTTGCGCTTTGCACT	GAAGGTCGGAGTCAACGGATTCGGCACTTTGCGCTTTGCACC	AACTCGTCCGTCCTCAAGAA
Chr2-63723138	2	63723138	64203771	2.04	361	0.47	A	227	G	134	Zm00001d003864	-	GAAGGTGACCAAGTTCATGCTCGCAGACACTACATAATTGAG	GAAGGTCGGAGTCAACGGATTCGCAGACACTACATAATTGAA	CGAGCAGGAAACAATCACCT
Chr2-64591572	2	64591572	65072656	2.04	345	0.47	C	217	A	128	Zm00001d003879	-	GAAGGTGACCAAGTTCATGCTGGCTAGGGTTCGCGCCGGGAA	GAAGGTCGGAGTCAACGGATTGGCTAGGGTTCGCGCCGGGAC	TTGCCTCGTCGTGATATGAA
Chr2-65458387	2	65458387	65939501	2.04	152	0.47	G	94	A	58	Zm00001d003889	-	GAAGGTGACCAAGTTCATGCTCTGGCCGCGGGATCCAAGGGG	GAAGGTCGGAGTCAACGGATTCTGGCCGCGGGATCCAAGGGA	AGAACGGGACAGCTTGCTC
Chr2-66529228	2	66529228	67010525	2.04	362	0.47	A	223	T	139	Zm00001d003904	-	GAAGGTGACCAAGTTCATGCTAAACAGGTAACTGCTGGAAGA	GAAGGTCGGAGTCAACGGATTAAACAGGTAACTGCTGGAAGT	CCGGGTTGAACATTGAAGAT
Chr2-66818972	2	66818972	67300281	2.04	314	0.48	G	192	A	122	Zm00001d003911	-	GAAGGTGACCAAGTTCATGCTACTGTAGCTAATAACTGCCCA	GAAGGTCGGAGTCAACGGATTACTGTAGCTAATAACTGCCCG	CAGACGTCTTAGCCCTTTGC
Chr2-66963394	2	66963394	67444763	2.04	306	0.44	C	205	T	101	-		GAAGGTGACCAAGTTCATGCTTCGAAAACGCTCTCATACAAC	GAAGGTCGGAGTCAACGGATTTCGAAAACGCTCTCATACAAT	CGGAAAGAGCACAGTGCATA
Chr2-71037846	2	71037846	71452950	2.04	368	0.47	G	232	T	136	Zm00001d003945	GO:0000786,GO:0003677,GO:0005198,GO:0006334,GO:0007155,GO:0015629,GO:0030001,GO:0046872,GO:0000786,GO:0003677,GO:0005198,GO:0006334,GO:0007155,GO:0015629,GO:0030001,GO:0046872	GAAGGTGACCAAGTTCATGCTTTTAGTTACATGACGGAGCAT	GAAGGTCGGAGTCAACGGATTTTTAGTTACATGACGGAGCAG	ATGCACTACCCGAGGTTCC
Chr2-71156940	2	71156940	71572048	2.04	307	0.4	C	223	T	84	Zm00001d003947	GO:0004591,GO:0006096,GO:0008152,GO:0016624,GO:0030976,GO:0004591,GO:0006096,GO:0008152,GO:0016624,GO:0030976	GAAGGTGACCAAGTTCATGCTTGGATTGCCGGAATCTAGCCT	GAAGGTCGGAGTCAACGGATTTGGATTGCCGGAATCTAGCCC	TTGTTCCTGCCGCTCTCTAT
Chr2-71779031	2	71779031	72216268	2.04	229	0.48	A	139	T	90	Zm00001d003950	-	GAAGGTGACCAAGTTCATGCTATAAGCGCAGCATGGTCTGGT	GAAGGTCGGAGTCAACGGATTATAAGCGCAGCATGGTCTGGA	TGGCCAGACGTATTTCATCA
Chr2-72420283	2	72420283	72857160	2.04	355	0.5	A	186	G	169	-		GAAGGTGACCAAGTTCATGCTGATGCGATATACGGAGTAGTA	GAAGGTCGGAGTCAACGGATTGATGCGATATACGGAGTAGTG	TGATTTCGTCCATACTGGCA
Chr2-73011405	2	73011405	73448400	2.05	365	0.48	T	215	C	150	-		GAAGGTGACCAAGTTCATGCTTGGTTTCAATAATCCCGAAAT	GAAGGTCGGAGTCAACGGATTTGGTTTCAATAATCCCGAAAC	GTGACGGGGTAAAGTGTGCT
Chr2-80535845	2	80535845	80883059	2.05	193	0.5	A	104	G	89	Zm00001d004075	GO:0003993,GO:0016787,GO:0046872	GAAGGTGACCAAGTTCATGCTCCTCGCGGGTCCCTTACATGG	GAAGGTCGGAGTCAACGGATTCCTCGCGGGTCCCTTACATGA	GAAACAGGCAAAAAGCAAGC
Chr2-82711823	2	82711823	83034419	2.05	207	0.43	T	143	G	64	Zm00001d004099	-	GAAGGTGACCAAGTTCATGCTGATACGTAAAAGGATACGGCG	GAAGGTCGGAGTCAACGGATTGATACGTAAAAGGATACGGCT	TCACTGCAGGGCAATACAGA
Chr2-82712181	2	82712181	83034777	2.05	284	0.45	G	189	T	95	Zm00001d004099	-	GAAGGTGACCAAGTTCATGCTTGAGTTCTGACTAGCTCTACT	GAAGGTCGGAGTCAACGGATTTGAGTTCTGACTAGCTCTACG	AAGGATGTCTCAAACCACCG
Chr2-87750075	2	87750075	88055688	2.05	342	0.4	G	248	A	94	Zm00001d004159	GO:0006904,GO:0016192	GAAGGTGACCAAGTTCATGCTGGGGCTCGAAATGCGGGCTTG	GAAGGTCGGAGTCAACGGATTGGGGCTCGAAATGCGGGCTTA	CGTCCATGGAGAAAACTCGT
Chr2-88961688	2	88961688	89235918	2.05	174	0.43	T	119	A	55	Zm00001d004171	GO:0003824,GO:0004802,GO:0008152	GAAGGTGACCAAGTTCATGCTGAAATGTCTCCTGATGCTACT	GAAGGTCGGAGTCAACGGATTGAAATGTCTCCTGATGCTACA	CCGAAGCGAATGTTTCTCTC
Chr2-89151724	2	89151724	89425961	2.05	334	0.47	C	206	T	128	Zm00001d004172	-	GAAGGTGACCAAGTTCATGCTCCCACCCCAACTCGCCGAAAC	GAAGGTCGGAGTCAACGGATTCCCACCCCAACTCGCCGAAAT	AGAGACACTGCTGGACTGGG
Chr2-90154979	2	90154979	90409550	2.05	355	0.49	G	199	C	156	Zm00001d004193	-	GAAGGTGACCAAGTTCATGCTCACTTTAGCGTATTCTCGGAC	GAAGGTCGGAGTCAACGGATTCACTTTAGCGTATTCTCGGAG	TGGTTTTTGTTTCATTCCTGG
[truncated: 6,459 more rows]
