# Supplementary material for: Development of genic KASP SNP markers from RNA-Seq data for map-based cloning and marker-assisted selection in maize
Source: BMC Plant Biol. 2021 Mar 26;21:157. doi: 10.1186/s12870-021-02932-8 (PMC8004444; doi:10.1186/s12870-021-02932-8)
Supplement: Supplementary file 3 — Additional file 3. The GO annotations of the genes harboring KASP SNP markers. [file 12870_2021_2932_MOESM3_ESM.xlsx]

## Sheet: all-gene
Development of genic KASP SNP markers from RNA-Seq data for map-based cloning and marker-assisted selection in maize Zhengjie Chen1, 2†, Dengguo Tang1†, Jixing Ni1, Peng Li1, Le Wang1, Jinhong Zhou1, Chenyang Li1, Hai Lan1, Lujiang Li1 and Jian Liu1* 1Maize Research Institute, Sichuan Agricultural University, 211 Huiming Road, Wenjiang District, Chengdu, Sichuan 611000, China; Key Laboratory of B…
Additional file 3. The GO annotations of the genes harboring KASP SNP markers
GO annotation
GO term	Ontology	Description	Number in input list	Number in BG/Ref	p-value	FDR
GO:0005623	C	cell	3502	13914	1.2e-12	6.7e-10
GO:0044464	C	cell part	3502	13914	1.2e-12	6.7e-10
GO:0005622	C	intracellular	2342	9403	1.1e-06	0.00015
GO:0044424	C	intracellular part	1973	7930	1.4e-05	0.0018
GO:0016020	C	membrane	1423	5307	7.8e-10	3e-07
GO:0005737	C	cytoplasm	964	3593	6.2e-07	0.0001
GO:0044425	C	membrane part	760	2684	1.5e-08	3.3e-06
GO:0044444	C	cytoplasmic part	703	2678	0.00018	0.018
GO:0031224	C	intrinsic to membrane	637	2183	6.9e-09	2e-06
GO:0016021	C	integral to membrane	626	2156	1.7e-08	3.3e-06
GO:0031090	C	organelle membrane	151	456	4.6e-05	0.0053
GO:0005739	C	mitochondrion	118	354	0.00023	0.019
GO:0044429	C	mitochondrial part	106	309	0.0002	0.018
GO:0031967	C	organelle envelope	105	310	0.00031	0.024
GO:0005740	C	mitochondrial envelope	95	280	0.00056	0.04
GO:0031966	C	mitochondrial membrane	87	241	0.00019	0.018
GO:0005743	C	mitochondrial inner membrane	75	210	0.00064	0.044
GO:0003824	F	catalytic activity	4234	17617	9.7e-07	0.0023
GO:0000166	F	nucleotide binding	1597	6408	9.1e-05	0.032
GO:0016787	F	hydrolase activity	1524	6078	5.6e-05	0.024
GO:0016740	F	transferase activity	1468	5727	2.5e-06	0.0032
GO:0001882	F	nucleoside binding	1354	5400	0.00016	0.039
GO:0001883	F	purine nucleoside binding	1353	5398	0.00017	0.039
GO:0030554	F	adenyl nucleotide binding	1353	5398	0.00017	0.039
GO:0005515	F	protein binding	1206	4766	0.00013	0.035
GO:0005215	F	transporter activity	661	2411	4.8e-06	0.0032
GO:0016817	F	hydrolase activity, acting on acid anhydrides	548	1980	1.4e-05	0.0068
GO:0016818	F	hydrolase activity, acting on acid anhydrides, in phosphorus-containing anhydrides	547	1958	6.1e-06	0.0034
GO:0016462	F	pyrophosphatase activity	536	1907	4.4e-06	0.0032
GO:0017111	F	nucleoside-triphosphatase activity	514	1822	5e-06	0.0032
GO:0022892	F	substrate-specific transporter activity	450	1632	0.0001	0.034
GO:0048037	F	cofactor binding	297	1034	0.00018	0.039
GO:0016757	F	transferase activity, transferring glycosyl groups	242	747	1.2e-06	0.0023
GO:0016758	F	transferase activity, transferring hexosyl groups	172	542	9.1e-05	0.032
GO:0031072	F	heat shock protein binding	102	289	0.00011	0.034
GO:0008152	P	metabolic process	4767	20231	0.00014	0.042
GO:0009987	P	cellular process	4532	18476	8.2e-12	4.5e-08
GO:0044238	P	primary metabolic process	3821	15885	5.3e-06	0.0042
GO:0044237	P	cellular metabolic process	3529	14490	4e-07	0.00044
GO:0044267	P	cellular protein metabolic process	1466	5860	0.00011	0.042
GO:0051179	P	localization	1058	3887	1.7e-08	4.6e-05
GO:0006810	P	transport	1042	3841	3.7e-08	5.1e-05
GO:0051234	P	establishment of localization	1042	3841	3.7e-08	5.1e-05
GO:0044281	P	small molecule metabolic process	737	2730	7.5e-06	0.0051
GO:0042592	P	homeostatic process	551	2047	0.00014	0.042
GO:0005975	P	carbohydrate metabolic process	507	1828	2.4e-05	0.015
GO:0044262	P	cellular carbohydrate metabolic process	294	959	4e-06	0.0037
GO:0009056	P	catabolic process	293	1005	8.7e-05	0.04
GO:0051641	P	cellular localization	246	817	6.1e-05	0.031
GO:0051649	P	establishment of localization in cell	236	791	0.00013	0.042
GO:0046907	P	intracellular transport	207	661	3.6e-05	0.02
GO:0034613	P	cellular protein localization	176	562	0.00013	0.042
GO:0070727	P	cellular macromolecule localization	176	562	0.00013	0.042
GO:0006886	P	intracellular protein transport	174	554	0.00013	0.042

## Sheet: top-gene
GO annotation
GO term	Ontology	Description	Number in input list	Number in BG/Ref	p-value	FDR
GO:0003824	F	catalytic activity	1546	17617	1.7e-09	3.6e-06
GO:0000166	F	nucleotide binding	584	6408	6.6e-05	0.019
GO:0016787	F	hydrolase activity	562	6078	2.3e-05	0.012
GO:0001883	F	purine nucleoside binding	499	5398	7.6e-05	0.019
GO:0001882	F	nucleoside binding	499	5400	7.8e-05	0.019
GO:0030554	F	adenyl nucleotide binding	499	5398	7.6e-05	0.019
GO:0048037	F	cofactor binding	129	1034	9.6e-07	0.001
GO:0050662	F	coenzyme binding	97	734	2.5e-06	0.0018
GO:0016887	F	ATPase activity	95	785	6.9e-05	0.019
GO:0044238	P	primary metabolic process	1349	15885	7.1e-05	0.037
GO:0051179	P	localization	373	3887	5.1e-05	0.032
GO:0051234	P	establishment of localization	370	3841	4.1e-05	0.032
GO:0006810	P	transport	370	3841	4.1e-05	0.032
GO:0005975	P	carbohydrate metabolic process	213	1828	4.1e-08	0.00013
GO:0044262	P	cellular carbohydrate metabolic process	117	959	7.7e-06	0.012
