# Supplementary material for: Development of genic KASP SNP markers from RNA-Seq data for map-based cloning and marker-assisted selection in maize
Source: BMC Plant Biol. 2021 Mar 26;21:157. doi: 10.1186/s12870-021-02932-8 (PMC8004444; doi:10.1186/s12870-021-02932-8)
Supplement: Supplementary file 4 — Additional file 4. The results of validation of the accuracy and polymorphism of the 50 KASP SNP markers. [file 12870_2021_2932_MOESM4_ESM.xlsx]

## Sheet: 3
Development of genic KASP SNP markers from RNA-Seq data for map-based cloning and marker-assisted selection in maize Zhengjie Chen1, 2†, Dengguo Tang1†, Jixing Ni1, Peng Li1, Le Wang1, Jinhong Zhou1, Chenyang Li1, Hai Lan1, Lujiang Li1 and Jian Liu1* 1Maize Research Institute, Sichuan Agricultural University, 211 Huiming Road, Wenjiang District, Chengdu, Sichuan 611000, China; Key Laboratory of B…
Additional file 4. The results of validation of the accuracy and polymorphism of the 50 KASP SNP markers
No.	Primer_Name	Chromosome	Locus	SNP	PIC(in 368 RNA-seq)	polymorphism between 1212 and B73	PIC(in 20 maize inbred lines)	Primr sequence
								FA	FD	R
1	Chr1-4122559	1	4122559	A/G	0.48	√	0.48	GAAGGTGACCAAGTTCATGCTAAGCTCTCCTCAATGGCTCCA	GAAGGTCGGAGTCAACGGATTAAGCTCTCCTCAATGGCTCCG	CTAGGCTCTCCGGTCTGGT
2	Chr1-12448799	1	12448799	G/C	0.5	√	0.49	GAAGGTGACCAAGTTCATGCTCACATGCTTGAGAAGAGAAGG	GAAGGTCGGAGTCAACGGATTCACATGCTTGAGAAGAGAAGC	TCATGTTGCCTTCCCCTTC
3	Chr1-26179905	1	26179905	T/A	0.5	√	0.46	GAAGGTGACCAAGTTCATGCTCTGGACATACCCCCTGGAATT	GAAGGTCGGAGTCAACGGATTCTGGACATACCCCCTGGAATA	GACAGTGGGCTTTTGTGAA
4	Chr1-34971504	1	34971504	A/G	0.49	√	0.43	GAAGGTGACCAAGTTCATGCTGTGCAGATGCTGGTGATTGTA	GAAGGTCGGAGTCAACGGATTGTGCAGATGCTGGTGATTGTG	GTACAGGCACGGTCGAGG
5	Chr1-70300121	1	70300121	T/A	0.49	√	0.44	GAAGGTGACCAAGTTCATGCTGGGAACAGCAACTAAACCCGT	GAAGGTCGGAGTCAACGGATTGGGAACAGCAACTAAACCCGA	AAACCGACCAATCTGCAA
6	Chr1-89270466	1	89270466	A/G	0.5	√	0.48	GAAGGTGACCAAGTTCATGCTCAGCTATCTGGCTCGGCAAGA	GAAGGTCGGAGTCAACGGATTCAGCTATCTGGCTCGGCAAGG	AATGCATGCAGTCCTGTCC
7	Chr1-288306404	1	288306404	T/C	0.43	√	0.38	GAAGGTGACCAAGTTCATGCTCGGGTCTTCGATCTTTTAGCT	GAAGGTCGGAGTCAACGGATTCGGGTCTTCGATCTTTTAGCC	ACCCGGACTTCCCTTTTC
8	Chr2-2223663	2	2223663	T/C	0.27	√	0.18	GAAGGTGACCAAGTTCATGCTCCTTCGGAACTCTTCGTGTGT	GAAGGTCGGAGTCAACGGATTCCTTCGGAACTCTTCGTGTGC	CCACGTTTGCACCTGAGA
9	Chr2-7266410	2	7266410	A/C	0.42	√	0.32	GAAGGTGACCAAGTTCATGCTCATAGGTACGTCTGACCAGAA	GAAGGTCGGAGTCAACGGATTCATAGGTACGTCTGACCAGAC	GCCTCGTCGTAAGATCCG
10	Chr2-24248809	2	24248809	A/G	0.5	√	0.43	GAAGGTGACCAAGTTCATGCTCCAGGTCGATGCACAGGTTCA	GAAGGTCGGAGTCAACGGATTCCAGGTCGATGCACAGGTTCG	AGCGTGAACCAGGAGAGC
11	Chr2-140749026	2	140749026	A/G	0.5	√	0.44	GAAGGTGACCAAGTTCATGCTGATCGAGGAGTGCATGGCAAA	GAAGGTCGGAGTCAACGGATTGATCGAGGAGTGCATGGCAAG	CGACCTCCATCCTGCAAT
12	Chr2-211027423	2	211027423	T/C	0.32	√	0.19	GAAGGTGACCAAGTTCATGCTCTTATCCAACATCGTGGAGGT	GAAGGTCGGAGTCAACGGATTCTTATCCAACATCGTGGAGGC	GCGAGCAGGATGTTGTGAT
13	Chr3-19165280	3	19165280	A/C	0.24	√	0.2	GAAGGTGACCAAGTTCATGCTCCCTCGTCGTTCGTCACTGCA	GAAGGTCGGAGTCAACGGATTCCCTCGTCGTTCGTCACTGCC	CACCGAAATGACGTGATCC
14	Chr3-133009417	3	133009417	A/T	0.5	√	0.32	GAAGGTGACCAAGTTCATGCTTGACCTGCGCTTCCGAAACAA	GAAGGTCGGAGTCAACGGATTTGACCTGCGCTTCCGAAACAT	GCCCCTGGCTCTCGTCTA
15	Chr3-172855998	3	172855998	G/A	0.5	√	0.28	GAAGGTGACCAAGTTCATGCTCTGTGAATCAACCCCCTACAG	GAAGGTCGGAGTCAACGGATTCTGTGAATCAACCCCCTACAA	AAAGCAAAACTTTCCGGG
16	Chr4-2670416	4	2670416	A/G	0.49	√	0.18	GAAGGTGACCAAGTTCATGCTGGAAACATGCCACCAATGTTA	GAAGGTCGGAGTCAACGGATTGGAAACATGCCACCAATGTTG	ACCGAAAGGGAGCATGTTT
17	Chr4-6152486	4	6152486	A/T	0.49	√	0.47	GAAGGTGACCAAGTTCATGCTAACTAAAACGCACGCACAATA	GAAGGTCGGAGTCAACGGATTAACTAAAACGCACGCACAATT	CTTCCGTCCGATGAGATGT
18	Chr4-19858282	4	19858282	A/G	0.5	√	0.29	GAAGGTGACCAAGTTCATGCTCCCGTGGATGACTCGCTGACA	GAAGGTCGGAGTCAACGGATTCCCGTGGATGACTCGCTGACG	GCTCGATTAGTGCTGGCG
19	Chr4-43845669	4	43845669	T/C	0.5	√	0.46	GAAGGTGACCAAGTTCATGCTCCGCTCTTGTTCTGCGACAGT	GAAGGTCGGAGTCAACGGATTCCGCTCTTGTTCTGCGACAGC	GGAACGACAGAGGGGAGGT
20	Chr4-76390574	4	76390574	G/C	0.5	√	0.47	GAAGGTGACCAAGTTCATGCTTCCGGAACCAGACAACCACTG	GAAGGTCGGAGTCAACGGATTTCCGGAACCAGACAACCACTC	ATCTCGAAAGACCAAAGCCG
21	Chr4-200041610	4	200041610	C/T	0.5	√	0.44	GAAGGTGACCAAGTTCATGCTGTCGCAGACCGCTCCTTGGAC	GAAGGTCGGAGTCAACGGATTGTCGCAGACCGCTCCTTGGAT	GTCGTCCTTCGAAGATTCCT
22	Chr5-14092239	5	14092239	T/C	0.34	√	0.19	GAAGGTGACCAAGTTCATGCTGTCAAAGCTAGCAAAACACTT	GAAGGTCGGAGTCAACGGATTGTCAAAGCTAGCAAAACACTC	GAGACGGCGAACACTGAA
23	Chr5-61282151	5	61282151	C/G	0.14	√	0.1	GAAGGTGACCAAGTTCATGCTCATAGGCGAGAAAGGCAGAGC	GAAGGTCGGAGTCAACGGATTCATAGGCGAGAAAGGCAGAGG	GTCCTGAAGCTTTCGCTG
24	Chr5-217871398	5	217871398	G/T	0.48	√	0.42	GAAGGTGACCAAGTTCATGCTATAATGGATGGCACCCTCACG	GAAGGTCGGAGTCAACGGATTATAATGGATGGCACCCTCACT	GTTGGTTGGAGCAGCGTAT
25	Chr5-218593356	5	218593356	G/A	0.5	√	0.27	GAAGGTGACCAAGTTCATGCTGCTTTGATAAGCTCGGCCATG	GAAGGTCGGAGTCAACGGATTGCTTTGATAAGCTCGGCCATA	GTACCTGGGCAATGTGCTTT
26	Chr6-40030221	6	40030221	G/A	0.5	√	0.32	GAAGGTGACCAAGTTCATGCTCGCCAGTGTTGCTGATACCAG	GAAGGTCGGAGTCAACGGATTCGCCAGTGTTGCTGATACCAA	GGTTGGCACACTTCGTCC
27	Chr6-145101198	6	145101198	G/A	0.49	√	0.5	GAAGGTGACCAAGTTCATGCTTGTGTGACCGGCTACCTTGAG	GAAGGTCGGAGTCAACGGATTTGTGTGACCGGCTACCTTGAA	CAGTGCTGCGGTTCTTCAC
28	Chr6-152767993	6	152767993	T/A	0.5	√	0.19	GAAGGTGACCAAGTTCATGCTATTTTGCAGATCATCCCTGCT	GAAGGTCGGAGTCAACGGATTATTTTGCAGATCATCCCTGCA	GAAAGGCTGGTCAGGAGTC
29	Chr6-167152246	6	167152246	A/G	0.5	√	0.49	GAAGGTGACCAAGTTCATGCTCTTGCTTTGGTTTCCACTGAA	GAAGGTCGGAGTCAACGGATTCTTGCTTTGGTTTCCACTGAG	CCTTACCTGGTGTGGGGT
30	Chr6-171181823	6	171181823	C/T	0.48	×	--	GAAGGTGACCAAGTTCATGCTACCATTAGTTGCGGCCTGTTC	GAAGGTCGGAGTCAACGGATTACCATTAGTTGCGGCCTGTTT	TCTGTTTGTTGTCGGAAGGG
31	Chr7-8352635	7	8352635	A/C	0.49	√	0.46	GAAGGTGACCAAGTTCATGCTGAGTCTCGGTTCCTGTGGCAA	GAAGGTCGGAGTCAACGGATTGAGTCTCGGTTCCTGTGGCAC	ACAGCCACGAGGTACCAGA
32	Chr7-11248824	7	11248824	A/T	0.49	×	--	GAAGGTGACCAAGTTCATGCTCTGGAGAGCTCAAGCCACACA	GAAGGTCGGAGTCAACGGATTCTGGAGAGCTCAAGCCACACT	GCACACACGGATCGTACTT
33	Chr7-88710269	7	88710269	A/C	0.49	√	0.33	GAAGGTGACCAAGTTCATGCTGTAACCGATTGCTGGTAGAGA	GAAGGTCGGAGTCAACGGATTGTAACCGATTGCTGGTAGAGC	ATGGTTCGGTCTGCTTGCT
34	Chr7-162996490	7	162996490	G/T	0.5	√	0.39	GAAGGTGACCAAGTTCATGCTGTCGATCAAAGAAGCCGATCG	GAAGGTCGGAGTCAACGGATTGTCGATCAAAGAAGCCGATCT	CCAGACTGAAACGAACGGA
35	Chr7-172710141	7	172710141	T/C	0.49	√	0.47	GAAGGTGACCAAGTTCATGCTAGCAATCGTTCAAGATGCAGT	GAAGGTCGGAGTCAACGGATTAGCAATCGTTCAAGATGCAGC	TCCGACGAGCCCAACTGT
36	Chr7-172710248	7	172710248	G/T	0.5	√	0.43	GAAGGTGACCAAGTTCATGCTAATAATCTCCCGGGGCGAAGG	GAAGGTCGGAGTCAACGGATTAATAATCTCCCGGGGCGAAGT	ACGAGTGCACAAGGCGAA
37	Chr8-20778241	8	20778241	A/C	0.5	√	0.26	GAAGGTGACCAAGTTCATGCTCTTGGACGCAGCATGGAGCAA	GAAGGTCGGAGTCAACGGATTCTTGGACGCAGCATGGAGCAC	AAGCGAGGTTCTGCGGAC
38	Chr8-69393234	8	69393234	G/T	0.48	×	--	GAAGGTGACCAAGTTCATGCTCCTGAGCGAGTTGCGCCAAAG	GAAGGTCGGAGTCAACGGATTCCTGAGCGAGTTGCGCCAAAT	TGTTACCAGGTGGTCCAGAA
39	Chr8-73468713	8	73468713	A/T	0.5	√	0.47	GAAGGTGACCAAGTTCATGCTAGACTTTGGAGACGACGAAGA	GAAGGTCGGAGTCAACGGATTAGACTTTGGAGACGACGAAGT	CCGTTGGCAGAACCATCA
40	Chr8-171957769	8	171957769	G/T	0.17	√	0.1	GAAGGTGACCAAGTTCATGCTAAGAGTTTGGGAGTGGGTGGG	GAAGGTCGGAGTCAACGGATTAAGAGTTTGGGAGTGGGTGGT	GGAGCAGTTGCCCATACG
41	Chr8-176195636	8	176195636	G/A	0.27	√	0.18	GAAGGTGACCAAGTTCATGCTGTACCGTTCTCATCTTCCGCG	GAAGGTCGGAGTCAACGGATTGTACCGTTCTCATCTTCCGCA	GTCCTGTGGAGCTAGGCGAC
42	Chr9-20378321	9	20378321	T/C	0.4	√	0.26	GAAGGTGACCAAGTTCATGCTGCCCCCCTCTCTCTCTCTCTT	GAAGGTCGGAGTCAACGGATTGCCCCCCTCTCTCTCTCTCTC	TCAAGAGGAAAACGGTGCC
43	Chr9-129864573	9	129864573	C/G	0.45	×	--	GAAGGTGACCAAGTTCATGCTAGCTGTTGCTGTTGCTTCGCC	GAAGGTCGGAGTCAACGGATTAGCTGTTGCTGTTGCTTCGCG	CCAGCTTGCCATCCTTTG
44	Chr9-139927333	9	139927333	A/T	0.5	√	0.27	GAAGGTGACCAAGTTCATGCTGCTCTCGATGTCGCTGACGCA	GAAGGTCGGAGTCAACGGATTGCTCTCGATGTCGCTGACGCT	TCCGAGACACGGTTAGGAT
45	Chr9-154446842	9	154446842	G/C	0.21	√	0.11	GAAGGTGACCAAGTTCATGCTATCTTCCCTTCTCGCCGCCAG	GAAGGTCGGAGTCAACGGATTATCTTCCCTTCTCGCCGCCAC	CGTTTCTGCAAGCAGGGT
46	Chr9-154488843	9	154488843	A/T	0.49	√	0.48	GAAGGTGACCAAGTTCATGCTATTTCCGAGCACGCAGTGGCA	GAAGGTCGGAGTCAACGGATTATTTCCGAGCACGCAGTGGCT	ACCAGGTGGGCGTGAAAT
47	Chr9-156888710	9	156888710	T/A	0.5	√	0.18	GAAGGTGACCAAGTTCATGCTTGCCCCCGGTGCAACAAATGT	GAAGGTCGGAGTCAACGGATTTGCCCCCGGTGCAACAAATGA	CATATCCAGCAGGAGGCG
48	Chr10-133096517	10	133096517	A/G	0.5	√	0.43	GAAGGTGACCAAGTTCATGCTAATTGGCAACCAGAAGGGGAA	GAAGGTCGGAGTCAACGGATTAATTGGCAACCAGAAGGGGAG	TCCATGGAGACTGCTTTCTG
49	Chr10-133242516	10	133242516	G/T	0.5	√	0.38	GAAGGTGACCAAGTTCATGCTGAAAACGAGCCACGGACATCG	GAAGGTCGGAGTCAACGGATTGAAAACGAGCCACGGACATCT	GTATCAGGCCACTGCTTGGT
50	Chr10-137106145	10	137106145	T/C	0.47	√	0.47	GAAGGTGACCAAGTTCATGCTCTCACTTCGTAGCGGTGTATT	GAAGGTCGGAGTCAACGGATTCTCACTTCGTAGCGGTGTATC	CCGAGTGACGGCAAGACT
