# Supplementary material for: Development of genic KASP SNP markers from RNA-Seq data for map-based cloning and marker-assisted selection in maize
Source: BMC Plant Biol. 2021 Mar 26;21:157. doi: 10.1186/s12870-021-02932-8 (PMC8004444; doi:10.1186/s12870-021-02932-8)
Supplement: Supplementary file 5 — Additional file 5. The information of SNP mining in the 368 RNA-Seq data sets. [file 12870_2021_2932_MOESM5_ESM.xlsx]

## Sheet: Material Information
Development of genic KASP SNP markers from RNA-Seq data for map-based cloning and marker-assisted selection in maize Zhengjie Chen1, 2†, Dengguo Tang1†, Jixing Ni1, Peng Li1, Le Wang1, Jinhong Zhou1, Chenyang Li1, Hai Lan1, Lujiang Li1 and Jian Liu1* 1Maize Research Institute, Sichuan Agricultural University, 211 Huiming Road, Wenjiang District, Chengdu, Sichuan 611000, China; Key Laboratory of B…
Additional file 5. The information of SNP mining in the 368 RNA-Seq data sets
NCBI ID	Name	Raw data (M)	Clear data (M)	Rate(%)	SNP mining
					Number of genotyping	Number of SNPs	Rate(%)
SRR908214	150	6403.89	6273.75	97.9678	66391441	691327	1.04129
SRR908215	177	6666.11	6288.36	94.3333	50067796	573120	1.14469
SRR909970	238	8010.28	7623.84	95.1757	55790565	699247	1.25334
SRR909971	268	6656.21	5518.96	82.9144	37845313	411929	1.08845
SRR909972	647	5828.43	5561.11	95.4135	48863279	581471	1.19
SRR909999	1462	5714.36	5545.66	97.0477	59828261	754984	1.26192
SRR910000	4019	7228.93	6440.59	89.0946	37165025	424524	1.14227
SRR910001	5213	6041.61	5895.04	97.5739	63750359	632893	0.992768
SRR910025	5237	5768.5	5545.71	96.1379	69587063	852322	1.22483
SRR910026	7327	8002.45	7781.13	97.2343	47203594	526064	1.11446
SRR910045	7381	7214.61	6875.28	95.2967	49669139	581718	1.17119
SRR910046	8902	6418.18	5762.5	89.7841	34189727	307029	0.898015
SRR910047	9642	5954.43	5769.86	96.9002	59182981	693499	1.17179
SRR910048	81162	6438.98	6306.73	97.9461	58437378	682733	1.16832
SRR910049	526018	5869.57	5634.59	95.9966	65643076	783859	1.19412
SRR910110	05W002	7119.89	6853.2	96.2543	64420156	753985	1.17042
SRR910111	05WN230	7992.57	7582.51	94.8695	54194088	614412	1.13373
SRR910116	07KS4	5664.11	5189.49	91.6205	50841005	556590	1.09477
SRR910117	18-599	6974.9	6747.55	96.7406	68913087	813825	1.18094
SRR910118	303WX	6966.85	6352.59	91.1831	52074340	683704	1.31294
SRR910177	4F1	5405.99	5211.38	96.4	62941371	740928	1.17717
SRR910178	7884-4HT	5518.89	5363.29	97.1806	52010851	586885	1.12839
SRR910179	835A	7679.17	7388.65	96.2168	64800629	754132	1.16377
SRR910180	835B	5348.99	5192.87	97.0814	56436787	647751	1.14775
SRR910181	975-12	7758.56	7542.33	97.213	58905326	596975	1.01345
SRR910202	B11	6805.44	6624.7	97.3441	62517477	791365	1.26583
SRR910203	B110	5110.34	4945.73	96.7789	48786583	405182	0.830519
SRR910204	B111	7857.24	7155.29	91.0662	45930881	467493	1.01782
SRR910228	B113	7533.28	7136.96	94.7391	50711434	655358	1.29233
SRR910229	B114	6526.39	6235.34	95.5404	61041758	709910	1.16299
SRR910230	B151	4629.87	4334.31	93.6163	52909774	613782	1.16005
SRR910231	B73	7017.86	6758.43	96.3032	64245422	462941	0.720582
SRR910233	B77	8473.79	8187.39	96.6201	69396932	854275	1.231
SRR910293	BS16	12488.1	10762.2	86.1794	41066255	521071	1.26885
SRR910294	BY4839	5516.74	5386.31	97.6357	56973801	641882	1.12663
SRR910295	BY4944	5802.33	5542.14	95.5158	52895831	658695	1.24527
SRR910296	BY4960	5264.28	4892.61	92.9396	46474473	525442	1.1306
SRR910317	BY804	6607.24	6384.86	96.6342	60109443	756003	1.25771
SRR910318	BY807	6711.43	6550.49	97.602	46869518	548979	1.17129
SRR910319	BY809	7451.99	7216.69	96.8425	66109324	807917	1.22209
SRR910336	BY813	8711.97	8408.58	96.5175	64095676	811884	1.26667
SRR910338	BY815	7085.75	6837.31	96.4937	62752969	765431	1.21975
SRR910357	BY855	7794.54	7536.23	96.686	67977789	845888	1.24436
SRR910387	BZN	6399.61	6058.28	94.6665	53510230	635209	1.18708
SRR910389	CA47	6806.07	6314.14	92.7722	63110679	780697	1.23703
SRR910390	CHANG3	7613.55	7210.46	94.7057	48769569	565943	1.16044
SRR910392	CHENG698	8507.88	8178.54	96.129	63066793	708701	1.12373
SRR910414	CHUAN48-2	7078.23	6671.35	94.2517	56430378	595044	1.05448
SRR910417	CI7	6171.32	5993.47	97.1181	51574186	589191	1.14241
SRR910500	CIMBL1	7360.38	6640.29	90.2167	53946763	605702	1.12278
SRR910501	CIMBL10	7529.19	7226.08	95.9742	48951725	527925	1.07846
SRR910584	CIMBL100	7470.26	7304.53	97.7814	51740739	588787	1.13796
SRR910585	CIMBL101	5064.26	4831.88	95.4114	55224444	702548	1.27217
SRR910586	CIMBL102	5904.17	5471.06	92.6642	53204763	615031	1.15597
SRR910645	CIMBL105	6191.17	6022.4	97.2741	55407426	677996	1.22365
SRR910646	CIMBL106	5331.14	5008.52	93.9484	32473145	362139	1.11519
SRR910647	CIMBL108	6376.19	6188.09	97.05	40155576	473609	1.17944
SRR910648	CIMBL109	6047.48	5866.95	97.0147	58869317	754736	1.28205
SRR910713	CIMBL11	6372.09	6074.86	95.3354	61913323	781456	1.26218
SRR910732	CIMBL111	6237.59	6121.39	98.1371	52685705	614982	1.16726
SRR910733	CML470	6951.41	6734.27	96.8763	54977088	632691	1.15083
SRR910734	CIMBL113	7065.47	6775.56	95.8968	54129334	656831	1.21345
SRR910755	CML479	5970.22	5690.48	95.3144	48732855	637383	1.30791
SRR910756	CIMBL114	7808.68	7455.73	95.4801	56584024	695022	1.2283
SRR910757	CML480	6712.04	6480.12	96.5446	56635095	656950	1.15997
SRR910758	CML486	7328.19	7092.88	96.7889	58894195	728788	1.23745
SRR910782	CML493	6876.02	6597.01	95.9422	62744870	805735	1.28415
SRR910783	CML496	6778.76	6523.33	96.232	58645328	698865	1.19168
SRR910784	CIMBL115	6957.43	6786.48	97.5429	41992698	486538	1.15863
SRR910785	CIMBL116	7722.73	7545.02	97.6989	54421116	678184	1.24618
SRR910786	CML50	5983.94	5779.38	96.5815	27838855	301679	1.08366
SRR910810	CIMBL119	6747.43	6510.57	96.4895	55368635	698361	1.26129
SRR910811	CML69	7428.59	7068.79	95.1565	53558850	619379	1.15645
SRR910816	CIMBL12	7693.51	7521.55	97.7649	64714205	795510	1.22927
SRR910817	D863F	6310.46	5827.69	92.3497	65701742	800934	1.21904
SRR910818	CIMBL120	6531.8	6359.9	97.3681	37381170	438709	1.17361
SRR910819	DAN3130	5908.12	5761.99	97.5266	59566938	706959	1.18683
SRR910843	CIMBL121	6354.27	6105.33	96.0824	54560725	675270	1.23765
SRR910844	DAN340	6553.15	6390.69	97.5208	60955429	702012	1.15168
SRR910846	CIMBL122	8526.09	8250.9	96.7723	53204225	649689	1.22112
SRR910847	DAN360	7305.84	7099.23	97.172	55708664	578055	1.03764
SRR910848	CIMBL123	7714.01	7407.27	96.0236	52064046	626127	1.20261
SRR910869	DAN4245	6821.94	6150.33	90.1552	52613820	534303	1.01552
SRR910870	CIMBL124	7070.58	6882.42	97.3389	56889160	733422	1.28921
SRR910871	DAN599	7402.22	7146.61	96.5469	56726029	689921	1.21623
SRR910872	CIMBL125	7124	6820.6	95.7411	56386080	711368	1.2616
SRR910873	CIMBL127	7046.32	6815.21	96.7202	49920191	619509	1.241
SRR910874	DH3732	7559.05	7260.52	96.0507	61496518	767697	1.24836
SRR910898	CIMBL129	7138.08	6860.32	96.1088	61622759	724950	1.17643
SRR910899	DONG237	8243.3	8010.25	97.1728	57784250	678152	1.17359
SRR910900	CIMBL13	6567.71	6109.04	93.0163	56115383	632021	1.12629
SRR910901	DONG46	6294.2	6036.32	95.9029	54329324	640948	1.17975
SRR910902	CIMBL133	5510.37	5344.71	96.9937	55259795	659806	1.19401
SRR910908	CIMBL137	6471.18	6246.69	96.5309	53753800	608287	1.13162
SRR910909	EN25	5598.8	5417.84	96.768	55056946	704061	1.27879
SRR910910	CIMBL139	7432.98	7019.24	94.4336	60919157	704757	1.15687
SRR910911	ES40	7677.12	7128.16	92.8494	47091135	569563	1.20949
SRR910912	CIMBL140	6704.08	6409.21	95.6016	60206461	710055	1.17937
SRR910971	FCD0602	7646.54	7335.51	95.9325	51278860	481936	0.939834
SRR910972	CIMBL141	5801.73	5636.24	97.1475	55507385	578572	1.04233
SRR910973	GEMS1	6894.04	6651.73	96.4852	54805030	636140	1.16073
SRR911136	GEMS10	6481.22	6275.68	96.8286	66656857	613309	0.920099
SRR911157	GEMS11	6909.1	6596.87	95.4808	46440574	423526	0.911974
SRR911158	CIMBL142	6104.88	5904.75	96.7219	63656307	723922	1.13723
SRR911159	GEMS13	6402.86	6198.56	96.8093	55542731	539238	0.970853
SRR911186	CIMBL143	8354.9	8004.42	95.8051	50203584	605306	1.2057
SRR911187	GEMS14	6031.67	5823.78	96.5534	62869517	617671	0.982465
SRR911188	GEMS15	6971.3	6676.9	95.7771	58188196	607516	1.04405
SRR911189	GEMS16	7392.93	7068.63	95.6134	56364044	600363	1.06515
SRR911208	GEMS17	7837.96	7508.6	95.7979	59281134	600179	1.01243
SRR911209	CIMBL144	5445.74	4903.81	90.0486	46947949	549155	1.16971
SRR911210	GEMS18	5624.59	5442.79	96.7677	54989891	521580	0.948502
SRR911220	GEMS19	7564.05	7244.8	95.7794	48017301	531985	1.1079
SRR911221	CIMBL145	7324.98	6840.27	93.3828	60103442	575494	0.957506
SRR911242	GEMS2	6927.72	6629.26	95.6918	58478841	672761	1.15044
SRR911243	CIMBL147	7390.94	7008.12	94.8204	38535593	428999	1.11325
SRR911244	GEMS20	6627.03	6365.16	96.0485	42701544	438814	1.02763
SRR911245	CIMBL149	7006.91	5853.53	83.5395	50101122	622253	1.24199
SRR911246	GEMS21	6874.43	6595.72	95.9457	47417246	383461	0.808695
SRR911270	CIMBL15	6394.05	6103.46	95.4554	58718020	706641	1.20345
SRR911271	GEMS23	6328.85	5855.47	92.5203	62295228	577069	0.926345
SRR911272	CIMBL150	6366.29	5846.79	91.8398	55207988	720820	1.30564
SRR911273	GEMS25	6376.14	6182.38	96.9611	60283954	690756	1.14584
SRR911296	GEMS28	5698.2	5460.55	95.8293	49785246	501504	1.00734
SRR911297	CIMBL151	6891.89	6570.51	95.3369	43055774	507793	1.17938
SRR911298	GEMS29	5837.79	5474.36	93.7746	62267828	724848	1.16408
SRR911562	CIMBL152	5932.76	5745.93	96.8509	54939909	647881	1.17925
SRR911626	CIMBL153	7262.21	7025.93	96.7464	60767092	714602	1.17597
SRR911651	CIMBL156	13593.3	11892	87.4844	55294374	702554	1.27057
SRR911653	CIMBL157	5165.87	4966.76	96.1458	61869777	767770	1.24094
SRR911674	CIMBL16	5611.47	5506.26	98.125	49360096	541812	1.09767
SRR911695	CIMBL17	6727.58	6445.8	95.8115	56625298	652619	1.15252
SRR911696	CIMBL18	6817.32	6288.96	92.2498	62293630	784601	1.25952
SRR911720	CIMBL19	6056.95	5712.52	94.3135	50113223	621426	1.24004
SRR911783	CIMBL2	8073.53	7636.09	94.5818	56310413	682786	1.21254
SRR911787	CIMBL21	7639.1	7358.07	96.3211	61402278	777648	1.26648
SRR911830	CIMBL22	6657.13	6372.85	95.7298	57693906	737145	1.27768
SRR911831	CIMBL23	6593.99	6190.19	93.8762	62604616	795817	1.27118
SRR911832	CIMBL25	7347.6	6938.75	94.4356	59055107	762987	1.29199
SRR911882	CIMBL27	8552.12	8364.71	97.8086	49135027	616161	1.25402
SRR911883	CIMBL28	8027.95	7836.95	97.6208	52961229	681588	1.28696
SRR911912	CIMBL29	6358.11	6139.65	96.5642	57250284	709620	1.23951
SRR911913	GEMS3	5933.19	5475.08	92.2789	54290225	634263	1.16828
SRR911914	GEMS30	5643.18	5221.86	92.534	60276138	695481	1.15383
SRR911915	CIMBL3	7864.97	7716.67	98.1145	61651595	812573	1.31801
SRR911936	CIMBL32	7791.05	7554.28	96.9609	57027761	733745	1.28665
SRR911937	GEMS31	6047.52	5737.05	94.8663	52877179	565892	1.0702
SRR911938	GEMS32	4420.13	4309.58	97.499	50653055	586174	1.15723
SRR911966	GEMS33	6654.05	6429.52	96.6257	55877377	694999	1.24379
SRR911967	GEMS35	7147.09	6914.62	96.7473	55768538	676764	1.21352
SRR911968	CIMBL38	11466.4	8239.2	71.8552	60802006	783055	1.28788
SRR911973	GEMS36	8075.33	7579.63	93.8616	63137616	794963	1.2591
SRR911974	CIMBL4	6496.2	6167.96	94.9472	57355855	719389	1.25426
SRR911993	GEMS37	5560.31	5348.15	96.1843	61187676	798881	1.30562
SRR911994	GEMS39	4237.03	4113.3	97.0799	67747813	860008	1.26943
SRR911995	GEMS4	5247.19	5139.68	97.9511	47973730	449745	0.937482
SRR912017	GEMS40	7552.51	7461.22	98.7913	41971699	512054	1.22
SRR912018	CIMBL40	7868.06	7692.26	97.7657	48132782	587172	1.2199
SRR912020	GEMS41	13830.8	11950.4	86.4041	58639080	755646	1.28864
SRR912045	CIMBL42	5957.24	5672.4	95.2186	46202863	620800	1.34364
SRR912046	GEMS42	7553.38	7239.47	95.8442	54134093	691462	1.27731
SRR912051	GEMS44	7525.81	7337.31	97.4953	58978839	753849	1.27817
SRR912052	CIMBL43	6376.54	6134.47	96.2037	66450898	789856	1.18863
SRR912053	GEMS46	7758.58	7136.1	91.9768	68210807	849570	1.24551
SRR912075	GEMS48	6830.78	6480.95	94.8787	55078905	663464	1.20457
SRR912077	GEMS49	6413.64	5937.85	92.5816	67493563	697735	1.03378
SRR912079	GEMS5	4647.31	4455.16	95.8652	57744512	569532	0.986296
SRR912101	GEMS50	7436.1	7138.1	95.9926	63596745	578599	0.909793
SRR912102	CIMBL46	5706.35	5482.22	96.0723	59663091	750723	1.25827
SRR912103	GEMS51	5670.3	5465.3	96.3847	49871372	417739	0.837633
SRR912104	CIMBL47	7179.42	6902.27	96.1396	69686155	905319	1.29914
SRR912106	GEMS54	4353.92	4144.06	95.18	58214156	632658	1.08678
SRR912107	CIMBL48	7929.28	7619.02	96.0872	60222209	753396	1.25103
SRR912134	GEMS55	4056.57	3836.07	94.5645	50708184	487559	0.9615
SRR912135	CIMBL49	7055.9	6825.78	96.7386	64359608	769227	1.1952
SRR912136	CIMBL5	6674.63	6409.41	96.0264	55184411	710475	1.28746
SRR912137	CIMBL50	7014.53	6748.04	96.2009	45236193	546473	1.20804
SRR912138	GEMS56	6255.86	6069.59	97.0225	44880742	571234	1.27278
SRR912159	CIMBL51	7299.48	7009.04	96.0211	57243311	727282	1.27051
SRR912160	GEMS58	5733.64	5554.62	96.8777	48285876	503920	1.04362
SRR912161	CIMBL52	7685.22	7426.54	96.634	52867719	623684	1.17971
SRR912162	GEMS59	5899.81	5718.62	96.929	47087668	619434	1.31549
SRR912163	CIMBL53	5653.08	5425.21	95.969	46341749	551827	1.19078
SRR912164	GEMS6	6714.64	6460.29	96.212	48593818	511738	1.05309
SRR912165	CIMBL54	5733.51	5532.99	96.5027	50291057	590077	1.17332
SRR912224	GEMS60	7324.14	6758.66	92.2792	47031638	516234	1.09763
SRR912236	GEMS61	7320.98	7062.28	96.4663	56522527	627650	1.11044
SRR912238	GEMS62	6408.59	6203.03	96.7925	53052345	448519	0.845427
SRR912265	GEMS63	8111.48	7532.85	92.8665	51247859	427684	0.83454
SRR912266	GEMS64	7673.23	7357.62	95.8869	49143414	439860	0.895054
SRR912267	GEMS65	6392.2	6208.38	97.1244	52457010	389854	0.743188
SRR912287	LIAO5114	6761.45	6386.34	94.4522	62132537	650073	1.04627
SRR912296	GEMS66	7210	6889.89	95.5602	67257179	601266	0.89398
SRR912297	GEMS9	4717.78	4547.42	96.3888	59886417	548465	0.915842
SRR912298	LIAO5262	5969.23	5831.67	97.6954	65286324	704488	1.07907
SRR912299	GY1007	6209.74	5979.09	96.2857	62221009	794253	1.2765
SRR912300	GY1032	6357.91	6119.8	96.255	53240923	651284	1.22328
SRR912301	LIAO5263	6672.51	6097.4	91.3808	35975909	319547	0.888225
SRR912328	CIMBL55	5710.1	5535.88	96.949	60871276	769794	1.26463
SRR912329	GY386	5650.97	5486.71	97.0932	50738158	655503	1.29193
SRR912330	LK11	7763.54	7433.57	95.7496	48255364	514088	1.06535
SRR912331	CIMBL56	8527.95	8329.7	97.6754	49720445	587614	1.18184
SRR912332	GY462	7476.5	7247.28	96.9342	56248192	699901	1.24431
SRR912333	CIMBL58	7286.08	6945.8	95.3298	58053462	693449	1.1945
SRR912334	GY798	6127.79	5963.55	97.3197	56810456	725966	1.27787
SRR912335	LV28	7464.72	7127.3	95.4798	47044902	597400	1.26985
SRR912336	CIMBL59	6419.77	6018.75	93.7534	50095015	650921	1.29937
SRR912357	GY923	8151.92	7705.55	94.5243	58887146	751357	1.27593
SRR912358	CIMBL6	6258.56	6095.86	97.4003	62734658	773355	1.23274
SRR912364	LX9801	5415.88	5277.17	97.4388	48647051	581532	1.19541
SRR912365	HTH-17	6421.97	6215.77	96.7892	55887957	794001	1.4207
SRR912366	CIMBL60	7652.07	7389.04	96.5627	57127748	693719	1.21433
SRR912367	LXN	5439.84	5205.92	95.6997	53096818	622044	1.17153
SRR912394	HUA83-2	6759.43	6558.81	97.032	58690923	762076	1.29846
SRR912395	CIMBL62	6814.86	6523.31	95.7219	40250949	523017	1.29939
SRR912396	HYS	4929.88	4795.12	97.2663	45771125	508419	1.11078
SRR912397	LY042	6352.89	6054.11	95.297	65342690	741722	1.13513
SRR912398	CIMBL63	7108.89	6822.76	95.9751	46851037	575455	1.22826
SRR912399	CIMBL66	4790.93	4604.89	96.1168	64043442	786135	1.2275
SRR912400	HZS	5529.84	5356.61	96.8674	57384434	731602	1.27491
SRR912401	M153	7851.41	7544.44	96.0903	49148841	504087	1.02563
SRR912402	CIMBL68	8553.54	7923.25	92.6313	56498980	712770	1.26156
SRR912403	IRF314	4342.64	4224.58	97.2815	53309760	659071	1.2363
SRR912404	CIMBL69	5988.96	5806.76	96.9577	59542490	699187	1.17427
SRR912428	M97	7654.78	7124.01	93.0661	44640209	520096	1.16508
SRR912429	J4112	6364.97	6049.79	95.0482	49776687	481939	0.968202
SRR912430	CIMBL7	7381.47	7098	96.1597	59656997	780316	1.308
SRR912431	JH59	6454.07	5997.02	92.9184	43774709	527298	1.20457
SRR912432	CIMBL70	6601.47	6172.83	93.507	45430953	556634	1.22523
SRR912433	MO113	7546.46	6869.42	91.0284	57969740	678000	1.16958
SRR912434	JH96C	6500.93	6161.11	94.7728	51454506	587402	1.14159
SRR912435	CIMBL71	6185.22	5694.49	92.066	58404287	734368	1.25739
SRR912456	MO17	6816.44	6479.87	95.0624	60378713	731875	1.21214
SRR912457	JI63	4800.45	4702.35	97.9564	51072967	595575	1.16613
SRR912458	CIMBL74	8932.86	8335.92	93.3175	55133718	661817	1.20039
SRR912460	CIMBL75	5448.47	4992.03	91.6225	59491656	730347	1.22765
SRR912461	JI842	5569.18	5358.24	96.2123	50340390	550409	1.09337
SRR912462	NAN21-3	7688.16	7385.85	96.0678	45835226	440067	0.960107
SRR912463	CIMBL77	7177.7	6617.21	92.1912	66043874	854872	1.2944
SRR912464	JI846	5150.76	4997.8	97.0305	56157283	653298	1.16334
SRR912466	P178	6208.4	6013.96	96.868	46921690	483145	1.02968
SRR912467	CIMBL79	5509.79	5304.78	96.2791	55223382	654657	1.18547
SRR912468	JI853	5078.19	4705.94	92.6697	54916816	636102	1.1583
SRR912514	Q1261	5678.73	5478.85	96.4803	54532940	640630	1.17476
SRR912531	CIMBL81	7702.87	7293.74	94.6885	58997835	696097	1.17987
SRR912532	CIMBL82	5434.86	5094.58	93.7388	61096105	758148	1.24091
SRR912537	QI205	7391.86	6976.99	94.3875	72154768	883232	1.22408
SRR912538	CIMBL83	7339.83	6588.22	89.7598	47585576	606693	1.27495
SRR912539	R15	6365.56	6106.69	95.9333	51958335	581485	1.11914
SRR912540	CIMBL84	5784.73	5609.14	96.9646	24101740	245248	1.01755
SRR912542	R15X1141	7270.72	7039.63	96.8217	40481907	411870	1.01742
SRR912543	JIAO51	4223.09	4129.05	97.7733	53152711	667396	1.25562
SRR912567	JY01	6418.04	5962.35	92.8998	46654889	576520	1.23571
SRR912569	RY713	8168.38	7836.66	95.9391	51812738	636008	1.22751
SRR912570	CIMBL86	6711.1	6275.47	93.5089	58935195	676722	1.14825
SRR912571	K10	5168.41	4828.33	93.42	46815083	593693	1.26817
SRR912572	CIMBL87	6978.77	6807.43	97.5449	53093678	618649	1.1652
SRR912573	RY729	5739.76	5086.41	88.6172	63435428	737944	1.1633
SRR912574	CIMBL88	6615.73	6030.66	91.1565	56302093	658679	1.1699
SRR912575	K12	6486.89	6234.21	96.1047	56688070	697868	1.23107
SRR912576	CIMBL89	5419.37	4875.95	89.9726	52242398	614088	1.17546
SRR912597	K14	6878.44	6342.52	92.2087	66148144	821060	1.24124
SRR912598	S22	6328.45	6137	96.9747	54968528	701082	1.27542
SRR912599	CIMBL9	7163.93	6610.26	92.2715	53811738	598032	1.11134
SRR912601	K22	4412.02	4328.95	98.1171	46326336	504219	1.08841
SRR912602	CIMBL90	5612.11	5265.83	93.8299	50645405	637128	1.25802
SRR912630	CIMBL91	7381.27	6875.38	93.1463	62176618	754825	1.214
SRR912631	L3180	7281.16	6804.65	93.4555	53228266	610179	1.14634
SRR912632	S37	6427.33	6279.34	97.6975	58386325	724765	1.24133
SRR912634	CIMBL92	7660.28	7373.17	96.252	38746627	426792	1.10149
SRR912635	LG001	6278.18	6062.51	96.5648	65140025	799821	1.22785
SRR912636	CIMBL93	5954.47	5685.7	95.4863	52277061	653735	1.25052
SRR912637	SC55	6375.61	6105.56	95.7642	58376292	707414	1.21182
SRR912638	LIAO138	6408.27	6185.59	96.525	56648765	681982	1.20388
SRR912639	CIMBL94	7716.2	7239.01	93.8158	52552112	586141	1.11535
SRR912641	SHEN5003	6833.83	6572.43	96.1748	55772620	647887	1.16166
SRR912642	LIAO159	5523.86	5355.66	96.9549	57083444	579318	1.01486
SRR912643	CIMBL95	6899.38	6611.38	95.8258	53779372	632221	1.17558
SRR912671	SI273	6352.83	6122.72	96.3778	41246401	394084	0.955439
SRR912672	CIMBL96	5915.2	5722.8	96.7474	51138840	591882	1.1574
SRR912674	CIMBL98	7478.38	7189.66	96.1393	49838899	559562	1.12274
SRR912675	SI434	5386.21	5217.78	96.873	45377245	526584	1.16046
SRR912676	CML324	6824.79	6487.45	95.0571	65253437	804764	1.23329
SRR912677	CIMBL99	5152.31	4976.03	96.5788	62845870	746589	1.18797
SRR912678	SI446	8434.47	7999.79	94.8464	48984104	587420	1.19921
SRR912679	CML325	5710.42	5564.98	97.4532	54201381	698379	1.28849
SRR912680	CML114	4767.39	4662.4	97.7978	41639324	526154	1.2636
SRR912681	CML327	6791.72	6356.58	93.5931	65727259	800058	1.21724
SRR912682	CML115	6396.86	6221.63	97.2607	62932158	833596	1.32459
SRR912741	SW92E114	6811.68	6032.37	88.5592	56210027	737835	1.31264
SRR912742	CML116	6031.5	5603.04	92.8962	55743575	640413	1.14885
SRR912743	CML338	5345.92	5102.12	95.4394	56570472	712226	1.25901
SRR912744	SY1032	7439.43	7064.24	94.9567	57636675	722749	1.25397
SRR912745	CML118	6395.82	6045.44	94.5218	53442804	654876	1.22538
SRR912746	CML360	7190.2	6802.65	94.6101	49936331	623076	1.24774
SRR912747	CML121	6292.56	5954.89	94.6338	54647128	693414	1.26889
SRR912748	SY1035	4518.9	4375.49	96.8264	53699831	621606	1.15756
SRR912749	CML361	5767.53	5183.74	89.8779	46887643	507392	1.08214
SRR912750	CML122	8062.91	7805.03	96.8017	53981068	628164	1.16368
SRR912751	SY1039	6369.1	6027.31	94.6337	42493708	482403	1.13523
SRR912752	CML130	6474.88	6044.72	93.3565	54988177	704760	1.28166
SRR912753	CML411	5157.83	5019.93	97.3265	54439556	643444	1.18194
SRR912754	CML134	6280.52	5920.83	94.2729	51747146	618368	1.19498
SRR912755	CML415	6403.79	5804.78	90.6459	58227614	746408	1.28188
SRR912760	SY1052	5861.52	5719.76	97.5815	46179569	495135	1.0722
SRR912761	CML139	7632.99	7140.35	93.5459	48325352	612204	1.26684
SRR912782	CML422	7482.23	7014.34	93.7466	61756124	791331	1.28138
SRR912783	CML162	5714.6	5203.03	91.0479	68737179	876769	1.27554
SRR912784	SY1128	6138.26	5913.35	96.336	56134739	670393	1.19426
SRR912785	CML423	7364.28	7030.37	95.4659	53238167	664219	1.24764
SRR912786	CML163	6115.72	5632.64	92.101	57103268	743139	1.3014
SRR912787	SY3073	6763.68	6632.57	98.0615	55898201	681108	1.21848
SRR912788	CML426	7096.25	6866.11	96.7569	63059621	764027	1.21159
SRR912789	CML165	6096.09	5868.41	96.2652	60855872	739175	1.21463
SRR912795	TIAN77	6640.34	6477.48	97.5474	56826048	655016	1.15267
SRR912796	CML431	6877.02	5519.38	80.2583	60995713	760828	1.24735
SRR912800	CML169	6796.72	6374.19	93.7833	48354755	540863	1.11853
SRR912821	TIE7922	6539.79	6315.71	96.5736	54630195	485579	0.888847
SRR912822	CML170	7723.15	7364.62	95.3577	49475375	604244	1.2213
SRR912823	CML432	8814.31	8482.53	96.2359	54526103	724835	1.32934
SRR912824	CML171	5963.32	5767.66	96.719	56956280	701287	1.23127
SRR912825	CML433	5777.23	5619.66	97.2726	51257636	575799	1.12334
SRR912826	CML172	6905.31	6131.25	88.7903	44399842	519755	1.17062
SRR912827	TY1	5749.2	5377.14	93.5285	64386629	812757	1.26231
SRR912848	CML454	4766.15	4538.15	95.2164	61797143	826281	1.33709
SRR912849	CML189	6740.98	6443.88	95.5926	51384591	599775	1.16723
SRR912850	TY11	7286.28	7061.14	96.9101	54035520	582088	1.07723
SRR912851	CML191	5409.42	5292.1	97.8313	61936777	797874	1.28821
SRR912852	TY2	5724.35	5449.23	95.1938	58165298	682975	1.1742
SRR912853	CML192	6091.96	5502.28	90.3204	58299414	711244	1.21999
SRR912854	Z2018F	6218.05	5843.88	93.9825	57739867	641712	1.11139
SRR912855	CML20	7275.82	6864.06	94.3407	56006603	735866	1.31389
SRR912856	TY3	7065.87	6655.58	94.1933	47019111	499002	1.06127
SRR912875	CML290	6324.47	5758.4	91.0496	50152320	612294	1.22087
SRR912876	ZAC546	7306.04	6884.69	94.2328	41017846	439655	1.07186
SRR912877	TY4	7018.4	6651.21	94.7681	47513798	589078	1.2398
SRR912878	CML298	7354.72	7148.29	97.1932	52135824	642733	1.2328
SRR912879	ZB648	6903.77	6360.3	92.1279	70117591	864760	1.2333
SRR912881	CML304	6305.07	6014.57	95.3926	69632462	857297	1.23117
SRR912882	TY5	4904.71	4705.13	95.9309	46535075	537150	1.15429
SRR912887	ZH68	6484.05	6008.72	92.6694	64630931	627208	0.970446
SRR912888	CML31	7183.23	6963.37	96.9393	57190288	735566	1.28617
SRR912889	TY6	5526.45	5313.38	96.1446	49117538	531212	1.08151
SRR912891	CML32	7698.12	7276.06	94.5173	53820187	671534	1.24774
SRR912892	ZHENG28	7304.96	6703.76	91.77	63213822	789809	1.24943
SRR912893	U8112	4897.04	4786.76	97.748	61996375	581718	0.93831
SRR912952	ZHENG29	5850.5	5685.18	97.1742	70166972	742687	1.05846
SRR912954	CML323	5558.3	5382.02	96.8286	66725080	820969	1.23037
SRR912955	W138	5841.93	5577.79	95.4784	54156748	654271	1.20811
SRR912958	WH413	7206.47	6717.94	93.221	66931066	786400	1.17494
SRR912960	WU109	6524.13	6000.52	91.9741	47255794	540640	1.14407
SRR912962	XI502	7787.21	6675.17	85.7196	58359706	703563	1.20556
SRR912963	ZHENG30	6756.01	6558.18	97.0718	62546071	728611	1.16492
SRR912964	XUN971	7382.51	7034.55	95.2867	51376028	523339	1.01864
SRR912965	ZHENG32	6340.14	5714.11	90.1259	57381923	482418	0.840714
SRR912983	XZ698	6638.15	6362.59	95.8488	45586177	484630	1.06311
SRR912984	ZHENG35	5528.87	5385.57	97.4082	62411053	615670	0.986476
SRR912985	YE478	5500.32	5338.27	97.0538	54974228	633820	1.15294
SRR912986	YE515	6800.02	6542.54	96.2136	64601565	791404	1.22505
SRR912987	ZHENG653	6186.32	5823.45	94.1344	51797243	599099	1.15662
SRR913006	ZHENG653	5415.94	4912.39	90.7025	49777733	573402	1.15193
SRR913008	ZHI41	5172	5072.22	98.0708	41760787	457226	1.09487
SRR913009	YE8001	7508.27	7225.37	96.2321	55488627	604897	1.09013
SRR913014	ZHONG69	4440.59	4130	93.0058	54886186	667218	1.21564
SRR913015	YU374	6541.62	6266.86	95.7998	57249694	702088	1.22636
SRR913016	ZONG31	6977.15	6424.6	92.0805	49364890	603063	1.22164
SRR913040	ZZ01	6284.02	5909.26	94.0364	52193909	589862	1.13014
SRR913041	ZZ03	5818.08	4854.42	83.4368	22269858	216288	0.971214
